# Supplementary material for: Networking of differentially expressed genes in human cancer cells resistant to methotrexate
Source: Genome Med. 2009 Sep 4;1(9):83. doi: 10.1186/gm83 (PMC2768990; doi:10.1186/gm83)
Supplement: Additional data file 1 — The list was generated using GeneSpring software v 7.3.1. It includes the GenBank numbers of all genes, their respective common names and the associated description. The fold change values relative to the control (sensitive cells) are provided. The differentially expressed transcripts corresponding to open reading frames, transcribed sequences, cDNA clones or hypothetical genes have been omitted. Out of the 54,675 transcripts contained in the microarray, 21,216 passed the control strength filter, 3,046 the Benjamini and Hochberg false discovery rate-corrected P < 0.05 filter, and 518 remained after filtering for at least a twofold expression difference (the genes presented in this file). [file gm83-S1.xls]

## Sheet: Hoja1
GenBank	Gene Name	Description	Chromosome	Fold Change	Gene Onthology
AI760252	HAPLN1	Cartilage linking protein 1	5q14.3	198.8	cell adhesion
NM_001553	IGFBP-7	insulin-like growth factor binding protein 7	4q12	125.6	regulation of cell growth
AU144114	HAPLN1	Cartilage linking protein 1	5q14.3	115.8	cell adhesion
NM_001553	IGFBP-7	insulin-like growth factor binding protein 7	4q12	100.3	regulation of cell growth
NM_024843	CYBRD1	cytochrome b reductase 1	2q31.1	44.24	electron transport
NM_005711	EDIL3	EGF-like repeats and discoidin I-like domains 3	5q14	40.44	cell adhesion
AK026424	GNG2	guanine nucleotide binding protein, gamma 2	14q21	38.18	---
AI927208	MMP28	Matrix metallopeptidase 28	17q11	37.82	---
NM_033128	KIAA1905	scinderin	7p21.3	22.25	---
U82164	CD99	CD99 molecule	Xp22.32	20.71	cell adhesion
NM_002414	CD99	CD99 molecule	Xp22.32	19.53	cell adhesion
BF218922	CSPG2	Chondroitin sulfate proteoglycan 2	5q14.3	17.41	cell adhesion
BE221212	COL1A1	Collagen, type I, alpha 1	---	16.37	---
NM_004385	WGN	versican	5q14.3	15.55	cell adhesion
NM_005330	HBE1	hemoglobin, epsilon 1	11p15.5	15.46	oxygen transport
NM_004426	PHC1 // PHC1B	polyhomeotic-like 1 (Drosophila) // polyhomeotic-like 1B (Drosophila)	12p13	14.13	de novo' pyrimidine base biosynthesis
NM_000156	PIG2	guanidinoacetate N-methyltransferase	19p13.3	13.81	creatine biosynthesis
AW043594	RPS23	Ribosomal protein S23	5q14.1	12.92	protein biosynthesis
NM_001059	TACR3	tachykinin receptor 3	4q25	12.55	cell surface receptor linked signal transduction
BC000856	EML2	Echinoderm microtubule associated protein like 2	---	12.32	---
BF475862	ATP11C	ATPase, Class VI, type 11C	Xq27.1	11.5	cation transport
AL832092	LOC401324	acyloxyacyl hydrolase (neutrophil)	---	10.97	---
AU147399	CAV1	Caveolin 1	7q31.1	10.87	---
NM_012446	SSBP2	single-stranded DNA binding protein 2	5q14.1	10.63	regulation of transcription
BF590263	CSPG2	Chondroitin sulfate proteoglycan 2	5q14.3	10.05	cell adhesion
AI685060	CALD1	Caldesmon 1	7q33	10.04	muscle contraction
BG253162	CKMT2	Creatine kinase, mitochondrial 2	---	9852	---
AJ133127	SAAT1	solute carrier family 5, member 4	22q12.2	9.77	transport // inferred from electronic annotation /// 6814 // sodium ion transport // inferred from electronic annotation
AL136912	APG10L	ATG10 autophagy related 10 homolog	5q14.1	9673	---
BC004504	MGC11138	calcium channel, gamma subunit 4	17q24	9548	small molecule transport
BG284827	CKMT2	Creatine kinase, mitochondrial 2	---	9533	---
AW072392	SPATA22	Spermatogenesis associated 22	17p13.3	9052	---
AF318326	APG10L	ATG10 autophagy related 10 homolog	5q14.1	8826	---
NM_000712	BVRA	biliverdin reductase A	7p14	8.67	electron transport
BF339566	NAV1	Neuron navigator 1	---	8586	metabolism
BE539792	ZCCHC9	Zinc finger, CCHC domain containing 9	5q14.1	8315	---
AF077048	SSBP2	single-stranded DNA binding protein 2	5q14.1	8236	regulation of transcription
M27877	HPF1	zinc finger protein 83	19q13.3	8009	---
AI075905	XLKD1	Extracellular link domain containing 1	---	7792	---
NM_006117	PECI	peroxisomal D3,D2-enoyl-CoA isomerase	6p24.3	7546	fatty acid metabolism
AK001608	ZNF372	zinc finger, DHHC-type containing 2	8p21.3	7396	regulation of transcription, DNA-dependent
AI144299	DHFR	Dihydrofolate reductase	5q11.2	7253	one-carbon compound metabolism
BC005238	MGC111076	FXYD domain containing ion transport regulator 3	19q13.13	7238	ion transport
NM_022406	XRCC4	X-ray repair complementing defective repair in Chinese hamster cells 4	5q13	7048	double-strand break repair
BC003584	DHFR	dihydrofolate reductase	5q11.2	6957	one-carbon compound metabolism
BC000192	DHFR	dihydrofolate reductase	5q11.2	6886	one-carbon compound metabolism
N59856	RNF157	Ring finger protein 157	17q25.3	6836	---
NM_002380	MATN2	matrilin 2	8q22	6618	---
AI423165	TICAM2 // TMED7	Toll-like receptor adaptor molecule 2 // transmembrane emp24 protein transport domain containing 7	5q23.1	6483	---
BF445163	ENPP5	Ectonucleotide pyrophosphatase/phosphodiesterase 5	6p21.1	6472	nucleotide metabolism
BC005259	XRCC4	X-ray repair complementing defective repair in Chinese hamster cells 4	5q13	6366	double-strand break repair
BC032227	ENDOFIN	zinc finger, FYVE domain containing 16	5p15.2	6325	---
U55209	MYU7A	myosin VIIA	11q13.5	6322	vision
BF593920	MSH3	mutS homolog 3 (E. coli)	5q11.2	6273	one-carbon compound metabolism
BU078629	ZFYVE16	Zinc finger, FYVE domain containing 16	5p15.2	6064	---
BG501219	TMEM167	Transmembrane protein 167	5q14.2	6033	---
NM_001975	ENO2	enolase 2	12p13	5979	glycolysis
AI027990	ATG10	ATG10 autophagy related 10 homolog	5q14.1	5978	---
AA740186	BLVRA	Biliverdin reductase A	7p14	5941	electron transport
NM_018443	ZNF302	zinc finger protein 302	19q13.12	5875	regulation of transcription, DNA-dependent
BC005902	BVRA	biliverdin reductase A	7p14	5816	electron transport
NM_017954	CADPS2	Ca2+-dependent activator protein for secretion 2	---	5601	---
NM_002151	TMPRSS1	hepsin	19q11	5576	proteolysis and peptidolysis
AW300140	ZNF599	Zinc finger protein 599	19q13.13	5.57	regulation of transcription, DNA-dependent
BC041563	ORP1	oxysterol binding protein-like 1A	18q11.1	5516	steroid metabolism
AB017445	XRCC4	X-ray repair complementing defective repair in Chinese hamster cells 4	5q13	5411	double-strand break repair
NM_002250	IK1	potassium calcium-activated channel, subfamily N, member 4	19q13.2	5224	ion transport
AI991103	AXIIR	Similar to annexin II receptor	---	5145	---
BE646575	NUDT4	nucleoside diphosphate linked moiety X-type motif 4	---	5112	cyclic nucleotide metabolism
AA905508	SPATA17	Spermatogenesis associated 17	1q41	5029	---
BG236136	LOC730249	Similar to Immune-responsive protein 1	13q22.1	4962	---
AA156721	ALCAM	Activated leukocyte cell adhesion molecule	3q13.1	4.96	cell adhesion
AK025072	MYO1E	Myosin IE	---	4862	---
AL535113	PLCB4	Phospholipase C, beta 4	20p12	4719	intracellular signaling cascade
NM_000791	DHFR	dihydrofolate reductase	5q11.2	4.71	one-carbon compound metabolism
NM_000767	CYP2B6 // CYP2B7P1	cytochrome P450, family 2, subfamily B, polypeptide 6 // cytochrome P450, family 2, subfamily B, polypeptide 7 pseudogene 1	19q13.2	4643	electron transport
U05598	AKR1C2	aldo-keto reductase family 1, member C2	10p15	4627	bile acid transport
AI912976	RASGRF2	Ras protein-specific guanine nucleotide-releasing factor 2	5q13	4615	RAS protein signal transduction
BC005259	XRCC4	X-ray repair complementing defective repair in Chinese hamster cells 4	5q13	4522	double-strand break repair
BC014579	AKR1C2	Aldo-keto reductase family 1, member C2	10p15	4481	bile acid transport
AV716964	ATF7IP2	Activating transcription factor 7 interacting protein 2	16p13.2	4481	---
CA448477	SCML4	Sex comb on midleg-like 4	6q21	4418	---
M33376	AKR1C2	aldo-keto reductase family 1, member C2	10p15	4412	bile acid transport
BG250585	MCTP1	Multiple C2 domains, transmembrane 1	5q15	4354	---
NM_006096	GC4	N-myc downstream regulated gene 1	8q24.3	4.32	cell differentiation
AL132665	BNIP3a	BCL2/adenovirus E1B 19kDa interacting protein 3-like	8p21	4302	apoptosis
AF193855	HPE5	Zic family member 2	13q32	4284	development
NM_012242	DKK-1	dickkopf homolog 1	10q11.2	4252	development
AI471375	PRKCA	Protein kinase C, alpha	17q22	4239	protein amino acid phosphorylation
NM_014867	KLHDC7C	kelch repeat and BTB (POZ) domain containing 11	8p23.3	4217	---
AB037848	KIAA1427	synaptotagmin XIII	11p12	4126	transport
NM_014733	ENDOFIN	zinc finger, FYVE domain containing 16	5p15.2	4107	---
AB042199	ASEF	Rho guanine nucleotide exchange factor (GEF) 4	2q22	4.06	---
NM_001353	AKR1C1	aldo-keto reductase family 1, member C1	10p15	3937	xenobiotic metabolism
NM_002439	MSH3	mutS homolog 3	5q11	3868	mismatch repair
BG283584	SCIN	Scinderin	7p21.3	3866	---
AI984607	REPS2	RALBP1 associated Eps domain containing 2	---	3839	---
AB001467	EFS1	embryonal Fyn-associated substrate	14q11.2	3818	cell adhesion
NM_002961	S100A4	S100 calcium binding protein A4	1q21	3684	---
S68290	AKR1C1	aldo-keto reductase family 1, member C1	10p15	3656	xenobiotic metabolism
NM_015310	EFA6R	pleckstrin and Sec7 domain containing 3	8pter	3639	---
AW272255	DNAH5	Dynein, axonemal, heavy chain 5	5p15.2	3628	microtubule-based movement
NM_005971	MAT8	FXYD domain containing ion transport regulator 3	19q13.13	3598	ion transport
BF439522	TMEM167	Transmembrane protein 167	5q14.2	3.59	---
AK024515	KIAA1926	transmembrane 6 superfamily member 2	19p13.3	3561	---
AL137958	RPL5	Ribosomal protein L5	1p22.1	3558	protein biosynthesis
NM_000081	CHS; CHS1	lysosomal trafficking regulator	1q42.1	3502	intracellular protein transport
NM_014505	KCNMB4	potassium calcium-activated channel, subfamily M, beta member 4	12q	3487	potassium ion transport
AL096842	ATIP	mitochondrial tumor suppressor 1	8p22	3449	---
AU143929	FANK1	Fibronectin type III and ankyrin repeat domains 1	10q26.2	3426	---
AU145356	AGPAT5	1-acylglycerol-3-phosphate O-acyltransferase 5	8p23.1	3394	phospholipid biosynthesis
BE552421	MTUS1	Mitochondrial tumor suppressor 1	8p22	3352	---
AI738556	TNFRSF10D	Tumor necrosis factor receptor superfamily, member 10d	8p21	3333	apoptosis
AK023015	FLJ12953	WD repeat domain 54	2p13.1	3297	---
NM_000386	BMH	bleomycin hydrolase	17q11.2	3271	proteolysis and peptidolysis
J04810	MUTS	mutS homolog 3	5q11	3267	mismatch repair
AI025519	SLC26A2	Solute carrier family 26 (sulfate transporter), member 2	5q31	3258	transport
U16996	DUSP	dual specificity phosphatase 5	10q25	3197	protein amino acid dephosphorylation
NM_000029	SERPINA8	serpin peptidase inhibitor, clade A, member 8	1q42	3164	cell surface receptor linked signal transduction
NM_000104	CP1B	cytochrome P450, family 1, subfamily B, polypeptide 1	2p21	3.13	electron transport
NM_005562	LAMNB2	laminin, gamma 2	1q25	3104	cell adhesion
BC030624	KCNMA1	Potassium calcium-activated channel, subfamily M, alpha member 1	---	3102	---
NM_012331	MSRA	methionine sulfoxide reductase A	8p23.1	3063	methionine metabolism
AA020010	KLF12	Kruppel-like factor 12	13q22	3031	regulation of transcription from Pol II promoter
BF317081	FAM55C	Family with sequence similarity 55, member C	3q12.3	3018	---
AI695017	MTUS1	Mitochondrial tumor suppressor 1	8p22	2963	---
BC003573	SS	farnesyl-diphosphate farnesyltransferase 1	8p23.1	2951	steroid biosynthesis
NM_025163	SMP3	SMP3 mannosyltransferase	3q29	2.93	---
AK027146	FLJ23493	family with sequence similarity 69, member A	1p22.1	2914	---
BC036851	ET1	endothelin 1	---	2895	---
NM_013322	SNX10	sorting nexin 10	7p15.2	2866	intracellular signaling cascade
NM_000691	ALDH3A1	aldehyde dehydrogenase 3 family, memberA1	17p11.2	2865	carbohydrate metabolism
AF052094	PASD2	endothelial PAS domain protein 1	2p21	2848	regulation of transcription, DNA-dependent
BE897866	ACADSB	Acyl-Coenzyme A dehydrogenase, short/branched chain	10q25	2785	electron transport
NM_024863	NPD017	transcription elongation factor A (SII)-like 4	Xq22.2	2782	---
AI912618	FNTA	Farnesyltransferase, CAAX box, alpha	---	2776	---
AI718385	SLC26A2	Solute carrier family 26 (sulfate transporter), member 2	5q31	2758	transport
AF336127	BTR1	solute carrier family 4, member 11	20p12	2732	anion transport
NM_016586	MBIP	MAP3K12 binding inhibitory protein 1	14q13.2	2704	inactivation of MAPK during osmolarity sensing
U36190	CRIP	cysteine-rich protein 2	14q32.3	2681	---
NM_001908	APPS	cathepsin B	8p22	2674	proteolysis and peptidolysis
NM_001343	DOC2	disabled homolog 2, mitogen-responsive phosphoprotein	5p13	2672	regulation of transcription, DNA-dependent
AL442077	SPFH2	ER lipid raft associated 2	8p11.2	2668	---
NM_014405	CACNG4	calcium channel, voltage-dependent, gamma subunit 4	17q24	2656	small molecule transport
AI911434	MLF1	Myeloid leukemia factor 1	3q25.1	2633	---
NM_001958	EEF1A2	eukaryotic translation elongation factor 1 alpha 2	20q13.3	2632	translational elongation
BG286537	TICAM2	Toll-like receptor adaptor molecule 2	5q23.1	2.63	---
NM_003069	SWI	SWI/SNF regulator of chromatin, subfamily a, member 1	Xq25	2598	chromatin remodeling
BI715235	ZNF487	Zinc finger protein 487	---	2597	---
AA872727	FDFT1	Farnesyl-diphosphate farnesyltransferase 1	8p23.1	2584	steroid biosynthesis
AF151867	CGI-109	transmembrane emp24 protein transport domain containing 7	5q23.1	2.54	---
N90755	CAP2	CAP, adenylate cyclase-associated protein, 2	6p22.3	2506	establishment and/or maintenance of cell polarity
BF589359	PAG1	Phosphoprotein associated with glycosphingolipid microdomains 1	8q21.12	2473	antimicrobial humoral response
AI798098	PCGF5	Polycomb group ring finger 5	10q23.33	2442	---
NM_000777	CYP3A5	cytochrome P450, family 3, subfamily A, polypeptide 5	7q21.1	2421	electron transport
AF177940	RIC	FXYD domain containing ion transport regulator 5	19q12	2412	ion transport
U94363	GN2	glycogenin 2	Xp22.3	2387	glycogen biosynthesis
NM_001482	AGAT	glycine amidinotransferase	15q15.1	2.38	creatine biosynthesis
D87742	ARNT	melanoma inhibitory activity family, member 3	1q42.12	2376	---
AB029026	Ga55	transforming, acidic coiled-coil containing protein 1	8p11	2346	---
NM_006283	Ga55	transforming, acidic coiled-coil containing protein 1	8p11	2307	---
AF188298	DOC2	disabled homolog 2, mitogen-responsive phosphoprotein	5p13	2292	regulation of transcription, DNA-dependent
NM_016127	XTP3	transmembrane protein 66	8p12	2281	---
BC003636	ARR1	arrestin, beta 1	11q13	2281	signal transduction
NM_020299	AKR1B10	aldo-keto reductase family 1, member B10	7q33	2261	---
AW294630	EXOC6B	Exocyst complex component 6B	2p13.2	2248	---
NM_001839	CNN3	calponin 3, acidic	1p22	2238	smooth muscle contraction
NM_020987	ANK3	ankyrin 3, node of Ranvier	10q21	2222	nonselective vesicle transport
AL832158	FLJ14640	coiled-coil domain containing 123	19q13.12	2183	---
BC033354	ZNF599	zinc finger protein 599	19q13.13	2181	regulation of transcription, DNA-dependent
NM_006080	SEMA3A	semaphorin 3A	7p12.1	2178	development
BC006471	AF1Q	myeloid/lymphoid or mixed-lineage leukemia	1q21	2176	cell growth and/or maintenance
W93554	SH3PXD2A	SH3 and PX domains 2A	10q25.1	2144	neurogenesis
NM_000919	PAL	peptidylglycine alpha-amidating monooxygenase	5q14	2.1	protein modification
NM_003524	HIST1H2BK	histone 1, H2bh	6p21.3	2093	nucleosome assembly
NM_013272	SLCO3A1	solute carrier organic anion transporter family, member 3A1	15q26	2.06	ion transport
NM_024847	TMC7	transmembrane channel-like 7	16p13.11	2038	---
BC033967	CSTF2	Cleavage stimulation factor	---	2025	---
AL524467	AMZ2	Archaemetzincins-2	17	2018	---
NM_003759	KNBC	solute carrier family 4, sodium bicarbonate cotransporter, member 4	4q21	2014	small molecule transport
AW021673	COX19	COX19 cytochrome c oxidase assembly homolog	---	2008	---
AL136784	VARP	ankyrin repeat domain 27	19q13.12	2006	---
GenBank	Gene Name	Description	Chromosome	Fold Change	Gene Onthology
AF225423	NEUGRIN	neugrin	15q26.1	0.499	regulation of transcription, DNA-dependent
U38945	CDKN2	cyclin-dependent kinase inhibitor 2A	9p21	0.499	cell cycle checkpoint
AF161502	Ubc6p	ubiquitin-conjugating enzyme E2	6q16.1	0.495	ubiquitin cycle
W74442	KIAA1794	KIAA1794	15q25	0.494	DNA dependent DNA replication
NM_017612	ZCCHC8	zinc finger, CCHC domain containing 8	12q24.31	0.493	regulation of transcription, DNA-dependent
BC003090	COPS8	COP9 constitutive photomorphogenic homolog subunit 8	2q37.3	0.493	---
NM_007059	KPTN	kaptin	19q13.33	0.491	---
N95443	RAB22A	member RAS oncogene family	20q13.32	0.491	---
AV713913	OSTM1	Osteopetrosis associated transmembrane protein 1	---	0.49	---
AK093081	FLJ31657	YTH domain family, member 3	8q12.2	0.488	---
NM_006122	MANA2X	mannosidase, alpha, class 2A, member 2	15q26.1	0.487	---
NM_004865	TBPL1	TBP-like 1	6q22.1	0.487	regulation of transcription, DNA-dependent
T62571	MAP7	Microtubule-associated protein 7	6q23.2	0.486	microtubule cytoskeleton organization and biogenesis
NM_014905	GLS1	glutaminase	2q32	0.486	glutamine catabolism
NM_001905	CTPS	CTP synthase	1p34.1	0.483	nucleotide and nucleic acid metabolism
AI151434	BSCL2	Bernardinelli-Seip congenital lipodystrophy 2	11q12.3	0.483	---
NM_024094	MGC5528	defective in sister chromatid cohesion homolog 1	8q24.12	0.481	---
NM_000416	IFNGR	interferon gamma receptor 1	6q23	0.477	immune response
X92762	EFE2	endocardial fibroelastosis 2	Xq28	0.475	muscle contraction
NM_016096	HSPC038	HSPC038 protein	8q22.3	0.475	---
AI802955	NUDCD1	NudC domain containing 1	8q23	0.474	---
AB011152	PARX	centaurin, delta 1	4p15.1	0.473	---
BG291961	FLJ36874	FLJ36874 protein	11q12.2	0.473	---
AF161543	HSPC058	carboxy-terminal domain, RNA polymerase II, polypeptide A	15q15.1	0.473	---
NM_006281	KRS1	serine/threonine kinase 3	8q22.2	0.472	protein amino acid phosphorylation
NM_003580	NSMAF	neutral sphingomyelinase activation associated factor	8q12-q13	0.472	---
AW188940	B2M	Beta-2-microglobulin	15q21	0.472	---
NM_004456	EZH1	enhancer of zeste homolog 2	7q35	0.472	---
M97655	PTPS	6-pyruvoyltetrahydropterin synthase	11q22.3	0.471	amino acid metabolism
D50544	TAFII20	TAF12 RNA polymerase II	1p35.2	0.47	transcription initiation
AF124438	ESE3	ets homologous factor	11p12	0.47	regulation of transcription, DNA-dependent
AI079287	COPS8	COP9 constitutive photomorphogenic homolog subunit 8	2q37.3	0.469	---
AU142380	NSMAF	Neutral sphingomyelinase activation associated factor	8q12	0.469	---
NM_017760	MTB	more than blood homolog	7q36.3	0.468	---
NM_000745	CHRNA5	cholinergic receptor, nicotinic, alpha polypeptide 5	15q24	0.467	ion transport
AF344882	MST4	serine/threonine protein kinase MST4	Xq26.2	0.466	---
NM_020651	PELI1	pellino homolog 1	2p13.3	0.465	---
BE313890	COMMD4	COMM domain containing 4	15q23	0.465	---
AL137351	MGC163325	ankyrin repeat domain 26	10pter	0.464	---
NM_003104	SORD1	sorbitol dehydrogenase	15q15.3	0.463	sorbitol metabolism
BC019340	MGC12965	similar to Cytochrome c, somatic	11q13.3	0.463	---
BF034973	ATP6V1C1	ATPase, H+ transporting, lysosomal 42kDa, V1 subunit C1	8q22.3	0.462	---
NM_004965	HMG14	high-mobility group nucleosome binding domain 1	21q22.3	0.458	---
AF189723	ATP2C1A	ATPase, Ca++ transporting, type 2C, member 1	3q21	0.457	cation transport
NM_012123	MTO1	mitochondrial translation optimization 1 homolog	6q14.1	0.457	---
NM_016203	PRKAG2	protein kinase, AMP-activated, gamma 2 non-catalytic subunit	7q35	0.454	fatty acid biosynthesis
AA577672	DTX3L	Deltex 3-like	3q21.1	0.454	---
NM_001695	ATP6V1C1	ATPase, H+ transporting, lysosomal 42kDa, V1 subunit C1	8q22.3	0.453	---
AI346910	ABHD2	Abhydrolase domain containing 2	15q26.1	0.453	---
AI057637	ACACB	Acetyl-Coenzyme A carboxylase beta	12q24.1	0.45	fatty acid biosynthesis
AI861893	PRRT3	Proline-rich transmembrane protein 3	---	0.448	---
AY007106	KRTAP4-7	Keratin associated protein 4-7	---	0.447	---
BC035744	HSPC058	carboxy-terminal domain, RNA polymerase II, polypeptide A	15q15.1	0.446	---
AJ130972	SNRPA1	small nuclear ribonucleoprotein polypeptide A'	15q26.3	0.445	RNA splicing
NM_018099	MLSTD1	male sterility domain containing 1	12p11.23	0.441	---
NM_018365	MNS1	meiosis-specific nuclear structural protein 1	15q21.2	0.441	---
BC039463	FLJ12476	IQ motif containing H	15q22.31	0.44	---
BG403615	KIAA1794	KIAA1794	15q25	0.44	---
AK025578	ICBP90	ubiquitin-like, containing PHD and RING finger domains, 1	19p13.3	0.439	regulation of transcription, DNA-dependent
AI400463	PARG	Poly (ADP-ribose) glycohydrolase	10q11.23	0.439	---
NM_003730	RNASET2	ribonuclease T2	6q27	0.438	RNA catabolism
NM_021947	SRR	serine racemase	17p13	0.435	amino acid metabolism
AI561173	IRAK1BP1	Interleukin-1 receptor-associated kinase 1 binding protein 1	6q14	0.434	---
NM_003009	selW	selenoprotein W, 1	19q13.3	0.433	---
AI249752	MTO1	Mitochondrial translation optimization 1 homolog	6q14.1	0.433	---
AA565141	EHF	Ets homologous factor	11p12	0.432	regulation of transcription, DNA-dependent
NM_002818	PA28B	proteasome activator subunit 2 (PA28 beta)	14q11.2	0.43	---
BC026969	MGC21654	WD repeat domain 67	8q24.13	0.429	---
NM_007028	TRIM31	tripartite motif-containing 31	6p21.3	0.429	---
NM_017522	LRP8	low density lipoprotein receptor-related protein 8	1p34	0.427	lipid metabolism
NM_007011	ABHD2	abhydrolase domain containing 2	15q26.1	0.426	---
AF311312	SP75	sperm associated antigen 1	8q22.2	0.424	regulation of transcription, DNA-dependent
NM_003630	TRG18	peroxisomal biogenesis factor 3	6q23	0.423	peroxisome organization and biogenesis
NM_005729	CYP3	peptidylprolyl isomerase F	10q22	0.422	protein folding
AV698217	ZNF747	Zinc finger protein 747	16p11.2	0.42	---
NM_019556	MOSPD1	motile sperm domain containing 1	Xq26.3	0.419	---
AB046794	MGC102696	family with sequence similarity 29, member A	9p22.1	0.418	---
BF977231	GLT8D3	Glycosyltransferase 8 domain containing 3	12q12	0.412	carbohydrate biosynthesis
AF119873	A1A	alpha-1 antiproteinase	---	0.411	---
NM_003033	SIAT4A	sialyltransferase 4A	8q24.22	0.411	protein amino acid glycosylation
BG493972	TMEM87A	Transmembrane protein 87A	15q14	0.41	---
AI654133	ACY1L2	Aminoacylase 1-like 2	6q16.1	0.41	proteolysis and peptidolysis
AJ002077	STX3A	syntaxin 3	11q12.2	0.41	neurotransmitter transport
AI248305	CEP27	Centrosomal protein 27kDa	15q14	0.409	---
AF017306	UNP	ubiquitin specific peptidase 4	3p21.3	0.409	ubiquitin-dependent protein catabolism
NM_017882	CLN6	ceroid-lipofuscinosis, neuronal 6	15q22.31	0.409	---
BC004566	RPMS21	mitochondrial ribosomal protein S21	---	0.408	---
NM_001539	DjA1	DnaJ (Hsp40) homolog, subfamily A, member 1	9p13	0.407	---
BC001450	CBP80	nuclear cap binding protein subunit 1, 80kDa	9q34.1	0.407	mRNA processing
AK023661	RIG-I	DEAD (Asp-Glu-Ala-Asp) box polypeptide 58	9p12	0.405	---
NM_006033	LIPG	lipase, endothelial	18q21.1	0.402	lipid catabolism
AF317417	LC27	lysosomal associated protein transmembrane 4 beta	8q22.1	0.401	---
BE674760	REPIN1	Replication initiator 1	7q36.1	0.401	DNA replication
NM_021083	XK	Kell blood group precursor	Xp21.1	0.4	transport
BG479856	FAM60A	Family with sequence similarity 60, member A	12p11	0.4	---
AF056979	IFNGR	interferon gamma receptor 1	6q23	0.398	immune response
NM_003174	DKFZp686A17191	supervillin	10p11.2	0.396	cytoskeletal anchoring
J03225	TFI	tissue factor pathway inhibitor	2q31	0.396	blood coagulation
BC005808	CGI-02	mitochondrial translation optimization 1 homolog	6q14.1	0.396	---
D90427	ZA2G	alpha-2-glycoprotein 1, zinc-binding	7q22.1	0.394	immune response
NM_021101	CLDN1	claudin 1	3q28	0.392	cell adhesion
NM_012338	TM4SF12	transmembrane 4 superfamily member 12	7q31.31	0.39	---
NM_018339	RIFK	riboflavin kinase	9q21.31	0.39	vitamin B2 biosynthesis
AK026966	AK3L1 // AK3L2	adenylate kinase 3-like 1 // adenylate kinase 3-like 2	9pter	0.386	nucleotide and nucleic acid metabolism
AI674731	LYSMD2	LysM, putative peptidoglycan-binding, domain containing 2	15q21.1	0.386	cell wall catabolism
NM_006472	THIF	thioredoxin interacting protein	1q21.2	0.385	signal transduction
NM_001432	EREG	epiregulin	4q21.21	0.383	regulation of cell cycle
NM_014878	PUF6	KIAA0020	9p24.2	0.382	---
AW514210	HLA-F	Major histocompatibility complex, class I, F	6p21.3	0.382	immune response
BC022405	FAM11A	transmembrane protein 185A	Xq28	0.379	---
NM_000295	A1A	alpha-1 antiproteinase, antitrypsin	14q32.1	0.379	acute-phase response
NM_007150	ZNF185	zinc finger protein 185	Xq28	0.379	---
AW513835	DDEF1	Development and differentiation enhancing factor 1	8q24.1	0.378	---
NM_014374	REPIN1	replication initiator 1	7q36.1	0.378	DNA replication
D31765	KIAA0061	processing of precursor 1, ribonuclease P/MRP subunit	8q22.1	0.378	tRNA processing
AB014605	MAGI-2	membrane associated guanylate kinase	7q21	0.377	intracellular signaling cascade
NM_018964	SLC37A1	solute carrier family 37, member 1	21q22.3	0.376	transport
NM_005638	VAMP7	synaptobrevin-like 1	Xq28	0.374	---
NM_018950	HLAF	major histocompatibility complex, class I, F	6p21.3	0.374	immune response
AF216650	MSAP	methylthioadenosine phosphorylase	9p21	0.373	---
NM_005536	IMPA	inositol(myo)-1(or 4)-monophosphatase 1	8q21.13	0.372	carbohydrate metabolism
BF509768	GTPBP10	GTP-binding protein 10	7q21.2	0.371	---
AA830884	FMR1	Fragile X mental retardation 1	Xq27.3	0.37	---
AF112857	CYCE2	cyclin E2	8q22.1	0.368	---
NM_020179	FN5	FN5 protein	11q13.3	0.366	---
AW514401	SEPW1	Selenoprotein W, 1	19q13.3	0.366	---
AK025453	PROX1	Prospero-related homeobox 1	1q32.2	0.363	---
BF572868	TXNDC13	Thioredoxin domain containing 13	20p12	0.36	electron transport
AF057354	MTMR1	myotubularin related protein 1	Xq28	0.358	protein amino acid dephosphorylation
NM_002349	LY75	lymphocyte antigen 75	2q24	0.357	endocytosis
NM_003084	SNAPC3	small nuclear RNA activating complex, polypeptide 3, 50kDa	9p22.2	0.357	regulation of transcription, DNA-dependent
NM_003372	VBP-1	von Hippel-Lindau binding protein 1	Xq28	0.354	protein folding
NM_021077	MGC2277	neuromedin B	15q22	0.351	signal transduction
AW137133	HOXA11S	Homeo box A11, antisense	7p15.2	0.351	---
AB033831	SCDGF	platelet derived growth factor C	4q32	0.35	---
NM_002844	R-PTP-k	protein tyrosine phosphatase, receptor type, K	6q22.2	0.35	---
BF055474	PHF11	PHD finger protein 11	13q14.12	0.35	regulation of transcription, DNA-dependent
AA394039	BAG1	BCL2-associated athanogene	---	0.349	---
L29349	CSF2RA	colony stimulating factor 2 receptor, alpha	Xp22.32	0.348	---
NM_021021	SNTB1	syntrophin, beta 1	8q23	0.347	intracellular signaling cascade
NM_021105	MMTRA1B	phospholipid scramblase 1	3q23	0.345	---
NM_006505	PVR	poliovirus receptor	19q13.2	0.344	---
NM_006735	HOXA2	homeo box A2	7p15	0.344	regulation of transcription, DNA-dependent
AI439556	TXNIP	Thioredoxin interacting protein	1q21.2	0.342	signal transduction
AI825926	PLSCR1	Phospholipid scramblase 1	3q23	0.342	---
BE543027	UBL4A	Ubiquitin-like 4A	Xq28	0.341	protein modification
BF223138	NRXN1	Neurexin 1	2p21	0.341	axon guidance
BC022056	POU2AF1	POU domain, class 2, associating factor 1	---	0.341	---
AL122091	MGC131971	poly (ADP-ribose) polymerase family, member 6	15q22.33	0.34	---
NM_001363	DKC	dyskeratosis congenita 1, dyskerin	Xq28	0.338	regulation of cell cycle
AW291023	PML	Promyelocytic leukemia	---	0.338	---
NM_005745	BAP31	B-cell receptor-associated protein 31	Xq28	0.337	intracellular protein transport
NM_017980	LIMS2	LIM and senescent cell antigen-like domains 2	2q21.1	0.334	---
NM_006280	TRAPD	signal sequence receptor, delta	Xq28	0.333	intracellular protein transport
AF021834	TFI	tissue factor pathway inhibitor	2q31	0.332	blood coagulation
NM_018106	ZDHHC4	zinc finger, DHHC domain containing 4	7p22.2	0.332	---
AA604621	MCM4	MCM4 minichromosome maintenance deficient 4	8q11.2	0.332	---
U38545	PLD1	phospholipase D1	3q26	0.326	phospholipid metabolism
AF302494	HOKPP	potassium voltage-gated channel, Isk-related family, member 3	11q13	0.325	ion transport
NM_004360	ECAD	E-cadherin	16q22.1	0.324	---
NM_002662	PLD1	phospholipase D1	3q26	0.322	phospholipid metabolism
AI393930	ASCL2	Achaete-scute complex homolog 2	11p15.5	0.322	regulation of transcription, DNA-dependent
NM_018482	DDEF1	development and differentiation enhancing factor 1	8q24.1	0.317	---
BC000255	DC44	FUN14 domain containing 2	Xq28	0.316	---
AI762857	LRRC61	Leucine rich repeat containing 61	7q31	0.314	---
NM_001493	GDIL	GDP dissociation inhibitor 1	Xq28	0.313	signal transduction
AW057781	RPL10	Ribosomal protein L10	Xq28	0.31	---
NM_018697	LANCL2	LanC lantibiotic synthetase component C-like 2	7q31.1	0.307	translational elongation
U69268	IDH3G	isocitrate dehydrogenase 3 gamma	Xq28	0.307	carbohydrate metabolism
AW469523	DGAT2	Diacylglycerol O-acyltransferase homolog 2	11q13.3	0.307	---
AA812232	TXNIP	Thioredoxin interacting protein	1q21.2	0.305	signal transduction
AA503387	NHSL1	NHS-like 1	6q23.3	0.303	---
NM_021822	ARP9	apolipoprotein B mRNA editing enzyme, catalytic polypeptide-like 3G	22q13.1	0.303	---
AK025298	AUTS2	Autism susceptibility candidate 2	7q11.23	0.302	metabolism
U59151	DKC	dyskeratosis congenita 1, dyskerin	Xq28	0.3	regulation of cell cycle
AI743037	FMR1	Fragile X mental retardation 1	Xq27.3	0.3	---
NM_014454	SESN1	sestrin 1	6q21	0.3	response to DNA damage stimulus
NM_009587	galectin-9	lectin, galactoside-binding, soluble, 9	17q11.2	0.299	heterophilic cell adhesion
BC000738	EDMD	emerin	Xq28	0.299	muscle contraction
U62824	HLC-C	major histocompatibility complex, class I, C	6p21.3	0.297	immune response
AB039791	ARP11	actin-related protein Arp11	7q32	0.297	cell shape and cell size control
NM_022750	ZC3HDC1	zinc finger CCCH type domain containing 1	7q34	0.294	---
NM_021616	TRIM34 // TRIM6 // TRIM6-TRIM34	tripartite motif-containing 34 // tripartite motif-containing 6 // TRIM6-TRIM34 readthrough transcript	11p15	0.292	---
NM_004699	XAP5	family with sequence similarity 50, member A	Xq28	0.289	---
AI023398	DDEF1	Development and differentiation enhancing factor 1	8q24.1	0.289	---
BC005090	FLJ23384	agmatine ureohydrolase	1p36.13	0.289	arginine catabolism
AI635160	TMLHE	Trimethyllysine hydroxylase, epsilon	Xq28	0.283	---
AF035947	CIS	cytokine inducible SH2-containing protein	3p21.3	0.279	regulation of cell growth
NM_002638	SKALP	peptidase inhibitor 3, skin-derived	20q12	0.279	copulation
NM_004135	IDH3G	isocitrate dehydrogenase 3 gamma	Xq28	0.277	carbohydrate metabolism
NM_000693	ALDH1A3	aldehyde dehydrogenase 1 family, member A3	15q26.3	0.277	lipid metabolism
AJ010395	DKC	dyskeratosis congenita 1, dyskerin	---	0.276	---
AI871589	NHSL1	NHS-like 1	6q23.3	0.275	---
AV701177	ARRDC4	Arrestin domain containing 4	15q26.2	0.274	signal transduction
U37546	AIP1	baculoviral IAP repeat-containing 3	11q22	0.272	apoptosis
AI167164	MTMR1	Myotubularin related protein 1	Xq28	0.272	protein amino acid dephosphorylation
AA913513	ZNF609	Zinc finger protein 609	15q22.1	0.271	---
AB033106	BM042	WWC family member 3	Xp22.32	0.27	---
AK024855	MGC3886	cathepsin S	1q21	0.27	proteolysis and peptidolysis
BC031054	hT41	oxidative stress induced growth inhibitor family member 2	8q21	0.269	meiosis
U48734	FSGS	actinin, alpha 4	19q13	0.268	cell motility
NM_000564	IL5RA	interleukin 5 receptor, alpha	3p26	0.268	signal transduction
BC004270	RAPL	Ras association (RalGDS/AF-6) domain family 5	1q32.1	0.264	neuropeptide signaling pathway
AB020675	CDFE	contactin associated protein-like 2	7q35	0.264	cell adhesion
NM_006123	IDS	iduronate 2-sulfatase	Xq28	0.263	---
BC001386	ILTMP	transmembrane 4 L six family member 4	3q25	0.261	N-linked glycosylation
D83043	HLA B	major histocompatibility complex, class I, B	6p21.3	0.261	immune response
NM_016382	CD244	CD244 natural killer cell receptor 2B4	1q23.1	0.26	cellular defense response
NM_001674	ATF3	activating transcription factor 3	1q32.3	0.258	regulation of transcription, DNA-dependent
NM_001569	IRAK1	interleukin-1 receptor-associated kinase 1	Xq28	0.258	protein amino acid phosphorylation
NM_005375	c-myb	v-myb myeloblastosis viral oncogene homolog	6q22	0.255	---
AB059408	HOP	homeodomain-only protein	4q11	0.252	---
NM_017648	MUC13	mucin 13	---	0.25	---
U88964	CD25	interferon stimulated exonuclease gene 20kDa	15q26	0.25	---
NM_024915	TFCP2L3	transcription factor CP2-like 3	8q22.3	0.247	---
NM_000480	AMPD3	adenosine monophosphate deaminase, isoform E	11p15	0.244	AMP catabolism
AI672084	BRCC3	BRCA1/BRCA2-containing complex, subunit 3	Xq28	0.244	cell growth and/or maintenance
NM_012151	F8A1 // F8A2 // F8A3	coagulation factor VIII-associated 1 // coagulation factor VIII-associated 2 // coagulation factor VIII-associated 3	Xq28	0.243	---
NM_000689	ALDH1A1	aldehyde dehydrogenase 1 family, member A1	9q21.13	0.24	aldehyde metabolism
NM_020990	CKMT1A // CKMT1B	creatine kinase, mitochondrial 1A // creatine kinase, mitochondrial 1B	15q15	0.24	---
NM_000544	APT2	transporter 2, ATP-binding cassette, sub-family B	6p21.3	0.239	defense response
NM_003983	SLC7A6	solute carrier family 7, member 6	16q22.1	0.239	transport
AI660619	SLC7A6	Solute carrier family 7, member 6	16q22.1	0.239	transport
NM_004688	NMI	N-myc (and STAT) interactor	2p24.3	0.237	transcription from Pol II promoter
NM_018147	FAIM	Fas apoptotic inhibitory molecule	3q22.3	0.233	---
NM_004353	SERPINH1	serine (or cysteine) proteinase inhibitor, clade H, member 1	11q13.5	0.233	heat shock response
L07950	HLA B	major histocompatibility complex, class I, B	6p21.3	0.231	immune response
BE676218	TREX2 // UCHL5IP	three prime repair exonuclease 2 // UCHL5 interacting protein	Xq28	0.23	DNA repair
NM_005342	HMG4	high-mobility group box 3	Xq28	0.23	---
BE409994	DND1	Dead end homolog 1	5q31.3	0.227	---
AK001816	MTMR1	myotubularin related protein 1	Xq28	0.223	protein amino acid dephosphorylation
BC029917	BCAP	phosphoinositide-3-kinase adaptor protein 1	10q24.2	0.221	---
NM_017518	TREX2 // UCHL5IP	three prime repair exonuclease 2 // UCHL5 interacting protein	Xq28	0.219	DNA repair
NM_013352	SART2	squamous cell carcinoma antigen recognized by T cells 2	6q22	0.217	---
M90685	MHC-G	HLA-G histocompatibility antigen, class I, G	6p21.3	0.216	cellular defense response
NM_004362	CLGN	calmegin	4q28.3	0.214	fertilization
AI912583	GLIPR1	GLI pathogenesis-related 1	12q21.1	0.213	---
NM_002614	PDZD1	PDZ domain containing 1	1q21	0.207	intracellular signaling cascade
M12679	HLC-C	major histocompatibility complex, class I, C	6p21.3	0.201	immune response
AA573502	TAP2	Transporter 2, ATP-binding cassette, sub-family B	6p21.3	0.195	defense response
AA911739	SCLY	Selenocysteine lyase	2q37.3	0.194	metabolism
Z19574	K17	keratin 17	17q12	0.19	epidermal differentiation
NM_003186	TAGLN1	transgelin	11q23.2	0.19	---
BF219240	ZNF655	Zinc finger protein 655	7q22.1	0.189	---
M90684	MHC-G	HLA-G histocompatibility antigen, class I, G	6p21.3	0.187	cellular defense response
AF064826	K-glypican	glypican 4	Xq26.1	0.187	cell proliferation
AA526844	MYLK	Myosin, light chain kinase	---	0.184	---
AL523264	HYLS1	Hydrolethalus syndrome 1	11q24.2	0.184	---
NM_017767	SLC39A4	solute carrier family 39, member 4	8q24.3	0.184	---
AK091897	PLD1	phospholipase D1	3q26	0.182	phospholipid metabolism
AI669229	RARRES1	Retinoic acid receptor responder 1	3q25.32	0.181	negative regulation of cell proliferation
NM_006187	OAS3	2'-5'-oligoadenylate synthetase 3	12q24.2	0.179	nucleotide and nucleic acid metabolism
M92934	CCN2	connective tissue growth factor	6q23.1	0.177	regulation of cell growth
NM_016619	PLAC8	placenta-specific 8	4q21.3	0.177	---
NM_012101	ATDC	tripartite motif-containing 29	11q22	0.176	transcription from Pol II promoter
BC038799	KIAA1775	protocadherin 21	10q22.1	0.174	---
AW663632	LRRC50	Leucine rich repeat containing 50	16q24.1	0.171	---
NM_014059	RGC32	response gene to complement 32	13q13.3	0.167	regulation of CDK activity
BC004489	HLC-C	major histocompatibility complex, class I, C	6p21.3	0.166	immune response
AW006935	ATP10B	ATPase, Class V, type 10B	5q34	0.165	cation transport
D31661	DRT	EPH receptor B2	1p36.1	0.162	protein amino acid phosphorylation
AW451240	MUC13	Mucin 13, cell surface associated	---	0.161	---
AK024836	HLC-C	major histocompatibility complex, class I, C	6p21.3	0.16	immune response
AK021625	CENPQ	Centromere protein Q	---	0.157	---
AI692703	KCNE3	Potassium voltage-gated channel, Isk-related family, member 3	11q13	0.156	ion transport
AA156873	PELO	Pelota homolog	5q11.2	0.155	cell-matrix adhesion
NM_000095	COMP	cartilage oligomeric matrix protein	19p13.1	0.155	---
NM_002346	RIGE	lymphocyte antigen 6 complex, locus E	8q24.3	0.154	defense response
AI375915	PSMB9	Proteasome subunit, beta type, 9	6p21.3	0.154	defense response
BE872674	CLEC3A	C-type lectin domain family 3, member A	16q23	0.153	skeletal development
BC031044	MST104	DnaJ (Hsp40) homolog, subfamily A, member 4	15q24.1	0.147	---
L42024	HLA-B // MICA	Major histocompatibility complex, class I, B // MHC class I polypeptide-related sequence A	6p21.3	0.147	immune response
AU147903	ZCCHC2	Zinc finger, CCHC domain containing 2	---	0.147	---
BC001279	NYD-sp9	microfibrillar-associated protein 3-like	4q32.3	0.146	---
NM_015474	DCIP	SAM domain and HD domain 1	20pter	0.145	immune response
NM_004223	RIG-B	ubiquitin-conjugating enzyme E2L 6	11q12	0.141	ubiquitin cycle
AA083478	TRIM22	Tripartite motif-containing 22	11p15	0.14	---
BC039679	LP2698	C-type lectin superfamily 4, member G	19p13.3	0.137	---
BC031044	MST104	DnaJ (Hsp40) homolog, subfamily A, member 4	15q24.1	0.136	---
AW189843	RSAD2	Radical S-adenosyl methionine domain containing 2	2p25.2	0.136	---
N45231	DNAJA4	DnaJ (Hsp40) homolog, subfamily A, member 4	15q24.1	0.134	---
NM_003212	TDGF1 // TDGF3	teratocarcinoma-derived growth factor 1 // teratocarcinoma-derived growth factor 3, pseudogene	3p21.31	0.134	signal transduction
NM_004961	GABRE	gamma-aminobutyric acid A receptor, epsilon	Xq28	0.134	ion transport
NM_006227	PLTP	phospholipid transfer protein	20q12	0.122	lipid metabolism
NM_004585	RIG1	retinoic acid receptor responder 3	11q23	0.121	negative regulation of cell proliferation
NM_024301	FKRP	fukutin related protein	19q13.33	0.12	---
NM_014799	CPL	hephaestin	Xq11	0.118	---
AK000345	DHRS2	Dehydrogenase/reductase member 2	14q11.2	0.116	---
NM_002220	ITPKA	inositol 1,4,5-trisphosphate 3-kinase A	15q14	0.111	signal transduction
NM_000593	APT1	transporter 1, ATP-binding cassette, sub-family B	6p21.3	0.109	defense response
AF361491	MECP2	Methyl CpG binding protein 2	---	0.108	---
NM_012306	LFG	Fas apoptotic inhibitory molecule 2	12q13	0.107	---
BC002416	PGI	biglycan	Xq28	0.104	---
NM_014439	IL1F7	interleukin 1 family, member 7	2q12	0.103	immune response
BE671156	MAPRE2	Microtubule-associated protein, RP/EB family, member 2	18q12.2	0.103	cellular defense response
BQ003811	SLC19A1	Solute carrier family 19, member 1	21q22.3	0.1	cell adhesion
U17496	LMP7	proteasome subunit, beta type, 8	6p21.3	0.0995	proteolysis and peptidolysis
X68742	VLA1	integrin, alpha 1	5q11.2	0.094	cell-matrix adhesion
AA806070	FMNL2	Formin-like 2	---	0.0935	---
AW298167	CCDC64	Coiled-coil domain containing 64	---	0.0917	---
BU616656	SLC19A1	Solute carrier family 19, member 1	21q22.3	0.0861	cell adhesion
U13021	CASP-2	caspase 2	7q34	0.0825	proteolysis and peptidolysis
NM_015982	YBX2	germ cell specific Y-box binding protein	17p11.2	0.0816	regulation of transcription, DNA-dependent
AY099353	VIK	zinc finger protein 655	7q22.1	0.0781	---
NM_002888	RARRES1	retinoic acid receptor responder 1	3q25.32	0.0752	negative regulation of cell proliferation
AC005378	CDFE	contactin associated protein-like 2	7q35	0.0744	cell adhesion
BG325630	SLC38A5	Solute carrier family 38, member 5	Xp11.23	0.0738	---
NM_001448	K-glypican	glypican 4	Xq26.1	0.0738	cell proliferation
BC000069	TIG2	retinoic acid receptor responder 2	7q36.1	0.0704	retinoid metabolism
NM_004306	ANXA13	annexin A13	8q24.1	0.069	cell differentiation
AF110400	FGF19	fibroblast growth factor 19	11q13.1	0.0661	neurogenesis
NM_004696	SLC16A4	solute carrier family 16, member 4	1p13.2	0.0653	monocarboxylic acid transport
AF063591	MRC	CD200 molecule	3q12	0.0607	---
BC003068	SLC19A1	solute carrier family 19, member 1	21q22.3	0.0564	folate transport
NM_000603	NOS3	nitric oxide synthase 3	7q36	0.0557	amino acid metabolism
U13700	casp-1	caspase 1	11q23	0.0551	proteolysis and peptidolysis
NM_006851	GLIPR	GLI pathogenesis-related 1	12q21.1	0.0511	pathogenesis
AW014593	GBP1	Guanylate binding protein 1, interferon-inducible	1p22.2	0.039	immune response
NM_006169	NNMT	nicotinamide N-methyltransferase	11q23.1	0.0382	---
NM_006435	1-8D	interferon induced transmembrane protein 2	11p15.5	0.0358	immune response
NM_002201	CD25	interferon stimulated exonuclease gene	15q26	0.0336	---
AF208043	IFI16	interferon, gamma-inducible protein 16	1q22	0.0286	---
NM_006674	HCP5	HLA complex P5	6p21.3	0.0258	---
NM_006417	IFI44	interferon-induced protein 44	1p31.1	0.0244	invasive growth
BG256677	IFI16	Interferon, gamma-inducible protein 16	1q22	0.0238	---
NM_006169	NNMT	nicotinamide N-methyltransferase	11q23.1	0.0237	---
NM_002053	GBP1	guanylate binding protein 1, interferon-inducible	1p22.2	0.0204	immune response
NM_003641	IFI17	interferon induced transmembrane protein 1	11p15.5	0.0133	regulation of cell cycle
NM_018092	NETO2	neuropilin (NRP) and tolloid (TLL)-like 2	16q11	0.0122	---
AW519141	ARMCX4	Armadillo repeat containing, X-linked 4	Xq22.1	0.011	---
AA845258	BGN	Biglycan	18q22.3	0.0104	regulation of transcription, DNA-dependent
NM_005532	P27	interferon, alpha-inducible protein 27	14q32	0.0102	immune response
NM_004335	CD317	bone marrow stromal cell antigen 2	19p13.2	0.0101	humoral immune response
NM_005764	MAP17	membrane-associated protein 17	1p33	0.0101	---
NM_002769	PRSS3	protease, serine, 2	7q34	0.0101	proteolysis and peptidolysis
NM_013238	DNAJD1	DnaJ (Hsp40) homolog, subfamily D, member 1	13q14.1	0.01	---
