# Supplementary material for: Networking of differentially expressed genes in human cancer cells resistant to methotrexate
Source: Genome Med. 2009 Sep 4;1(9):83. doi: 10.1186/gm83 (PMC2768990; doi:10.1186/gm83)
Supplement: Additional data file 2 — The list was generated using GeneSpring software v 7.3.1. Out of the 54,675 transcripts contained in the microarray, 21,304 passed the control strength filter, 5,399 the Benjamini and Hochberg false discovery rate-corrected P < 0.05 filter, and 848 remained after filtering for at least a twofold expression difference (the genes presented in this file). [file gm83-S2.xls]

## Sheet: Hoja1
GenBank	Gene Name	Description	Chromosome	Fold Change	Gene Onthology
BC003584	DHFR	dihydrofolate reductase	5q11.2	50.23	one-carbon compound metabolism
AI144299	DHFR	Dihydrofolate reductase	5q11.2	46.35	one-carbon compound metabolism
BC000192	DHFR	dihydrofolate reductase	5q11.2	38.31	one-carbon compound metabolism
NM_020299	AKR1B10	aldo-keto reductase family 1, member B10	7q33	22.95	---
BU078629	ZFYVE16	Zinc finger, FYVE domain containing 16	5p15.2	22.73	---
NM_000791	DHFR	dihydrofolate reductase	5q11.2	21.17	one-carbon compound metabolism
AF196478	ANXA10	annexin A10	4q33	18.91	---
BC005008	CEACAM6	carcinoembryonic antigen-related cell adhesion molecule 6	19q13.2	16.95	signal transduction
NM_014733	ZFYVE16	zinc finger, FYVE domain containing 16	5p15.2	15.6	---
M18728	CEACAM6	carcinoembryonic antigen-related cell adhesion molecule 6	19q13.2	14.79	signal transduction
NM_001565	CXCL10	chemokine ligand 10	4q21	12.06	cell motility
NM_001218	CA12	carbonic anhydrase XII	15q22	11.22	one-carbon compound metabolism
U05598	AKR1C2	aldo-keto reductase family 1, member C2	10p15	10.15	bile acid transport
AB037848	SYT13	synaptotagmin XIII	11p12	9561	transport
S68290	AKR1C1	aldo-keto reductase family 1, member C1	10p15	9448	xenobiotic metabolism
NM_004306	ANXA13	annexin A13	8q24.1	8909	cell differentiation
M33376	AKR1C2	aldo-keto reductase family 1, member C2	10p15	8899	bile acid transport
NM_001353	AKR1C1	aldo-keto reductase family 1, member C1	10p15	8867	xenobiotic metabolism
BC000278	CA12	carbonic anhydrase XII	15q22	8777	one-carbon compound metabolism
J04810	MSH3	mutS homolog 3	5q11	8233	mismatch repair
NM_002923	RGS2	regulator of G-protein signalling 2	1q31	8162	signal transduction
AF177340	CLDN2	claudin 2	Xq22.3	7927	---
NM_003122	SPINK1	serine protease inhibitor, Kazal type 1	5q32	7737	---
AA526844	MYLK	Myosin, light chain kinase	---	7634	---
X69397	CD24	CD24 molecule	6q21	7234	humoral immune response
NM_000166	GJB1	gap junction protein, beta 1	Xq13.1	6.97	cell-cell signaling
BF218115	HIPK2	Homeodomain interacting protein kinase 2	7q32	6898	---
NM_016140	CGI-38	brain specific protein	16q22.1	6762	---
NM_004591	CCL20	chemokine ligand 20	2q33	6652	chemotaxis
AI718937	KCTD12	Potassium channel tetramerisation domain containing 12	13q22.1	6537	potassium ion transport
BF752277	CA12	Carbonic anhydrase XII	15q22.1	6469	---
AI922323	AGR2	Anterior gradient 2 homolog	7p21.3	6464	---
NM_014751	MTSS1	metastasis suppressor 1	8p22	6327	---
AF002985	CXCL11	chemokine ligand 11	4q21.2	6.04	chemotaxis
AF141347	TUBA1A	tubulin, alpha 1a	12q12	5847	cell shape and cell size control
NM_000790	DDC	dopa decarboxylase	7p11	5.81	amino acid metabolism
AK027006	TNRC9	trinucleotide repeat containing 9	16q12.2	5692	regulation of transcription, DNA-dependent
NM_014211	GABRP	gamma-aminobutyric acid A receptor, pi	5q33	5536	ion transport
AI440266	RDHE2	Retinal short chain dehydrogenase reductase isoform 1	8q12.1	5352	metabolism
AF030514	CXCL11	chemokine ligand 11	4q21.2	5032	chemotaxis
U80736	TNRC9	trinucleotide repeat containing 9	16q12.2	5001	regulation of transcription, DNA-dependent
AF019638	GDA	guanine deaminase	9q21.11	4967	---
AL138410	NPNT	Nephronectin	4q25	4904	---
BG327863	CD24	CD24 molecule	6q21	4869	humoral immune response
AA149620	GPR120	G protein-coupled receptor 120	---	4864	---
NM_001823	CKB	creatine kinase, brain	14q32	4854	---
M80536	DPP4	dipeptidyl-peptidase 4	2q24.3	4812	proteolysis and peptidolysis
NM_021199	SQRDL	sulfide quinone reductase-like	15q15	4783	electron transport
W73820	KCTD15	Potassium channel tetramerisation domain containing 15	19q13.12	4.74	potassium ion transport
AI587307	MANEA	Mannosidase, endo-alpha	6q16.2	4722	---
NM_002380	MATN2	matrilin 2	8q22	4704	---
NM_001512	GSTA4	glutathione S-transferase A4	6p12.1	4652	metabolism
AB018580	AKR1C3	aldo-keto reductase family 1, member C3	10p15	4644	prostaglandin metabolism
NM_000142	FGFR3	fibroblast growth factor receptor 3	4p16.3	4636	MAPKKK cascade
BC004929	HSD3B7	hydroxy-delta-5-steroid dehydrogenase, 3 beta- and steroid delta-isomerase 7	16p12	4627	---
AF088867	AGR2	anterior gradient homolog 2	7p21.3	4622	---
NM_005375	MYB	v-myb myeloblastosis viral oncogene homolog	6q22	4.56	---
NM_002011	FGFR4	fibroblast growth factor receptor 4	5q35.1	4367	protein amino acid phosphorylation
NM_000492	CFTR	cystic fibrosis transmembrane conductance regulator	7q31.2	4311	ion transport
NM_000130	F5	coagulation factor V	1q23	4221	cell adhesion
AK025084	TNRC9	trinucleotide repeat containing 9	16q12.2	4198	regulation of transcription, DNA-dependent
NM_006744	RBP4	retinol binding protein 4, plasma	10q23	4176	---
AF176013	DNAJC12	DnaJ (Hsp40) homolog, subfamily C, member 12	10q21.1	4109	protein folding
NM_002130	HMGCS1	3-hydroxy-3-methylglutaryl-Coenzyme A synthase 1	5p14	4064	lipid metabolism
NM_002439	MSH3	mutS homolog 3	5q11	4004	mismatch repair
AF166327	NOX1	NADPH oxidase 1	Xq22	3906	electron transport
AL049933	GNAI1	guanine nucleotide binding protein, alpha inhibiting activity polypeptide 1	7q21	3898	signal transduction
AB029026	TACC1	transforming, acidic coiled-coil containing protein 1	8p11	3898	---
AB037810	SIPA1L2	signal-induced proliferation-associated 1 like 2	1q42.2	3881	---
NM_000691	ALDH3A1	aldehyde dehydrogenase 3 family, memberA1	17p11.2	3.81	carbohydrate metabolism
NM_018725	IL17RB	interleukin 17 receptor B	3p21.1	3782	regulation of cell growth
NM_002423	MMP7	matrix metallopeptidase 7	11q21	3775	collagen catabolism
AA761181	CD24	CD24 molecule	6q21	3765	humoral immune response
NM_018490	GPR48	G protein-coupled receptor 48	11p14	3744	G-protein coupled receptor protein signaling pathway
AK024593	PPP1R1B	protein phosphatase 1, regulatory subunit 1B	17q21.2	3728	signal transduction
NM_006498	LGALS2	lectin, galactoside-binding, soluble, 2	22q12	3544	heterophilic cell adhesion
AU153866	GNAI1	Guanine nucleotide binding protein, alpha inhibiting activity polypeptide 1	7q21	3538	signal transduction
AI928507	TSPAN5	Tetraspanin 5	4q23	3535	cell motility
BF038366	TMEM97	Transmembrane protein 97	17q11.2	3511	regulation of cell growth
NM_014214	IMPA2	inositol-1-monophosphatase 2	18p11.2	3503	phosphate metabolism
AF010314	ENC1	ectodermal-neural cortex	5q12	3496	development
W93554	SH3PXD2A	SH3 and PX domains 2A	10q25.1	3451	neurogenesis
NM_004364	CEBPA	CCAAT/enhancer binding protein, alpha	19q13.1	3451	---
AF302494	KCNE3	potassium voltage-gated channel, Isk-related family, member 3	11q13	3436	ion transport
AI375115	MOBKL2B	MOB1, Mps One Binder kinase activator-like 2B	9p21.1	3.42	---
AB077208	TYMS	thymidylate synthetase	18p11.32	3401	nucleotide biosynthesis
AI392908	PRPS2	Phosphoribosyl pyrophosphate synthetase 2	Xp22.3	3399	nucleoside metabolism
NM_013955	NOX1	NADPH oxidase 1	Xq22	3389	electron transport
NM_024641	MANEA	mannosidase, endo-alpha	6q16.2	3374	---
NM_001935	DPP4	dipeptidyl-peptidase 4	2q24.3	3372	proteolysis and peptidolysis
M58664	CD24	CD24 molecule	6q21	3368	humoral immune response
U37546	BIRC3	baculoviral IAP repeat-containing 3	11q22	3366	apoptosis
L33930	CD24	CD24 molecule	6q21	3315	humoral immune response
M74777	DPP4	dipeptidyl-peptidase 4	2q24.3	3288	proteolysis and peptidolysis
BC004490	FOS	v-fos FBJ murine osteosarcoma viral oncogene homolog	14q24.3	3288	DNA methylation
AA442856	TARSL2	Threonyl-tRNA synthetase-like 2	15q26.3	3275	threonyl-tRNA aminoacylation
NM_006283	TACC1	transforming, acidic coiled-coil containing protein 1	8p11	3256	---
NM_017412	FZD3	frizzled homolog 3	8p21	3.25	G-protein coupled receptor protein signaling pathway
AF230386	TRIM31	tripartite motif-containing 31	6p21.3	3188	---
AL542358	SLC36A4	Solute carrier family 36, member 4	11q14.3	3178	---
AF302494	KCNE3	potassium voltage-gated channel, Isk-related family, member 3	11q13	3146	ion transport
NM_014291	GCAT	glycine C-acetyltransferase	22q13.1	3136	amino acid metabolism
BF038366	TMEM97	Transmembrane protein 97	17q11.2	3135	regulation of cell growth
NM_005308	GRK5	G protein-coupled receptor kinase 5	10q24	3127	signal transduction
AB028949	KIAA1026	kazrin	1p36.13	3125	---
AI808448	KCTD15	Potassium channel tetramerisation domain containing 15	19q13.12	3122	potassium ion transport
NM_007052	NOX1	NADPH oxidase 1	Xq22	3118	electron transport
NM_003633	ENC1	ectodermal-neural cortex	5q12	3106	development
AK024896	SLC5A3	solute carrier family 5, member 3	21q21.3	3089	protein biosynthesis
AI692703	KCNE3	Potassium voltage-gated channel, Isk-related family, member 3	11q13	3082	ion transport
AW299598	HOXC4	Homeobox C4	12q13.3	3067	regulation of transcription from Pol II promoter
NM_021800	DNAJC12	J domain containing protein 1	10q21.1	3058	protein folding
AI867198	MRPS6	Mitochondrial ribosomal protein S6	21q21.3	3052	protein biosynthesis
AI202201	JPH1	Junctophilin 1	8q21	3038	---
NM_005114	HS3ST1	heparan sulfate 3-O-sulfotransferase 1	4p16	3032	proteolysis and peptidolysis
AY094596	RAB7B	RAB7B, member RAS oncogene family	1q32	2992	---
AI732381	KRT20	Keratin 20	17q21.2	2973	---
BC006399	RTN4IP1	reticulon 4 interacting protein 1	6q21	2951	---
NM_013363	PCOLCE2	procollagen C-endopeptidase enhancer 2	3q21	2944	transport
AF208111	IL17RB	interleukin 17 receptor B	3p21.1	2942	regulation of cell growth
NM_006697	CRA	cisplatin resistance associated	1q12	2927	---
NM_024306	FA2H	fatty acid 2-hydroxylase	16q23	2927	---
NM_001071	TYMS	thymidylate synthetase	18p11.32	2923	nucleotide biosynthesis
AI754404	PLOD2	Procollagen-lysine, 2-oxoglutarate 5-dioxygenase 2	3q23	2918	---
BE779865	TMEM97	Transmembrane protein 97	17q11.2	2914	regulation of cell growth
NM_006200	PCSK5	proprotein convertase subtilisin/kexin type 5	9q21.3	2895	---
NM_003662	PIR	Pirin	Xp22.31	2884	transcription from Pol II promoter
AB014520	PLXND1	plexin D1	3q21.3	2876	---
NM_001444	FABP5 // FABP5L2 // FABP5L7	fatty acid binding protein 5 // fatty acid binding protein 5-like 2 // fatty acid binding protein 5-like 7	8q21.13	2.87	lipid metabolism
AK025654	CTPS2	CTP synthase II	Xp22	2867	---
NM_002639	SERPINB5	serpin peptidase inhibitor, clade B, member 5	18q21.3	2845	---
NM_003225	TFF1	trefoil factor 1	21q22.3	2834	carbohydrate metabolism
AB006955	USH1C	Usher syndrome 1C	11p14.3	2827	intracellular signaling cascade
AI827972	METTL7B	Methyltransferase like 7B	12q13	2819	homophilic cell adhesion
NM_006200	PCSK5	proprotein convertase subtilisin/kexin type 5	9q21.3	2818	---
AI078167	NFKBIA	Nuclear factor of kappa light polypeptide gene enhancer in B-cells inhibitor, alpha	14q13	2815	apoptosis
NM_005965	MYLK	myosin, light polypeptide kinase	3q21	2815	protein amino acid phosphorylation
AI653050	GLOXD1	Glyoxalase domain containing 1	1p34.1	2809	---
NM_024830	AYTL2	acyltransferase like 2	5p15.33	2807	metabolism
NM_006825	CKAP4	cytoskeleton-associated protein 4	12q24.11	2806	---
NM_005915	MCM6	minichromosome maintenance deficient 6 homolog	2q21	2802	DNA replication
AI633503	GALNT5	UDP-N-acetyl-alpha-D-galactosamine:polypeptide N-acetylgalactosaminyltransferase 5	2q24.2	2.8	---
BE873420	UGT1A1	UDP glucuronosyltransferase 1 family, polypeptide A1	2q37	2796	---
NM_003896	ST3GAL5	ST3 beta-galactoside alpha-2,3-sialyltransferase 5	2p11.2	2.78	protein amino acid glycosylation
BG105365	SKP2	S-phase kinase-associated protein 2	5p13	2779	regulation of cell cycle
NM_020647	JPH1	junctophilin 1	8q21	2773	---
N31807	DIP2C	DIP2 disco-interacting protein 2 homolog C	10p15.3	2771	metabolism
NM_001985	ETFB	electron-transfer-flavoprotein, beta polypeptide	19q13.3	2766	electron transport
AU152579	PCSK5	Proprotein convertase subtilisin/kexin type 5	9q21.3	2758	---
NM_002925	RGS10	regulator of G-protein signalling 10	10q25	2754	signal transduction
NM_003033	SIAT4A	sialyltransferase 4A	8q24.22	2748	protein amino acid glycosylation
AI356398	ZFP36L2	Zinc finger protein 36, C3H type-like 2	2p22.3	2743	cell proliferation
AB018345	KIAA0802	KIAA0802	18p11.22	2739	---
AI632972	TPD52	Tumor protein D52	8q21	2737	morphogenesis
AB033091	SLC39A10	solute carrier family 39, member 10	2q33.1	2735	protein biosynthesis
AF225513	PKIB	protein kinase inhibitor beta	6q22.32	2721	negative regulation of protein kinase activity
X81006	TRIM31	tripartite motif-containing 31	6p21.3	2714	---
AJ251830	PERP	PERP, TP53 apoptosis effector	6q24	2.71	---
AU154408	PAK1	p21/Cdc42/Rac1-activated kinase 1	11q13	2704	protein amino acid phosphorylation
NM_005709	USH1C	Usher syndrome 1C	11p14.3	2699	intracellular signaling cascade
AF220032	TRIM7	tripartite motif-containing 7	5q35.3	2691	---
NM_002201	ISG20	interferon stimulated exonuclease gene	15q26	2.69	---
NM_000935	PLOD2	procollagen-lysine, 2-oxoglutarate 5-dioxygenase 2	3q23	2687	---
NM_006633	IQGAP2	IQ motif containing GTPase activating protein 2	5q13.3	2684	signal transduction
NM_005380	NBL1	neuroblastoma, suppression of tumorigenicity 1	1p36.13	2666	negative regulation of cell cycle
NM_019598	KLK12	kallikrein 12	19q13.3	2662	---
D84476	MAP3K5	mitogen-activated protein kinase kinase kinase 5	6q22.33	2658	MAPKKK cascade
AF250309	IL17RB	interleukin 17 receptor B	3p21.1	2652	regulation of cell growth
AF267859	ZDHHC11	zinc finger, DHHC-type containing 11	5p15.33	2.65	---
AW263497	SYTL5	Synaptotagmin-like 5	Xp21.1	2645	---
AK026426	SMARCA1	SWI/SNF related, matrix associated, actin dependent regulator of chromatin, subfamily a, member 1	Xq25	2644	chromatin remodeling
BE466525	EVI1	Ecotropic viral integration site 1	3q24	2644	regulation of transcription, DNA-dependent
AF195624	CHPT1	choline phosphotransferase 1	12q	2643	electron transport
AW193698	TGFBR3	transforming growth factor, beta receptor III	1p33	2633	signal transduction
H49805	ONECUT2	One cut domain, family member 2	---	2629	---
NM_004666	VNN1	vanin 1	6q23	2625	nitrogen metabolism
AI566082	STX7	Syntaxin 7	---	2625	---
NM_002428	MMP15	matrix metallopeptidase 15	16q13	2.61	regulation of transcription, DNA-dependent
AI215106	INSR	insulin receptor precursor	19p13.3	2607	carbohydrate metabolism
BC006471	MLLT11	myeloid/lymphoid or mixed-lineage leukemia	1q21	2604	cell growth and/or maintenance
NM_001055	SULT1A1	sulfotransferase family, cytosolic, 1A, phenol-preferring, member 1	16p12.1	2604	catecholamine metabolism
BC000323	FEN1	flap structure-specific endonuclease 1	11q12	2575	DNA replication
AF044286	H2AFY	H2A histone family, member Y	5q31.3	2569	nucleosome assembly
BF982927	SLC5A3	Solute carrier family 5, member 3	21q21.3	2565	protein biosynthesis
Z98443	WDR72	WD repeat domain 72	15q21.1	2563	---
AF284095	ADRA2A	adrenergic, alpha-2A-, receptor	10q24	2562	activation of MAPK
NM_012242	DKK1	dickkopf homolog 1	10q11.2	2561	development
NM_003243	TGFBR3	transforming growth factor, beta receptor III	1p33	2558	signal transduction
AF043337	IL8	interleukin 8 C-terminal variant	---	2556	---
AI692878	MOBKL2B	MOB1, Mps One Binder kinase activator-like 2B	9p21.1	2556	---
AW246673	FAM46A	Family with sequence similarity 46, member A	6q14	2555	---
AA195963	ST3GAL1	ST3 beta-galactoside alpha-2,3-sialyltransferase 1	---	2554	---
BG150485	SLC6A6	Solute carrier family 6, member 6	3p25	2553	amino acid metabolism
BF059748	GCNT2	Glucosaminyl transferase 2, I-branching enzyme	6p24	2547	---
D13891	ID2	inhibitor of DNA binding 2, dominant negative helix-loop-helix protein	2p25	2536	development
NM_172037	RDH10	retinol dehydrogenase 10	8q13.3	2536	metabolism
AF176699	FBXL4	F-box and leucine-rich repeat protein 4	6q16.1	2519	---
AF029778	JAG2	jagged 2	14q32	2516	cell fate determination
U52144	IDH2	Isocitrate dehydrogenase 2, mitochondrial	15q26.1	2512	carbohydrate metabolism
NM_006887	ZFP36L2	zinc finger protein 36, C3H type-like 2	2p22.3	2507	cell proliferation
AI991252	BTN3A2	Butyrophilin, subfamily 3, member A2	6p22.1	2505	---
NM_004490	GRB14	growth factor receptor-bound protein 14	2q22	2498	neuropeptide signaling pathway
NM_003069	SMARCA1	SWI/SNF related, matrix associated, actin dependent regulator of chromatin, subfamily a, member 1	Xq25	2494	chromatin remodeling
AF021834	TFPI	tissue factor pathway inhibitor	2q31	2491	blood coagulation
AF323540	APOL1	apolipoprotein L, 1	22q13.1	2489	lipid metabolism
NM_002118	HLA-DMB	major histocompatibility complex, class II, DM beta	6p21.3	2485	immune response
NM_004633	IL1R2	interleukin 1 receptor, type II	2q12	2484	immune response
NM_015515	KRT23	keratin 23	17q21.2	2479	---
NM_022147	IFRG28	28kD interferon responsive protein	3q28	2477	---
NM_013954	NOX1	NADPH oxidase 1	Xq22	2464	electron transport
NM_005165	ALDOC	aldolase C, fructose-bisphosphate	17cen	2463	fructose metabolism
AK097000	MTMR11	myotubularin related protein 11	1q12	2463	---
NM_006739	MCM5	MCM5 minichromosome maintenance deficient 5, cell division cycle 46	22q13.1	2458	regulation of cell cycle
AI885815	MFI2	Antigen p97 identified by monoclonal antibodies 133.2 and 96.5	---	2457	---
BC010705	ZNF519	zinc finger protein 519	18p11.21	2455	regulation of transcription, DNA-dependent
NM_006853	KLK11	kallikrein-related peptidase 11	19q13.3	2454	proteolysis and peptidolysis
NM_004616	TSPAN8	tetraspanin 8	12q14.1	2448	protein amino acid glycosylation
NM_015944	CGI-14	CGI-14 protein	16p13.3	2441	---
NM_004849	ATG5	ATG5 autophagy related 5 homolog	6q21	2436	---
BE566894	LTB4DH	Leukotriene B4 12-hydroxydehydrogenase	9q32	2431	leukotriene metabolism
BG528420	SOX4	sex determining region Y-box 4	6p22.3	2424	regulation of transcription, DNA-dependent
NM_022121	PERP	PERP, TP53 apoptosis effector	6q24	2421	---
NM_000903	NQO1	NAD(P)H dehydrogenase, quinone 1	16q22.1	2419	electron transport
AA863031	CLRN3	Clarin 3	10q26.3	2412	---
BC003654	SLC27A3	solute carrier family 27, member 3	1q22	2402	---
AU154985	AK2	Adenylate kinase 2	1p34	2402	---
BC001386	TM4SF4	transmembrane 4 L six family member 4	3q25	2396	N-linked glycosylation
BC000101	NEK6	never in mitosis gene a-related kinase 6	9q33.3	2385	protein amino acid phosphorylation
NM_002083	GPX2	glutathione peroxidase 2	14q24.1	2384	response to oxidative stress
AI380207	SP5	Sp5 transcription factor	2q31.1	2381	---
NM_003774	GALNT4 // WDR51B	UDP-N-acetyl-alpha-D-galactosamine:polypeptide N-acetylgalactosaminyltransferase 4 (GalNAc-T4) // WD repeat domain 51B	12q21.33	2373	---
NM_001425	EMP3	epithelial membrane protein 3	19q13.3	2.37	development
NM_004111	FEN1	flap structure-specific endonuclease 1	11q12	2366	DNA replication
NM_002010	FGF9	fibroblast growth factor 9	13q11	2366	regulation of cell cycle
NM_000177	GSN	gelsolin	9q33	2362	actin filament polymerization
AI858001	CITED4	Cbp/p300-interacting transactivator, with Glu/Asp-rich carboxy-terminal domain, 4	1p34.1	2359	regulation of transcription, DNA-dependent
AI076793	DHRS13	Dehydrogenase/reductase member 13	17q11.2	2353	metabolism
AW028110	KIAA0500	KIAA0500 protein	---	2.35	---
U90223	DUT	dUTP pyrophosphatase	15q15	2.35	DNA replication
AI478747	FAM102B	Family with sequence similarity 102, member B	1p13.3	2345	---
BE207758	ARRB1	Arrestin, beta 1	---	2345	---
NM_022353	OSGEPL1	O-sialoglycoprotein endopeptidase-like 1	2q32.3	2345	---
BG150301	ONECUT2	One cut domain, family member 2	---	2.34	---
AI458313	CCDC34	Coiled-coil domain containing 34	11p14.2	2338	---
NM_001853	COL9A3	collagen, type IX, alpha 3	20q13.3	2337	---
AI631824	SAMD13	Sterile alpha motif domain containing 13	1p22.3	2332	---
NM_000716	C4BPB	complement component 4 binding protein, beta	1q32	2329	complement activation, classical pathway
AI653240	FAM7A2	Family with sequence similarity 7, member A2	---	2325	---
AI144156	RAD18	RAD18 homolog	---	2323	---
BC002511	CBR1	carbonyl reductase 1	21q22.13	2322	metabolism
AU154504	CYP1B1	cytochrome P450, family 1, subfamily B, polypeptide 1	2p21	2319	electron transport
U37025	SULT1A1	sulfotransferase family, cytosolic, 1A, phenol-preferring, member 1	---	2318	---
BF432873	PSMD11	proteasome 26S subunit, non-ATPase, 11	17q12	2318	---
BF571480	FBXL4	F-box and leucine-rich repeat protein 4	---	2317	---
NM_005767	P2RY5	purinergic receptor P2Y, G-protein coupled, 5	13q14	2317	G-protein coupled receptor protein signaling pathway
AW593996	MARCH3	Membrane-associated ring finger 3	5q23.3	2316	electron transport
AI130705	FAM89A	Family with sequence similarity 89, member A	1q42.2	2315	regulation of transcription, DNA-dependent
D89646	MSH6	mutS homolog 6	2p16	2314	---
BG106919	BRI3BP	BRI3 binding protein	12q24.31	2309	---
BF382808	LZTR2	Leucine zipper transcription regulator 2	1q24.3	2307	---
NM_004133	HNF4G	hepatocyte nuclear factor 4, gamma	8q13.3	2307	regulation of transcription from Pol II promoter
BC006259	CLIP2	CAP-GLY domain containing linker protein 2	7q11.23	2305	---
NM_000382	ALDH3A2	aldehyde dehydrogenase 3 family, member A2	17p11.2	2304	lipid metabolism
NM_020353	PLSCR4	phospholipid scramblase 4	3q24	2302	---
BG120535	VNN1	vanin 1	6q23	2296	nitrogen metabolism
NM_005983	SKP2	S-phase kinase-associated protein 2	5p13	2293	regulation of cell cycle
NM_004153	ORC1L	origin recognition complex, subunit 1-like	1p32	2291	DNA replication
AI625022	FAM119A	Family with sequence similarity 119, member A	2q34	2291	---
BC002430	ALDH3A2	aldehyde dehydrogenase 3 family, member A2	17p11.2	2.29	lipid metabolism
NM_007070	GLMN	glomulin, FKBP associated protein	1p22.1	2289	protein complex assembly
NM_003839	TNFRSF11A	tumor necrosis factor receptor superfamily, member 11a, activator of NFKB	18q22.1	2287	regulation of transcription, DNA-dependent
NM_024663	NPEPL1 // STX16	aminopeptidase-like 1 // syntaxin 16	20q13.32	2285	proteolysis and peptidolysis
AA639705	SQLE	Squalene epoxidase	8q24.1	2283	electron transport
NM_000385	AQP1	aquaporin 1	7p14	2.28	transport
U64094	IL1R2	soluble type II interleukin-1 receptor	2q12	2278	immune response
NM_000187	HGD	homogentisate 1,2-dioxygenase	3q21	2277	---
AW075105	CDT1	Chromatin licensing and DNA replication factor 1	16q24.3	2275	regulation of transcription, DNA-dependent
NM_021778	ADAM28	a disintegrin and metalloproteinase domain 28	8p21.2	2275	proteolysis and peptidolysis
U08032	SULT1A3 // SULT1A4	Sulfotransferase family, cytosolic, 1A, phenol-preferring, member 3 // sulfotransferase family, cytosolic, 1A, phenol-preferring, member 4	16p12.1	2271	---
NM_017954	CADPS2	Ca2+-dependent activator protein for secretion 2	---	2271	---
BG287153	MAN1A1	Mannosidase, alpha, class 1A, member 1	6q22	2262	carbohydrate metabolism
W68180	EEF2K	eukaryotic elongation factor-2 kinase	---	2261	---
AU145336	ONECUT2	One cut domain, family member 2	---	2.26	---
AF059274	CSPG5	chondroitin sulfate proteoglycan 5	3p21.3	2256	---
L47162	ALDH3A2	aldehyde dehydrogenase 3 family, member A2	17p11.2	2253	lipid metabolism
NM_002885	RAP1GAP	RAP1 GTPase activating protein	1p36.1	2251	signal transduction
AL136679	QRSL1	glutaminyl-tRNA synthase-like 1	6q21	2247	---
NM_000240	MAOA	monoamine oxidase A	Xp11.4	2239	electron transport
AF109161	CITED2	Cbp/p300-interacting transactivator, with Glu/Asp-rich carboxy-terminal domain, 2	6q23.3	2237	regulation of transcription from Pol II promoter
NM_014880	CD302	CD302 molecule	2q24.2	2237	heterophilic cell adhesion
AK023513	SNAPC4	small nuclear RNA activating complex, polypeptide 4	9q34.3	2237	transcription from Pol II promoter
AI346910	ABHD2	Abhydrolase domain containing 2	15q26.1	2237	---
AW468201	B3GNTL1	UDP-GlcNAc:betaGal beta-1,3-N-acetylglucosaminyltransferase-like 1	17q25.3	2236	---
BE796148	RNF183	Ring finger protein 183	9q33.1	2235	---
NM_006143	GPR19	G protein-coupled receptor 19	12p12.3	2224	G-protein coupled receptor protein signaling pathway
NM_025080	ASRGL1	asparaginase like 1	11q12.3	2224	glycoprotein catabolism
NM_004059	CCBL1	cysteine conjugate-beta lyase; cytoplasmic	9q34.13	2222	amino acid derivative metabolism
NM_003810	TNFSF10	tumor necrosis factor superfamily, member 10	3q26	2221	apoptosis
AI962933	HSP90AA1	Heat shock protein 90kDa alpha, class A member 1	14q32.33	2221	---
NM_006017	PROM1	prominin 1	4p15.33	2219	vision
BC000408	ACAT2	acetyl-Coenzyme A acetyltransferase 2	6q25.3	2.21	lipid metabolism
AY029179	CDCA7	cell division cycle associated 7	2q31	2208	---
AI042017	NPL	N-acetylneuraminate pyruvate lyase	1q25	2208	---
AL117515	PLCL2	phospholipase C-like 2	3p25.1	2208	lipid metabolism
NM_014583	LMCD1	LIM and cysteine-rich domains 1	3p26	2207	---
AL137629	KALRN	kalirin, RhoGEF kinase	3q21.2	2207	protein amino acid phosphorylation
NM_021971	AMIGO3 // GMPPB	adhesion molecule with Ig-like domain 3 // GDP-mannose pyrophosphorylase B	3p21.31	2201	---
BC005238	FXYD3	FXYD domain containing ion transport regulator 3	19q13.13	2.2	ion transport
AA604621	MCM4	MCM4 minichromosome maintenance deficient 4	8q11.2	2.2	---
NM_001706	BCL6	B-cell CLL/lymphoma 6	3q27	2198	regulation of transcription, DNA-dependent
NM_000240	MAOA	monoamine oxidase A	Xp11.4	2189	electron transport
AV704962	SC4MOL	sterol-C4-methyl oxidase-like	4q32	2181	fatty acid metabolism
AA923354	MAOA	Monoamine oxidase A	Xp11.4	2178	electron transport
H16791	MLSTD1	Male sterility domain containing 1	12p11.23	2178	---
AF112857	CCNE2	cyclin E2	8q22.1	2176	---
NM_001500	GMDS	GDP-mannose 4,6-dehydratase	6p25	2175	carbohydrate metabolism
AW770868	FBXL4	F-box and leucine-rich repeat protein 4	---	2172	---
AB049113	DUT	dUTP pyrophosphatase	15q15	2171	DNA replication
NM_002065	GLUL	glutamate-ammonia ligase	1q31	2171	glutamine biosynthesis
N45231	DNAJA4	DnaJ (Hsp40) homolog, subfamily A, member 4	15q24.1	2169	---
NM_006417	IFI44	interferon-induced protein 44	1p31.1	2168	invasive growth
AL118798	CD47	CD47 molecule	3q13.1	2161	cell-matrix adhesion
NM_020247	CABC1	chaperone, ABC1 activity of bc1 complex like	1q42.13	2.16	---
NM_014316	CARHSP1	calcium regulated heat stable protein 1	16p13.2	2157	regulation of transcription, DNA-dependent
NM_003265	TLR3	toll-like receptor 3	4q35	2156	inflammatory response
NM_003069	SMARCA1	SWI/SNF related, matrix associated, actin dependent regulator of chromatin, subfamily a, member 1	Xq25	2155	chromatin remodeling
BF109140	USP13	ubiquitin specific peptidase 13	3q26.2	2148	ubiquitin-dependent protein catabolism
NM_007028	TRIM31	tripartite motif-containing 31	6p21.3	2147	---
BG261252	EVI1	Ecotropic viral integration site 1	3q24	2146	regulation of transcription, DNA-dependent
NM_005225	E2F1	E2F transcription factor 1	20q11.2	2144	regulation of cell cycle
AF070621	DIXDC1	DIX domain containing 1	---	2142	---
NM_002166	ID2	inhibitor of DNA binding 2, dominant negative helix-loop-helix protein	2p25	2142	development
NM_014867	KBTBD11	kelch repeat and BTB domain containing 11	8p23.3	2.14	---
NM_017885	HCFC1R1	host cell factor C1 regulator 1	16p13.3	2131	---
AF056979	IFNGR1	interferon gamma receptor 1	6q23	2.13	immune response
NM_022044	SDF2L1	stromal cell-derived factor 2-like 1	22q11.21	2129	---
BC005844	BDH1	3-hydroxybutyrate dehydrogenase, type 1	3q29	2129	metabolism
K03206	PRB1	proline-rich protein BstNI subfamily 1	12p13.2	2128	---
NM_016647	LOC51337	mesenchymal stem cell protein DSCD75	8q24.3	2128	---
AF245044	NT5DC1	5'-nucleotidase domain containing 1	6q22.31	2126	---
BF968134	PSMD14	Proteasome 26S subunit, non-ATPase, 14	---	2126	---
NM_004041	ARRB1	arrestin, beta 1	11q13	2122	signal transduction
AF031587	CCL14 // CCL15	chemokine ligand 14 // chemokine ligand 15	17q11.2	2122	chemotaxis
NM_017648	MUC13	mucin 13, epithelial transmembrane	---	2122	---
NM_006933	SLC5A3	solute carrier family 5, member 3	21q21.3	2.12	protein biosynthesis
AI633559	MAP3K4	mitogen-activated protein kinase kinase kinase 4	6q25.3	2.12	activation of MAPKK
AK026684	CCDC126	coiled-coil domain containing 126	7p15.3	2117	---
AF188298	DAB2	disabled homolog 2, mitogen-responsive phosphoprotein	5p13	2111	regulation of transcription, DNA-dependent
NM_024578	OCEL1	occludin/ELL domain containing 1	19p13.12	2108	regulation of transcription, DNA-dependent
NM_006708	GLO1	glyoxalase I	6p21.3	2105	carbohydrate metabolism
W02312	AK2	Adenylate kinase 2	1p34	2105	---
AK026714	PELI1	Pellino homolog 1	2p13.3	2104	---
NM_003193	TBCE	tubulin folding cofactor E	1q42.3	2104	beta-tubulin folding
U51120	PAK1	p21/Cdc42/Rac1-activated kinase 1	11q13	2102	protein amino acid phosphorylation
AW134979	STXBP6	Syntaxin binding protein 6	14q11.2	2101	---
N21643	FBXO32	F-box protein 32	8q24.13	2101	transport
BF975929	PLSCR3	Phospholipid scramblase 3	17p13.2	2097	phospholipid scrambling
NM_016381	ATRIP // TREX1	ATR interacting protein // three prime repair exonuclease 1	3p21.3	2096	DNA repair
BE675337	GSN	Gelsolin	9q33	2094	actin filament polymerization
NM_016250	NDRG2	NDRG family member 2	14q11.2	2093	cell differentiation
AL049987	SERF1A	Small EDRK-rich factor 1A	---	2.09	---
AW026379	TNFRSF11A	Tumor necrosis factor receptor superfamily, member 11a, NFKB activator	18q22.1	2089	regulation of transcription, DNA-dependent
U28169	SULT1A2	sulfotransferase family, cytosolic, 1A, phenol-preferring, member 2	16p12.1	2086	catecholamine metabolism
AI762113	GMDS	GDP-mannose 4,6-dehydratase	6p25	2083	carbohydrate metabolism
NM_004704	RRP9	RRP9, small subunit processome component, homolog	3p21.31	2.08	rRNA processing
NM_015185	ARHGEF9	Cdc42 guanine nucleotide exchange factor 9	Xq11.2	2079	---
BC005995	GINS4	GINS complex subunit 4	8p11.21	2079	---
AF074331	PAPSS2	3'-phosphoadenosine 5'-phosphosulfate synthase 2	10q23	2077	sulfate assimilation
NM_000179	MSH6	mutS homolog 6	2p16	2077	---
AI459194	EGR1	Early growth response 1	5q31.1	2076	regulation of transcription, DNA-dependent
U65590	IL1RN	interleukin 1 receptor antagonist	2q14.2	2076	inflammatory response
AL555227	MRPS6	Mitochondrial ribosomal protein S6	21q21.3	2073	protein biosynthesis
BC006340	ZCCHC2	zinc finger, CCHC domain containing 2	18q21.33	2069	---
BC001441	SKP2	S-phase kinase-associated protein 2	5p13	2065	regulation of cell cycle
U08626	GLUL	Homo sapiens glutamine synthetase pseudogene	---	2065	---
NM_024092	TMEM109	transmembrane protein 109	11q12.2	2064	---
AK026980	ZNF37B	zinc finger protein 37B	---	2064	---
AA569032	GPX2	Glutathione peroxidase 2	14q24.1	2063	response to oxidative stress
AW029619	CKAP4	Cytoskeleton-associated protein 4	12q24.11	2059	---
NM_002997	SDC1	syndecan 1	2p24.1	2058	---
AA827805	TMEM57	Transmembrane protein 57	---	2056	---
AL022394	PLCG1	phospholipase C, gamma 1	20q12	2055	---
U30894	SGSH	N-sulfoglucosamine sulfohydrolase	17q25.3	2054	proteoglycan metabolism
BG035985	HMGCS1	3-hydroxy-3-methylglutaryl-Coenzyme A synthase 1	---	2051	---
BF215996	MYO1B	Myosin IB	2q12	2.05	---
AF321125	CDT1	chromatin licensing and DNA replication factor 1	16q24.3	2049	regulation of transcription, DNA-dependent
NM_015960	CUTC	CGI-32 protein	10q24.31	2048	---
BG398847	CLYBL	Citrate lyase beta like	---	2044	glyoxylate cycle
NM_007105	SLC22A1LS	solute carrier family 22, member 1-like antisense	11p15.5	2044	---
NM_003733	OASL	2'-5'-oligoadenylate synthetase-like	12q24.2	2042	immune response
N32035	STX7	Syntaxin 7	---	2042	---
U95006	STRA13	stimulated by retinoic acid 13 homolog	17q25.3	2042	---
R70320	SLITRK6	SLIT and NTRK-like family, member 6	13q31.1	2041	---
AF063612	OASL	2'-5'oligoadenylate synthetase-related protein p30	12q24.2	2041	immune response
NM_002966	S100A10	S100 calcium binding protein A10	1q21	2.04	signal transduction
BC002832	BTN3A2	butyrophilin, subfamily 3, member A2	6p22.1	2.04	---
W46388	SOD2	superoxide dismutase precursor	6q25.3	2039	response to oxidative stress
NM_001975	ENO2	enolase 2	12p13	2039	glycolysis
U62891	DUT	dUTP pyrophosphatase	15q15	2038	DNA replication
BF062262	CCDC126	Coiled-coil domain containing 126	7p15.3	2038	---
NM_000116	TAZ	tafazzin	Xq28	2034	muscle contraction
AA761980	RDM1	RAD52 motif 1	17q11.2	2033	---
NM_018099	MLSTD1	male sterility domain containing 1	12p11.23	2033	---
AL136903	ZNRF1	zinc and ring finger 1	16q22.3	2032	---
AI039469	MRPS30	mitochondrial ribosomal protein S30	5q11	2031	apoptosis
BE856250	PGK1	hosphoglycerate kinase 1	Xq13.1	2031	transcription initiation
AI991103	AXIIR	Similar to annexin II receptor	---	2.03	---
AB042719	MCM10	MCM10 minichromosome maintenance deficient 10	10p13	2029	---
NM_000505	F12	coagulation factor XII	5q33	2027	proteolysis and peptidolysis
AI986239	AHSA2	AHA1, activator of heat shock protein ATPase homolog 2	2p16.1	2027	transport
BE616825	NEK6	never in mitosis gene a-related kinase 6	9q33.3	2025	protein amino acid phosphorylation
AA960844	FAM111B	Family with sequence similarity 111, member B	11q12.2	2021	---
BF978064	NUP43	Nucleoporin	6q24.3	2.02	intracellular protein transport
AI569747	TFDP2	Transcription factor Dp-2	3q23	2018	regulation of cell cycle
BF196572	GGA2	golgi associated, gamma adaptin ear containing, ARF binding protein 2	16p12	2017	intracellular protein transport
AI718385	SLC26A2	Solute carrier family 26, member 2	5q31	2017	transport
NM_022783	DEPDC6	DEP domain containing 6	8q24.12	2017	intracellular signaling cascade
NM_017870	HSPA5BP1	heat shock 70kDa protein 5 binding protein 1	11q12.2	2016	---
AI928342	ASRGL1	Asparaginase like 1	11q12.3	2016	glycoprotein catabolism
Z48199	SDC1	syndecan 1	2p24.1	2012	---
NM_005667	RNF103	ring finger protein 103	2p11.2	2012	central nervous system development
AU147591	LOC643373	Similar to Beta-glucuronidase precursor	---	2011	---
BC006292	TMEM107	transmembrane protein 107	17p13.1	2011	---
AA573088	HIST2H4	histone cluster 2, H4a	1q21	2011	---
AB051493	KIAA1706	KIAA1706 protein	7p14	2007	---
X74496	PREP	prolyl endopeptidase	6q22	2006	proteolysis and peptidolysis
NM_004729	ZBED1	zinc finger, BED-type containing 1	Xp22.33	2006	---
U58994	LAD1	ladinin 1	---	2005	---
AV700891	ETS2	V-ets erythroblastosis virus E26 oncogene homolog 2	21q22.3	2005	regulation of transcription, DNA-dependent
AA706895	DEADC1	adenosine deaminase, tRNA-specific 2, TAD2 homolog	6q24.1	2005	---
NM_014762	DHCR24	24-dehydrocholesterol reductase	1p33	2004	electron transport
AU152069	POLA2	Polymerase (DNA directed), alpha 2	---	2002	---
GenBank	Gene Name	Description	Chromosome	Fold Change	Gene Onthology
N90719	SYDE2	Synapse defective 1, Rho GTPase, homolog 2	---	0.5	---
AI005245	ZBTB38	Zinc finger and BTB domain containing 38	3q23	0.5	---
BC002581	MGC131759	STAG3-like	7q11.23	0.5	---
NM_152909	ZNF548	zinc finger protein 548	19q13.43	0.499	regulation of transcription, DNA-dependent
AW137099	MLL3	Myeloid/lymphoid or mixed-lineage leukemia 3	7q34	0.498	regulation of transcription, DNA-dependent
NM_032816	CCDC123	coiled-coil domain containing 123	19q13.12	0.498	---
NM_007244	PRR4	proline rich 4	12p13	0.498	regulation of transcription, DNA-dependent
AF230389	TRIM29	tripartite motif-containing 29	11q22	0.498	transcription from Pol II promoter
AJ406942	KRTAP4-10	keratin associated protein 4-10	---	0.497	---
AF131840	SPSB1	SplA/ryanodine receptor domain and SOCS box containing 1	1p36.22	0.497	intracellular signaling cascade
AW025602	GLIS3	GLIS family zinc finger 3	9p24.2	0.497	---
AF131801	SPG3A	spastic paraplegia 3A	14q22.1	0.497	immune response
AA043552	LUC7L2	LUC7-like 2	7q34	0.496	---
NM_005564	LCN2	lipocalin 2	9q34	0.496	transport
NM_016201	AMOTL2	angiomotin like 2	3q21	0.496	---
K01144	CD74	CD74 molecule, major histocompatibility complex, class II invariant chain	5q32	0.496	immune response
AB055977	BRI3	brain protein I3	7q22.1	0.495	---
BF593917	GOSR2	similar to contains Alu repetitive element	17q21	0.495	---
BF107565	TIMP2	TIMP metallopeptidase inhibitor 2	17q25	0.495	---
BM976939	KLHDC7A	Kelch domain containing 7A	---	0.494	---
BF590528	HOXB5	Homeobox B5	---	0.494	regulation of transcription, DNA-dependent
NM_014398	LAMP3	lysosomal-associated membrane protein 3	3q26.3	0.494	cell proliferation
NM_006471	MRCL3	myosin regulatory light chain MRCL3	18p11.31	0.494	regulation of smooth muscle contraction
AB018009	SLC7A5	solute carrier family 7, member 5	16q24.3	0.493	amino acid metabolism
NM_012345	NUFIP1	nuclear fragile X mental retardation protein interacting protein 1	13q14	0.493	RNA processing
AL136842	CDC42EP3	CDC42 effector protein 3	2p21	0.493	---
NM_018471	ZC3H15	zinc finger CCCH-type containing 15	2q32.2	0.493	---
AU144243	CCPG1	Cell cycle progression 1	15q21.1	0.492	---
AF486838	ARHGEF2	rho/rac guanine nucleotide exchange factor 2	1q21	0.492	intracellular signaling cascade
AF115403	ELF5	E74-like factor 5	11p13	0.491	transcription from Pol II promoter
AB020671	M-RIP	myosin phosphatase-Rho interacting protein	17p11.2	0.491	---
NM_012090	MACF1	microtubule-actin crosslinking factor 1	1p32	0.49	---
NM_016154	RAB4B	RAB4B, member RAS oncogene family	19q13.2	0.49	intracellular protein transport
AI375753	HNRPA2B1	heterogeneous nuclear ribonucleoproteins A2/B1	7p15	0.489	RNA processing
AU157932	PALLD	Palladin, cytoskeletal associated protein	4q32.3	0.489	---
NM_014887	PFAAP5	phosphonoformate immuno-associated protein 5	13q12	0.489	---
AL049369	DSCR1	Down syndrome critical region gene 1	21q22.1	0.488	signal transduction
N58163	WDR32	WD repeat domain 32	9p13.1	0.488	---
NM_002835	PTPN12	protein tyrosine phosphatase, non-receptor type 12	7q11.23	0.488	protein amino acid dephosphorylation
NM_001673	ASNS	asparagine synthetase	7q21.3	0.488	asparagine biosynthesis
NM_004815	ARHGAP29	Rho GTPase activating protein 29	1p22.1	0.488	intracellular signaling cascade
NM_021039	S100A11 // S100A11P	S100 calcium binding protein A11 // S100 calcium binding protein A11 pseudogene	---	0.488	---
H73636	UBLCP1	Ubiquitin-like domain containing CTD phosphatase 1	5q33.3	0.487	---
BG529919	MTIF3	Mitochondrial translational initiation factor 3	13q12.2	0.487	translational initiation
BC002323	ZYX	zyxin	7q32	0.486	cell adhesion
NM_014650	ZNF432	Homo sapiens zinc finger protein 432	19q13.41	0.486	regulation of transcription, DNA-dependent
AI670862	FOSL2	FOS-like antigen 2	2p23	0.486	regulation of transcription from Pol II promoter
NM_152697	SLC44A5	solute carrier family 44, member 5	1p31.1	0.485	---
NM_004960	FUS	fusion	16p11.2	0.484	cell growth and/or maintenance
AB041261	PNPLA8	patatin-like phospholipase domain containing 8	7q31	0.484	---
NM_002223	ITPR2	inositol 1,4,5-triphosphate receptor, type 2	12p11	0.484	signal transduction
BE620832	CPEB4	Cytoplasmic polyadenylation element binding protein 4	5q21	0.483	---
NM_013943	CLIC4	chloride intracellular channel 4	1p36.11	0.482	ion transport
BF593650	SAP18	Sin3A-associated protein, 18kDa	13q12.11	0.482	regulation of transcription from Pol II promoter
NM_004234	ZNF235	zinc finger protein 235	19q13.2	0.481	regulation of transcription, DNA-dependent
AA725102	RIOK3	THROMBOXANE A2 RECEPTOR	18q11.2	0.481	chromosome segregation
AI202969	OSBPL3	Oxysterol binding protein-like 3	7p15	0.48	lipid transport
NM_014822	SEC24D	SEC24 related gene family, member D	4q27	0.48	---
BF593908	TMF1	TATA element modulatory factor 1	3p21	0.48	regulation of transcription, DNA-dependent
M86849	GJB2	gap junction protein, beta 2, 26kDa	13q11	0.48	cell-cell signaling
BC007347	CHD2	chromodomain helicase DNA binding protein 2	15q26	0.48	chromosome organization and biogenesis
M97501	CLIP1	CAP-GLY domain containing linker protein 1	12q24.3	0.479	---
NM_005802	TOPORS	topoisomerase I binding, arginine/serine-rich	9p21	0.478	regulation of transcription, DNA-dependent
AF264787	DLEU2	deleted in lymphocytic leukemia, 2	13q14.3	0.477	---
NM_019096	GTPBP2	GTP binding protein 2	6p21	0.477	---
NM_002886	RAP2B	RAP2B, member of RAS oncogene family	3q25.2	0.477	signal transduction
NM_000422	KRT17	keratin 17	17q12	0.477	epidermal differentiation
AA722799	DCBLD2	Discoidin, CUB and LCCL domain containing 2	3q12.2	0.477	---
AI341811	JMJD2C	Jumonji domain containing 2C	9p24	0.475	---
AY133679	ABCC4	ATP-binding cassette, sub-family C, member 4	13q32	0.475	---
AI912976	RASGRF2	Ras protein-specific guanine nucleotide-releasing factor 2	5q13	0.473	activation of MAP/ERK kinase kinase
AI701895	LENG1	Leukocyte receptor cluster member 1	19q13.4	0.473	regulation of transcription, DNA-dependent
NM_006260	DNAJC3	DnaJ (Hsp40) homolog, subfamily C, member 3	13q32	0.472	regulation of translation
NM_002097	GTF3A	general transcription factor IIIA	13q12.3	0.471	regulation of transcription, DNA-dependent
NM_005059	RLN2	relaxin 2	9p24.1	0.471	pregnancy
NM_001453	FOXC1	forkhead box C1	6p25	0.47	regulation of transcription, DNA-dependent
BC016797	TMEM142B	transmembrane protein 142B	7q22.1	0.47	---
NM_006348	COG5	component of oligomeric golgi complex 5	7q22	0.47	intracellular protein transport
BC004288	ZNF655	zinc finger protein 655	7q22.1	0.47	---
AF362887	TPM4	tropomyosin 4-anaplastic lymphoma kinase fusion protein minor isoform	19p13.1	0.47	muscle development
AV722693	ETV6	ets variant gene 6	12p13	0.469	regulation of transcription, DNA-dependent
BF061555	IFRD1	Interferon-related developmental regulator 1	---	0.469	---
AF131793	HECTD2	HECT domain containing 2	10q23.32	0.469	protein modification
AA778936	ARHGEF7	Rho guanine nucleotide exchange factor 7	13q34	0.468	signal transduction
NM_016202	ZNF580	zinc finger protein 580	19q13.43	0.468	regulation of transcription, DNA-dependent
NM_003236	TGFA	transforming growth factor, alpha	2p13	0.468	regulation of cell cycle
AA808694	KLHL20	Kelch-like 20	1q24.1	0.467	cytoskeleton organization and biogenesis
BG251556	KIAA1949	KIAA1949	6p21.3	0.467	---
AI743416	DOK7	Docking protein 7	4p16.3	0.466	---
NM_002705	PPL	periplakin	16p13.3	0.466	---
NM_003212	TDGF1 // TDGF3	teratocarcinoma-derived growth factor 1 // teratocarcinoma-derived growth factor 3	3p21.31	0.466	signal transduction
NM_004563	PCK2	phosphoenolpyruvate carboxykinase 2	14q11.2	0.466	gluconeogenesis
NM_014888	FAM3C	family with sequence similarity 3, member C	7q22.1	0.465	---
NM_001992	F2R	coagulation factor II receptor	5q13	0.465	regulation of cell cycle
AI638420	CLIC4	chlorine channel protein P64	1p36.11	0.464	ion transport
NM_015556	SIPA1L1	signal-induced proliferation-associated 1 like 1	14q24.1	0.464	---
AI708524	MYBPC3	cytochrome C oxydase polypeptide III	---	0.464	---
AA536012	HERPUD2	HERPUD family member 2	7p14.2	0.463	---
NM_015032	APRIN	androgen-induced proliferation inhibitor	13q12.3	0.463	cell proliferation
U48296	PTP4A1	protein tyrosine phosphatase type IVA, member 1	6q12	0.463	protein amino acid dephosphorylation
NM_005975	PTK6	PTK6 protein tyrosine kinase 6	20q13.3	0.463	protein amino acid phosphorylation
NM_018695	ERBB2IP	erbb2 interacting protein	5q13.1	0.462	oncogenesis
AL138752	MCART1	Mitochondrial carrier triple repeat 1	9p12	0.462	intracellular signaling cascade
NM_016384	ZNF237	zinc finger protein 237	13q12	0.461	---
AI202327	CPEB2	Cytoplasmic polyadenylation element binding protein 2	4p15.33	0.461	---
AF217519	PNPLA8	patatin-like phospholipase domain containing 8	7q31	0.461	---
BE999972	SGPL1	Sphingosine-1-phosphate lyase 1	10q21	0.461	amino acid metabolism
AW510927	PAN3	PAN3 polyA specific ribonuclease subunit homolog	---	0.46	---
AW080549	FUT3	Fucosyltransferase 3	19p13.3	0.46	carbohydrate metabolism
Z19574	KRT17	keratin 17	17q12	0.46	epidermal differentiation
M23612	RASA1	RAS p21 protein activator 1	5q13.3	0.46	intracellular signaling cascade
AU152134	COG5	Component of oligomeric golgi complex 5	7q22	0.459	intracellular protein transport
NM_001268	RCBTB2	regulator of chromosome condensation and BTB domain containing protein 2	13q14.3	0.458	---
AB039791	ARP11	actin-related protein Arp11	7q32	0.458	cell shape and cell size control
AW006290	RIOK3	RIO kinase 3	18q11.2	0.458	chromosome segregation
U83981	PPP1R15A	protein phosphatase 1, regulatory subunit 15A	19q13.2	0.458	apoptosis
BC005830	ANXA9	annexin A9	1q21	0.457	---
BC015940	NT5E	5'-nucleotidase, ecto	6q14	0.457	DNA metabolism
AW190565	LOXL4	Lysyl oxidase-like 4	10q24	0.457	---
AI807206	ZDHHC21	Zinc finger, DHHC-type containing 21	9p22.3	0.457	---
AF342816	LGALS8	lectin, galactoside-binding, soluble, 8	1q42	0.456	heterophilic cell adhesion
NM_000202	IDS	iduronate 2-sulfatase	Xq28	0.455	---
BC015940	NT5E	5'-nucleotidase, ecto	6q14	0.455	DNA metabolism
NM_001562	IL18	interleukin 18	11q22.2	0.455	immune response
NM_014707	HDAC9	histone deacetylase 9	7p21.1	0.454	---
R46180	GDPD1	Glycerophosphodiester phosphodiesterase domain containing 1	17q23.2	0.454	glycerol metabolism
NM_006437	PARP4	poly (ADP-ribose) polymerase family, member 4	13q11	0.453	protein amino acid ADP-ribosylation
BE542815	GTF3A	general transcription factor IIIA	13q12.3	0.453	regulation of transcription, DNA-dependent
AI912583	GLIPR1	GLI pathogenesis-related 1	12q21.1	0.452	---
NM_003255	TIMP2	TIMP metallopeptidase inhibitor 2	17q25	0.451	---
BC002538	SERPINB9	serpin peptidase inhibitor, clade B, member 9	6p25	0.45	---
BF056088	FLJ13195	Stromal antigen 3-like	7p11.2	0.45	electron transport
NM_002832	PTPN7	protein tyrosine phosphatase, non-receptor type 7	1q32.1	0.45	protein amino acid dephosphorylation
AU154853	RCP9	Calcitonin gene-related peptide-receptor component protein	7q11.21	0.449	acrosome reaction
AW662373	RPESP	THROMBOSPONDIN TYPE 1 DOMAIN	8q13.3	0.449	---
AL049325	KRIT1	KRIT1, ankyrin repeat containing	---	0.449	---
AW068936	ATP11A	ATPase, Class VI, type 11A	13q34	0.448	---
AI809961	PFAAP5	Phosphonoformate immuno-associated protein 5	13q12	0.447	---
U34919	white	ABC transporter	21q22.3	0.447	small molecule transport
AF109196	CLIC4	chloride intracellular channel 4	1p36.11	0.447	ion transport
BF511276	AKAP12	A kinase (PRKA) anchor protein 12	6q24	0.446	---
NM_002898	RBMS2	RNA binding motif, single stranded interacting protein 2	12q13.13	0.446	RNA processing
AA650281	STEAP4	STEAP family member 4	7q21.13	0.446	electron transport
AI189509	PAWR	PRKC, apoptosis, WT1, regulator	12q21	0.445	apoptosis
BF700086	IRS2	Insulin receptor substrate 2	13q34	0.445	---
BE893893	KRTHB5	Keratin, hair, basic, 5	---	0.444	---
NM_022459	XPO4	exportin 4	13q11	0.444	intracellular protein transport
AI694073	GJB6	Gap junction protein, beta 6	13q11	0.443	cell communication
NM_152910	DGKH	diacylglycerol kinase, eta	13q13.3	0.443	---
AA587884	PFKFB2	6-phosphofructo-2-kinase/fructose-2,6-biphosphatase 2	1q31	0.442	fructose 2,6-bisphosphate metabolism
M22921	B4GALT1	beta 1,4- galactosyltransferase, polypeptide 1	9p13	0.442	---
NM_005800	USPL1	ubiquitin specific peptidase like 1	13q12	0.441	ubiquitin-dependent protein catabolism
AI569766	B3GALTL	Beta 1,3-galactosyltransferase-like	13q12.3	0.441	---
NM_014059	RGC32	response gene to complement 32	13q13.3	0.441	regulation of CDK activity
N32834	KRR1	small subunit processome component, homolog	12q21.1	0.441	---
NM_004577	PSPH	phosphoserine phosphatase	7p15.2	0.44	L-serine biosynthesis
NM_014766	SCRN1	secernin 1	7p14.3	0.438	proteolysis and peptidolysis
NM_003832	PSPH	phosphoserine phosphatase	---	0.438	---
AF197569	PB1	polybromo 1	3p21	0.436	---
NM_007350	PHLDA1	pleckstrin homology-like domain, family A, member 1	12q15	0.436	---
AA586774	STK24	Serine/threonine kinase 24	13q31.2	0.436	protein amino acid phosphorylation
NM_007350	PHLDA1	pleckstrin homology-like domain, family A, member 1	12q15	0.436	---
BF111998	CA13	Carbonic anhydrase XIII	8q21.2	0.435	one-carbon compound metabolism
NM_004507	HUS1	HUS1 checkpoint homolog	7p13	0.435	DNA damage response, signal transduction resulting in cell cycle arrest
AK025604	M-RIP	myosin phosphatase-Rho interacting protein	17p11.2	0.435	---
NM_018282	PSPC1	paraspeckle component 1	13q12.11	0.435	---
NM_001433	ERN1	ER to nucleus signalling 1	16p12	0.434	electron transport
AI815033	PCNX	Pecanex homolog	14q24.1	0.433	---
AU144243	CCPG1	Cell cycle progression 1	15q21.1	0.433	---
AL576253	DOCK9	Dedicator of cytokinesis 9	13q32.3	0.433	---
U10473	B4GALT1	beta 1,4- galactosyltransferase, polypeptide 1	9p13	0.433	---
NM_014778	NUPL1	nucleoporin like 1	13q12.13	0.433	transport
AI017770	SEC14L1	SEC14-like 1	17q25.1	0.433	transport
L20490	GGT1	gamma-glutamyltransferase 1	22q11.23	0.432	amino acid metabolism
NM_005746	PBEF1	pre-B-cell colony enhancing factor 1	7q22.2	0.432	---
BC003551	TGM2	transglutaminase 2	20q12	0.432	peptide cross-linking
BC003637	DDIT3	DNA-damage-inducible transcript 3	12q13.2	0.432	protein biosynthesis
AL578102	IL20RB	Interleukin 20 receptor beta	3q22.3	0.431	---
X95152	BRCA2	breast cancer 2, early onset	13q12.3	0.431	regulation of cell cycle
NM_144652	LETM2	leucine zipper-EF-hand containing transmembrane protein 2	8p11.22	0.43	---
NM_001550	IFRD1	interferon-related developmental regulator 1	7q22	0.43	myoblast cell fate determination
AB007900	SIPA1L1	signal-induced proliferation-associated 1 like 1	14q24.1	0.43	---
BC002557	GATA2	GATA binding protein 2	3q21.3	0.43	---
NM_018559	KIAA1704	lipopolysaccharide specific response-7 protein	13q13	0.429	---
AI378788	DCBLD2	Discoidin, CUB and LCCL domain containing 2	3q12.2	0.429	---
D28483	RBMS2	RNA binding motif, single stranded interacting protein 2	12q13.13	0.428	RNA processing
AI927000	SOSTDC1	sclerostin domain containing 1	7p21.2	0.428	---
NM_007348	ATF6	activating transcription factor 6	1q22	0.428	regulation of transcription from Pol II promoter
AF086012	PPA2	Pyrophosphatase 2	4q25	0.426	---
NM_018443	ZNF302	zinc finger protein 302	19q13.12	0.426	regulation of transcription, DNA-dependent
AJ292969	SAV1	salvador homolog 1	14q13	0.426	---
BC020691	PBEF1	pre-B-cell colony enhancing factor 1	7q22.2	0.425	---
AF116627	GTPBP2	GTP binding protein 2	3p21.3	0.424	protein biosynthesis
NM_004333	BRAF	v-raf murine sarcoma viral oncogene homolog B1	7q34	0.424	protein amino acid phosphorylation
BF062203	KIAA2026	KIAA2026	9p24.1	0.423	---
NM_007150	ZNF185	zinc finger protein 185	Xq28	0.422	---
NM_016205	PDGFC	platelet derived growth factor C	4q32	0.421	---
BC034248	NBR2	neighbor of BRCA1 gene 2	17q21	0.421	---
NM_003028	SHB	Src homology 2 domain containing adaptor protein B	9p12	0.421	intracellular signaling cascade
AA404592	MKNK2	MAP kinase interacting serine/threonine kinase 2	19p13.3	0.421	regulation of protein biosynthesis
M27281	VEGFA	vascular endothelial growth factor A	6p12	0.421	regulation of cell cycle
AF161419	ING3	inhibitor of growth family, member 3	7q31	0.421	---
NM_012328	DNAJB9	DnaJ (Hsp40) homolog, subfamily B, member 9	7q31	0.42	protein folding
BC022434	ZCCHC7	zinc finger, CCHC domain containing 7	9p13.1	0.419	---
NM_000147	FUCA1	fucosidase, alpha-L- 1, tissue	1p34	0.418	---
BF514975	UFM1	Ubiquitin-fold modifier 1	13q13.3	0.417	---
AV704132	CPEB4	Cytoplasmic polyadenylation element binding protein 4	5q21	0.416	---
NM_000676	ADORA2B	adenosine A2b receptor	17p12	0.415	activation of MAPK
NM_006033	LIPG	lipase, endothelial	18q21.1	0.415	lipid catabolism
NM_003916	AP1S2	adaptor-related protein complex 1, sigma 2 subunit	Xp22.31	0.414	intracellular protein transport
AI948503	ABCC4	ATP-binding cassette, sub-family C, member 4	13q32	0.413	---
AI346431	EFHA1	EF-hand domain family, member A1	13q12.11	0.413	---
AB050436	BACE1	beta-site APP-cleaving enzyme 1	11q23.2	0.413	proteolysis and peptidolysis
NM_024729	MYH14	myosin, heavy polypeptide 14	19q13.33	0.412	---
AK022859	UNC5B	unc-5 homolog B	10q22.2	0.412	---
AW151704	PARD6B	Par-6 partitioning defective 6 homolog beta	20q13.13	0.412	cytokinesis
AL050038	PRKAR1A	protein kinase, cAMP-dependent, regulatory, type I, alpha	17q23	0.41	protein amino acid phosphorylation
NM_024636	FLJ23153	likely ortholog of mouse tumor necrosis-alpha-induced adipose-related protein	7q21.13	0.409	electron transport
AI302106	RAP2A	RAP2A, member of RAS oncogene family	13q34	0.408	signal transduction
NM_001123	ADK	adenosine kinase	10q22	0.408	purine ribonucleoside salvage
AI088145	MBNL2	Muscleblind-like 2	13q32.2	0.407	---
BC018208	RHOF	ras homolog gene family, member F	12q24.31	0.405	---
BF447703	CA13	Carbonic anhydrase XIII	8q21.2	0.405	one-carbon compound metabolism
AK024696	GNA12	guanine nucleotide binding protein alpha 12	7p22	0.404	---
BG256677	IFI16	Interferon, gamma-inducible protein 16	1q22	0.403	---
AA127643	CDC42BPA	CDC42 binding protein kinase alpha	1q42.11	0.402	protein amino acid phosphorylation
NM_007096	CLTA	clathrin, light chain	9p13	0.402	intracellular protein transport
NM_013348	KCNJ14	potassium inwardly-rectifying channel, subfamily J, member 14	19q13	0.402	potassium ion transport
NM_000148	FUT1	fucosyltransferase 1	19q13.3	0.401	carbohydrate metabolism
NM_019034	RHOF	ras homolog gene family, member F	12q24.31	0.4	---
BC005335	TMEM87A	transmembrane protein 87A	15q14	0.4	---
AF207547	LATS2	LATS, large tumor suppressor, homolog 2	13q11	0.396	protein amino acid phosphorylation
AF183417	MAP1LC3B	microtubule-associated protein 1 light chain 3 beta	16q24.2	0.396	---
AI268054	MCART1	Mitochondrial carrier triple repeat 1	9p13.3	0.395	transport
AL353944	RUNX2	runt-related transcription factor 2	---	0.393	---
BG250585	MCTP1	Multiple C2 domains, transmembrane 1	5q15	0.393	---
AF029674	CREB3	cAMP responsive element binding protein 3	9pter	0.392	regulation of transcription, DNA-dependent
BC041560	ABCC4	ATP-binding cassette, sub-family C, member 4	13q32	0.391	---
NM_003607	CDC42BPA	CDC42 binding protein kinase alpha	1q42.11	0.391	protein amino acid phosphorylation
AI016714	HSMPP8	M-phase phosphoprotein, mpp8	13q12.11	0.39	cell cycle
AW299924	GOLT1A	Golgi transport 1 homolog A	1q32.1	0.389	---
AF312028	PPP1R12C	protein phosphatase 1, regulatory subunit 12C	19q13.42	0.388	---
M98478	TGM2	transglutaminase 2	20q12	0.386	peptide cross-linking
AF073310	IRS2	insulin receptor substrate 2	13q34	0.386	---
BC032302	UGCGL2	UDP-glucose ceramide glucosyltransferase-like 2	13q32.1	0.386	---
AI241331	GTF3A	general transcription factor IIIA	13q12.3	0.386	regulation of transcription, DNA-dependent
NM_000389	CDKN1A	cyclin-dependent kinase inhibitor 1A	6p21.2	0.385	regulation of cell cycle
AF208043	IFI16	interferon, gamma-inducible protein 16	1q22	0.384	---
NM_006533	MIA	melanoma inhibitory activity	19q13.32	0.384	cell proliferation
NM_012338	TM4SF12	transmembrane 4 superfamily member 12	7q31.31	0.383	---
AK026181	PHLDA1	pleckstrin homology-like domain, family A, member 1	12q15	0.382	---
AK098646	CPXCR1	CPX chromosome region, candidate 1	Xq21.3	0.382	---
AI798098	PCGF5	Polycomb group ring finger 5	10q23.33	0.38	---
NM_000873	ICAM2	intercellular adhesion molecule 2	17q23	0.378	cell-cell adhesion
AA872583	SERINC2	Serine incorporator 2	1p35.1	0.377	---
NM_013355	PKN3	protein kinase PKNbeta	9q34.13	0.376	protein amino acid phosphorylation
AA056145	RHEB	Ras homolog enriched in brain	7q36	0.376	signal transduction
BC007085	SPTLC1	serine palmitoyltransferase, long chain base subunit 1	9q22.2	0.375	---
AF257135	LAT2	linker for activation of T cells family, member 2	7q11.23	0.375	---
NM_016533	NINJ2	ninjurin 2	12p13	0.372	cell adhesion
AI970788	PAN3	PAN3 polyA specific ribonuclease subunit homolog	13q12.2	0.371	---
BE328496	MBNL2	muscleblind-like 2	13q32.2	0.37	---
D42055	NEDD4	neural precursor cell expressed, developmentally down-regulated 4	15q	0.368	ubiquitin cycle
AI742570	THSD4	Thrombospondin, type I, domain containing 4	15q22.33	0.367	---
AI521254	UNQ338	LGLL338	---	0.366	---
BU685917	SHB	Src homology 2 domain containing adaptor protein B	9p12	0.365	intracellular signaling cascade
NM_005931	MICB	MHC class I polypeptide-related sequence B	6p21.3	0.365	immune response
AB028976	SAMD4A	sterile alpha motif domain containing 4A	14q22.2	0.365	---
AL556611	SSFA2	Sperm specific antigen 2	2q32.1	0.364	---
AI535735	LATS2	LATS, large tumor suppressor, homolog 2	13q11	0.363	protein amino acid phosphorylation
NM_018560	WWOX	WW domain containing oxidoreductase	16q23.3	0.363	steroid metabolism
NM_003417	ZNF264	zinc finger protein 264	19q13.4	0.363	regulation of transcription, DNA-dependent
AB033080	CCPG1	cell cycle progression 1	15q21.1	0.361	---
BF513674	BHLHB8	Basic helix-loop-helix domain containing, class B, 8	7q22.1	0.361	---
AF250311	TRIB3	tribbles homolog 3	20p13	0.36	protein amino acid phosphorylation
AW975772	LRRC34	Leucine rich repeat containing 34	3q26.31	0.359	---
AL162069	KRT80	keratin 80	12q13.13	0.356	---
NM_000059	BRCA2	breast cancer 2, early onset	13q12.3	0.355	regulation of cell cycle
AA834576	ITPR2	Inositol 1,4,5-triphosphate receptor, type 2	---	0.354	---
AF227528	WWOX	WW domain containing oxidoreductase	16q23.3	0.353	steroid metabolism
BF700678	CDK8	Cyclin-dependent kinase 8	13q12	0.353	regulation of cell cycle
AA702248	UCA1	Urothelial cancer associated 1	---	0.353	---
BC000879	KYNU	kynureninase	2q22.3	0.352	tryptophan catabolism
AF113020	NUPL1	nucleoporin like 1	13q12.13	0.35	transport
AU151331	LNX2	Ligand of numb-protein X 2	13q12.2	0.349	---
BF001670	EFNB2	Ephrin-B2	13q33	0.348	cell-cell signaling
NM_001260	CDK8	cyclin-dependent kinase 8	13q12	0.348	regulation of cell cycle
NM_002526	NT5E	5'-nucleotidase, ecto	6q14	0.347	DNA metabolism
AB033831	PDGFC	platelet derived growth factor C	4q32	0.347	---
AF003934	GDF15	growth differentiation factor 15	19p13.1	0.347	---
AF293342	RNF6	ring finger protein 6	13q12.2	0.347	---
NM_004748	CPR8	cell cycle progression 8 protein	15q21.1	0.345	---
AA148507	SLC7A1	Solute carrier family 7, member 1	13q12	0.344	amino acid transport
BF575514	PBEF1	pre-B-cell colony enhancing factor 1	7q22.2	0.342	---
NM_005531	IFI16	interferon, gamma-inducible protein 16	1q22	0.341	---
NM_005975	PTK6	PTK6 protein tyrosine kinase 6	20q13.3	0.341	protein amino acid phosphorylation
U16797	EFNB2	ephrin-B2	13q33	0.34	cell-cell signaling
NM_014826	CDC42BPA	CDC42 binding protein kinase alpha	1q42.11	0.34	protein amino acid phosphorylation
BF435183	ZNF567	zinc finger protein 567	19q13.13	0.338	regulation of transcription, DNA-dependent
NM_003843	SCEL	sciellin	13q22	0.337	cell shape and cell size control
AV712733	FLNB	Filamin B, beta	3p14.3	0.335	---
NM_005977	RNF6	ring finger protein 6	13q12.2	0.333	---
AF239923	RHOF	ras homolog gene family, member F	12q24.31	0.332	---
BC000069	RARRES2	retinoic acid receptor responder 2	7q36.1	0.331	retinoid metabolism
NM_001856	COL16A1	collagen, type XVI, alpha 1	1p35	0.33	cell adhesion
BC009701	PADI2	peptidyl arginine deiminase, type II	1p35.2	0.33	protein modification
NM_014330	PPP1R15A	protein phosphatase 1, regulatory subunit 15A	19q13.2	0.328	apoptosis
NM_030570	UPK3B	uroplakin 3B	7q11.2	0.328	---
CA448125	HOXA2	Homeobox A2	---	0.325	---
AI935415	TAX1BP1	human T-cell leukemia virus type I binding protein 1	7p15	0.324	anti-apoptosis
AF288391	FAM129A	family with sequence similarity 129, member A	1q25	0.324	---
AB011092	ADCY9	adenylate cyclase 9	16p13.3	0.319	cAMP biosynthesis
BG027926	ZMYM5	Zinc finger, MYM-type 5	13q12	0.319	---
AI873273	SLC16A6	Solute carrier family 16, member 6	17q24.3	0.315	transport
NM_002962	S100A5	S100 calcium binding protein A5	1q21	0.312	---
NM_013352	SART2	squamous cell carcinoma antigen recognized by T cells 2	6q22	0.312	---
BE378670	POLR1D	Polymerase (RNA) I polypeptide D	13q12.2	0.311	regulation of transcription, DNA-dependent
NM_021913	AXL	AXL receptor tyrosine kinase	19q13.1	0.311	protein amino acid phosphorylation
NM_005757	MBNL2	muscleblind-like 2	13q32.2	0.309	---
NM_000358	TGFBI	transforming growth factor, beta-induced	5q31	0.307	cell adhesion
NM_005978	S100A2	S100 calcium binding protein A2	1q21	0.304	---
AB014605	MAGI2	membrane associated guanylate kinase, WW and PDZ domain containing 2	7q21	0.304	intracellular signaling cascade
AW205664	POLR2J2	DNA directed RNA polymerase II polypeptide J-related gene	7q22.1	0.303	---
N32181	POLR1D	Polymerase (RNA) I polypeptide D	13q12.2	0.302	regulation of transcription, DNA-dependent
NM_003364	UPP1	uridine phosphorylase 1	7p12.3	0.302	nucleoside metabolism
NM_006681	NMU	neuromedin U	4q12	0.301	regulation of smooth muscle contraction
BC016937	ANKRD13C	ankyrin repeat domain 13C	1p32.3	0.3	---
BC020726	SCEL	sciellin	13q22	0.3	cell shape and cell size control
NM_003831	RIOK3	RIO kinase 3	18q11.2	0.298	chromosome segregation
NM_019058	DDIT4	DNA-damage-inducible transcript 4	10pter	0.295	---
AU157441	WDR32	WD repeat domain 32	---	0.295	---
AU121431	FAM63B	Family with sequence similarity 63, member B	15q21.3	0.294	proteolysis and peptidolysis
AL031651	TGM2	transglutaminase 2	---	0.292	---
BC001104	NUPL1	nucleoporin like 1	13q12.13	0.291	transport
U16307	GLIPR1	GLI pathogenesis-related 1	12q21.1	0.289	pathogenesis
N92507	HMGB1	high-mobility group box 1	13q12	0.288	regulation of transcription, DNA-dependent
AA205444	AP1S2	Adaptor-related protein complex 1, sigma 2 subunit	Xp22.31	0.287	intracellular protein transport
BG163478	THSD4	Thrombospondin, type I, domain containing 4	15q22.33	0.285	---
AK025100	SNTB1	syntrophin, beta 1	8q23	0.285	;intracellular signaling cascade
NM_006851	GLIPR1	GLI pathogenesis-related 1	12q21.1	0.284	pathogenesis
NM_016725	FOLR1	folate receptor 1	11q13.3	0.282	receptor mediated endocytosis
NM_006846	SPINK5	serine peptidase inhibitor, Kazal type 5	5q32	0.279	antimicrobial humoral response
NM_007106	UBL3	ubiquitin-like 3	13q12	0.278	---
NM_004915	ABCG1	ATP-binding cassette, sub-family G, member 1	21q22.3	0.276	small molecule transport
NM_016373	WWOX	WW domain containing oxidoreductase	16q23.3	0.273	steroid metabolism
AL563460	GATA2	GATA binding protein 2	3q21.3	0.272	---
AL045882	PCGF5	Polycomb group ring finger 5	10q23.33	0.271	---
BG109906	KIAA1840	KIAA1840	15q14	0.269	carbohydrate metabolism
U47635	MTMR6	myotubularin related protein 6	13q12	0.268	---
AF110400	FGF19	fibroblast growth factor 19	11q13.1	0.263	neurogenesis
NM_004414	DSCR1	Down syndrome critical region gene 1	21q22.1	0.259	signal transduction
AK022459	CCPG1	cell cycle progression 1	15q21.1	0.252	---
AI057619	UGCGL2	UDP-glucose ceramide glucosyltransferase-like 2	13q32.1	0.251	---
NM_001613	ACTA2	actin, alpha 2, smooth muscle, aorta	10q23.3	0.25	muscle development
X81636	CLTA	clathrin light chain a gene.	9p13	0.249	intracellular protein transport
AA747426	IFRD1	Interferon-related developmental regulator 1	7q22	0.247	myoblast cell fate determination
AA527433	SLC7A1	solute carrier family 7, member 1	13q12	0.246	amino acid metabolism
AU144247	RSNL2	Restin-like 2	2p23.3	0.243	---
BC003390	POMP	proteasome maturation protein	13q12.3	0.242	---
AI188465	CST6	Cystatin E/M	11q13	0.241	morphogenesis
NM_006169	NNMT	nicotinamide N-methyltransferase	11q23.1	0.239	---
BE872674	CLEC3A	C-type lectin domain family 3, member A	16q23	0.238	skeletal development
NM_021021	SNTB1	syntrophin, beta 1	8q23	0.233	intracellular signaling cascade
NM_024863	TCEAL4	transcription elongation factor A-like 4	Xq22.2	0.231	---
AW963951	ST6GALNAC3	ST6-N-acetylgalactosaminide alpha-2,6-sialyltransferase 3	1p31.1	0.227	protein amino acid glycosylation
AW452623	SLC7A1	Solute carrier family 7, member 1	13q12	0.224	amino acid transport
NM_020182	TMEPAI	transmembrane, prostate androgen induced RNA	20q13.31	0.222	androgen receptor signaling pathway
BG484314	SNTB1	Syntrophin, beta 1	8q23	0.22	intracellular signaling cascade
BC041664	BEST1	bestrophin 1	11q13	0.216	---
NM_005423	TFF2	trefoil factor 2	21q22.3	0.212	defense response
NM_006169	NNMT	nicotinamide N-methyltransferase	11q23.1	0.21	---
AL035541	TMEPAI	transmembrane, prostate androgen induced RNA	20q13.31	0.202	androgen receptor signaling pathway
AF044221	UBL3	ubiquitin-like 3	13q12	0.2	---
AW470178	SCEL	Sciellin	13q22	0.197	cell shape and cell size control
NM_004362	CLGN	calmegin	4q28.3	0.197	fertilization
U10691	MAGEA6	melanoma antigen family A, 6	Xq28	0.197	---
NM_144587	BTBD16	BTB domain containing 16	10q26.13	0.193	---
D55639	PABL	pseudoautosomal boundary-like sequence	2q22.3	0.192	tryptophan catabolism
AL049569	PADI2	peptidyl arginine deiminase, type II	1p35.2	0.189	protein modification
NM_004445	EPHB6	EPH receptor B6	7q33	0.188	protein amino acid phosphorylation
NM_002305	LGALS1	lectin, galactoside-binding, soluble, 1	22q13.1	0.183	apoptosis
NM_003045	SLC7A1	solute carrier family 7, member 1	13q12	0.179	amino acid transport
BF508948	APOBEC3G	apolipoprotein B mRNA editing enzyme, catalytic polypeptide-like 3G	1q22	0.177	---
AI569872	PRSS23	Protease, serine, 23	11q14.2	0.175	frizzled signaling pathway
AK025444	PHLDB2	pleckstrin homology-like domain, family B, member 2	3q13.13	0.174	---
M27877	ZNF83	zinc finger protein 83	19q13.3	0.173	---
NM_001323	CST6	cystatin E/M	11q13	0.159	morphogenesis
NM_005576	LOXL1	lysyl oxidase-like 1	15q24	0.158	regulation of transcription, DNA-dependent
AY151286	PTGS2	prostaglandin-endoperoxide synthase 2	1q25.2	0.152	prostaglandin biosynthesis
NM_003186	TAGLN	transgelin	11q23.2	0.142	---
BC000340	MAGEA2 // MAGEA2B // MAGEA3 // MAGEA6	melanoma antigen family A, 2 // melanoma antigen family A, 2B // melanoma antigen family A, 3 // melanoma antigen family A, 6	Xq28	0.141	---
AK022999	SLC7A1	solute carrier family 7, member 1	13q12	0.14	amino acid transport
AF216693	IL1F5	interleukin 1 family, member 5	---	0.135	---
NM_000963	PTGS2	prostaglandin-endoperoxide synthase 2	1q25.2	0.134	prostaglandin biosynthesis
NM_004626	WNT11	wingless-type MMTV integration site family, member 11	11q13.5	0.129	signal transduction
BC035922	TMEM132D	Transmembrane protein 132D	---	0.129	---
BE542323	VGLL1	vestigial like 1	Xq26.3	0.128	regulation of transcription, DNA-dependent
AF165520	APOBEC3F // APOBEC3G	apolipoprotein B mRNA editing enzyme, catalytic polypeptide-like 3F // apolipoprotein B mRNA editing enzyme, catalytic polypeptide-like 3G	22q13.1	0.125	---
AF000974	TRIP6	thyroid hormone receptor interactor 6	7q22	0.124	---
BF343625	MRAS	Muscle RAS oncogene homolog	3q22.3	0.12	RAS protein signal transduction
AI279062	SLC22A15	Solute carrier family 22, member 15	1p12	0.118	transport
NM_003289	TPM2	tropomyosin 2	9p13.2	0.116	muscle development
J04152	TACSTD2	tumor-associated calcium signal transducer 2	1p32	0.115	cell surface receptor linked signal transduction
NM_000820	GAS6	growth arrest-specific 6	13q34	0.113	signal transduction
AL136693	CYBRD1	cytochrome b reductase 1	2q31.1	0.113	electron transport
BG475827	TMEM132D	Transmembrane protein 132D	---	0.106	---
AW755250	CMYA1	Cardiomyopathy associated gene 1	3p21.33	0.0969	---
AL035541	TMEPAI	transmembrane, prostate androgen induced RNA	20q13.31	0.0958	androgen receptor signaling pathway
NM_016267	VGLL1	vestigial like 1	Xq26.3	0.0931	regulation of transcription, DNA-dependent
U27336	FUT6	fucosyltransferase 6	19p13.3	0.0916	protein amino acid glycosylation
NM_021822	APOBEC3G	apolipoprotein B mRNA editing enzyme, catalytic polypeptide-like 3G	22q13.1	0.0845	---
AK026737	FN1	fibronectin 1	2q34	0.0813	cell adhesion
AI963605	B3GALT5	beta 1,3-galactosyltransferase, polypeptide 5	---	0.0721	---
AL137749	ISYNA1	myo-inositol 1-phosphate synthase A1	19p13.11	0.0626	---
NM_019844	LST-3TM12 // SLCO1B1 // SLCO1B3	organic anion transporter LST-3b // solute carrier organic anion transporter family, member 1B1 // solute carrier organic anion transporter family, member 1B3	12p12	0.0432	ion transport
U42349	TUSC3	tumor suppressor candidate 3	8p22	0.0215	regulation of transcription, DNA-dependent
