# Supplementary material for: Networking of differentially expressed genes in human cancer cells resistant to methotrexate
Source: Genome Med. 2009 Sep 4;1(9):83. doi: 10.1186/gm83 (PMC2768990; doi:10.1186/gm83)
Supplement: Additional data file 3 — The list was generated using GeneSpring software v 7.3.1. Out of the 54,675 transcripts contained in the microarray, 21,438 passed the control strength filter, 3,052 the Benjamini and Hochberg false discovery rate-corrected P < 0.05 filter, and 1,002 remained after filtering for at least a twofold expression difference (the genes presented in this file). [file gm83-S3.xls]

## Sheet: Hoja1
GenBank	Gene Name	Description	Chromosome	Fold Change	Gene Onthology
BG168850	PAPD4	PAP associated domain containing 4	5q14.1	138.5	---
AI144299	DHFR	Dihydrofolate reductase	5q11.2	52.83	one-carbon compound metabolism
AL359338	DTNBP2	cardiomyopathy associated 5	5q14.1	45.11	---
BC003584	DHFR	dihydrofolate reductase	5q11.2	37.39	one-carbon compound metabolism
BC000192	DHFR	dihydrofolate reductase	5q11.2	32.63	one-carbon compound metabolism
AI743044	MTX3	Metaxin 3	5q14.1	28.39	---
AW052119	HOMER1	homer homolog 1	5q14.2	27.98	metabotropic glutamate receptor
NM_030570	UPK3B	uroplakin 3B	7q11.2	25.38	---
NM_019093	UGT1A1 // UGT1A3 // UGT1A4 // UGT1A5 // UGT1A6 // UGT1A7 // UGT1A8 // UGT1A9 // UGT1A10	UDP glucuronosyltransferase 1 family, polypeptide A1 // UDP glucuronosyltransferase 1 family, polypeptide A3 // UDP glucuronosyltransferase 1 family, polypeptide A4 // UDP glucuronosyltransferase 1 family, polypeptide A5 // UDP glucuronosyltransferase 1 family, polypeptide A6 // UDP glucuronosyltransferase 1 family, polypeptide A7 // UDP glucuronosyltransferase 1 family, polypeptide A8 // UDP glu…	2q37	24.36	---
NM_000791	DHFR	dihydrofolate reductase	5q11.2	22.93	one-carbon compound metabolism
N66633	LHFPL2	Lipoma HMGIC fusion partner-like 2	5q14.1	21.61	---
BE550452	HOMER1	Homer homolog 1	5q14.2	20.73	metabotropic glutamate receptor
NM_005032	T-PLASTIN	plastin 3	Xq24	19.5	---
NM_000463	UGT1A1 // UGT1A4 // UGT1A6 // UGT1A8 // UGT1A9 // UGT1A10	UDP glucuronosyltransferase 1 family, polypeptide A1 // UDP glucuronosyltransferase 1 family, polypeptide A4 // UDP glucuronosyltransferase 1 family, polypeptide A6 // UDP glucuronosyltransferase 1 family, polypeptide A8 // UDP glucuronosyltransferase 1 family, polypeptide A9 // UDP glucuronosyltransferase 1 family, polypeptide A10	2q37	15.31	---
NM_006829	APM2	chromosome 10 open reading frame 116	10q23.31	13.82	---
U73778	COL12A1	collagen, type XII, alpha 1	6q12	13.7	skeletal development
NM_021027	UGT1A1 // UGT1A4 // UGT1A6 // UGT1A8 // UGT1A9 // UGT1A10	UDP glucuronosyltransferase 1 family, polypeptide A1 // UDP glucuronosyltransferase 1 family, polypeptide A4 // UDP glucuronosyltransferase 1 family, polypeptide A6 // UDP glucuronosyltransferase 1 family, polypeptide A8 // UDP glucuronosyltransferase 1 family, polypeptide A9 // UDP glucuronosyltransferase 1 family, polypeptide A10	2q37	13.55	---
NM_001072	UGT1A1 // UGT1A3 // UGT1A4 // UGT1A5 // UGT1A6 // UGT1A7 // UGT1A8 // UGT1A9 // UGT1A10	UDP glucuronosyltransferase 1 family, polypeptide A1 // UDP glucuronosyltransferase 1 family, polypeptide A3 // UDP glucuronosyltransferase 1 family, polypeptide A4 // UDP glucuronosyltransferase 1 family, polypeptide A5 // UDP glucuronosyltransferase 1 family, polypeptide A6 // UDP glucuronosyltransferase 1 family, polypeptide A7 // UDP glucuronosyltransferase 1 family, polypeptide A8 // UDP glu…	2q37	13.21	---
AV691323	UGT1A1 // UGT1A3 // UGT1A4 // UGT1A5 // UGT1A6 // UGT1A7 // UGT1A8 // UGT1A9 // UGT1A10	UDP glucuronosyltransferase 1 family, polypeptide A1 // UDP glucuronosyltransferase 1 family, polypeptide A3 // UDP glucuronosyltransferase 1 family, polypeptide A4 // UDP glucuronosyltransferase 1 family, polypeptide A5 // UDP glucuronosyltransferase 1 family, polypeptide A6 // UDP glucuronosyltransferase 1 family, polypeptide A7 // UDP glucuronosyltransferase 1 family, polypeptide A8 // UDP glu…	2q37	13.05	---
NM_006760	UPK2	uroplakin 2	11q23	12.97	development
NM_000381	OS	midline 1	Xp22	12.73	microtubule cytoskeleton organization and biogenesis
AL575306	H19	imprinted maternally expressed untranslated mRNA	11p15.5	12.62	---
NM_001753	CAV1	caveolin 1	7q31.1	12.3	---
NM_000700	ANX1	annexin A1	9q12	12.15	cell motility
NM_002274	KRT13	keratin 13	17q12	11.47	epidermal differentiation
AU147399	CAV1	Caveolin 1	7q31.1	10.54	---
AA788946	COL12A1	Collagen, type XII, alpha 1	6q12	10.3	skeletal development
NM_020354	ENTPD7	ectonucleoside triphosphate diphosphohydrolase 7	---	9919	---
NM_006283	Ga55	transforming, acidic coiled-coil containing protein 1	8p11	9336	---
NM_004414	DSCR1	Down syndrome critical region gene 1	21q22.1	9239	signal transduction
AK000004	ZFYVE5	FYVE, RhoGEF and PH domain containing 3	---	8825	---
NM_002291	CLM	laminin, beta 1	7q22	8012	cell adhesion
BF878343	ENTPD7	Ectonucleoside triphosphate diphosphohydrolase 7	---	7993	---
BF569051	H19	imprinted maternally expressed untranslated mRNA	11p15.5	7.42	---
AL577322	SDC2	Syndecan 2	8q22	7098	---
AF098951	ABCP	ATP-binding cassette, sub-family G, member 2	4q22	7075	transport
BF433902	TNFRSF11B	Tumor necrosis factor receptor superfamily, member 11b	8q24	6963	skeletal development
NM_019903	ADD3	Adducin 3	10q24.2	6945	---
NM_000900	MGLAP	matrix Gla protein	12p13.1	6894	cartilage condensation
BE545756	ADD3	Adducin 3	10q24.2	6866	---
AI818488	ADD3	Adducin 3	10q24.2	6764	---
NM_000693	ALDH1A3	aldehyde dehydrogenase 1 family, member A3	15q26.3	6148	lipid metabolism
L25541	LAMNB1	laminin, beta 3	1q32	6006	cell adhesion
NM_005797	EVA	epithelial V-like antigen 1	11q24	5929	cell adhesion
NM_007005	ESG4	transducin-like enhancer of split 4	9q21.32	5928	---
AL137763	SOM	grainyhead-like 3	1p36.11	5853	---
U38980	PMSR6	postmeiotic segregation increased 2-like 11	---	5781	---
AL049933	Gi	guanine nucleotide binding protein	7q21	5687	signal transduction
AI763123	ADD3	Adducin 3	10q24.2	5663	---
AI572079	SNAI2	Snail homolog 2	8q11	5657	negative regulation of transcription from Pol II promoter
AF133207	HSP22	heat shock 22kDa protein 8	12q24.23	5646	---
NM_000422	K17	keratin 17	17q12	5575	epidermal differentiation
BC032232	ZFYVE5	FYVE, RhoGEF and PH domain containing 3	---	5575	---
NM_014733	ZFYVE16	zinc finger, FYVE domain containing 16	5p15.2	5561	---
BF197655	CAV2	Caveolin 2	7q31.1	5516	---
AI380298	SDC2	Syndecan 2	8q22	5503	---
NM_014750	DLG1	discs, large homolog 7	14q22.2	5503	cell-cell signaling
NM_004669	CLIC3	chloride intracellular channel 3	9q34.3	5217	ion transport
NM_021151	COT	carnitine O-octanoyltransferase	7q21.1	5092	---
NM_002971	SATB1	SATB homeobox 1	3p23	5.06	establishment and/or maintenance of chromatin architecture
AW190565	LOXL4	Lysyl oxidase-like 4	10q24	5.04	---
Z19574	K17	keratin 17	17q12	5.04	epidermal differentiation
NM_005739	RASGRP1	RAS guanyl releasing protein 1	15q15	5019	RAS protein signal transduction
NM_001233	CAV2	caveolin 2	7q31.1	4968	---
NM_001554	CCN1	cysteine-rich, angiogenic inducer, 61	1p31	4925	embryogenesis and morphogenesis
NM_001860	SLC13A2	solute carrier family 31, member 2	9q31	4715	transport
M62898	ANX2P2	annexin A2 pseudogene 2	---	4642	---
M19154	TGFB2	transforming growth factor, beta 2	1q41	4611	regulation of cell cycle
AL118843	PDE4DIP	Phosphodiesterase 4D interacting protein	---	4529	---
AF056085	GABABR2	gamma-aminobutyric acid B receptor, 2	9q22.1	4521	G-protein coupled receptor protein signaling pathway
NM_002305	GBP	lectin, galactoside-binding, soluble, 1	22q13.1	4499	apoptosis
M31159	IBP3	insulin-like growth factor binding protein 3	7p13	4446	regulation of cell growth
BF060667	GJB3	Gap junction protein, beta 3	1p34	4436	cell communication
NM_022445	TPK1	thiamin pyrophosphokinase 1	7q34	4313	thiamin metabolism
NM_002961	S100A4	S100 calcium binding protein A4	1q21	4278	---
AF003114	CCN1	cysteine-rich, angiogenic inducer, 61	1p31	4137	embryogenesis and morphogenesis
AU153866	GNAI1	Guanine nucleotide binding protein, alpha 1	7q21	4074	signal transduction
N48299	APCDD1	Adenomatosis polyposis coli down-regulated 1	18p11.21	4.06	---
AI653981	L1CAM	L1 cell adhesion molecule	Xq28	3884	cell adhesion
AW157070	EGFR	Epidermal growth factor receptor	7p12	3.87	electron transport
BC000977	ALADH	aminolevulinate, delta-, dehydratase	9q34	3.84	heme biosynthesis
AW444761	CDKN2B	Cyclin-dependent kinase inhibitor 2B	9p21	3797	regulation of CDK activity
NM_001995	ACSL1	acyl-CoA synthetase long-chain family member 1	4q34	3783	---
AI474433	AP1S3	Adaptor-related protein complex 1, sigma 3 subunit	2q36.3	3747	intracellular protein transport
AU145950	TGFB2	Transforming growth factor, beta 2	1q41	3727	regulation of cell cycle
D31771	MSH	msh homeobox 2	5q34	3692	regulation of transcription, DNA-dependent
NM_014890	DOC1	filamin A interacting protein 1-like	3q12.3	3692	---
NM_006746	SCML1	sex comb on midleg-like 1	Xp22.2	3689	morphogenesis
NM_002863	PYGL	phosphorylase, glycogen	14q21	3671	carbohydrate metabolism
NM_000850	GTM4	glutathione S-transferase M4	1p13.3	3655	---
AF275945	EVA	epithelial V-like antigen 1	11q24	3638	cell adhesion
AB028138	HTPK1	thiamin pyrophosphokinase 1	7q34	3587	thiamin metabolism
NM_004789	LHX2	LIM homeobox 2	9q33	3579	regulation of transcription, DNA-dependent
NM_021122	ACSL1	acyl-CoA synthetase long-chain family member 1	4q34	3554	---
NM_006823	PRKACN1	protein kinase inhibitor alpha	8q21.11	3543	negative regulation of protein kinase activity
AA873600	SMPDL3A	acid sphingomyelinase-like phosphodiesterase	6q22.32	3505	---
NM_030801	MAGED4 // MAGED4B	melanoma antigen family D, 4 // melanoma antigen family D, 4B	---	3456	---
AB028976	SAMD4	sterile alpha motif domain containing 4A	14q22.2	3376	---
BF340228	IGFBP3	Insulin-like growth factor binding protein 3	7p13	3297	regulation of cell growth
NM_022748	TENS1	tensin-like SH2 domain containing 1	7p12.3	3288	protein amino acid dephosphorylation
BC001207	MAGED4 // MAGED4B	melanoma antigen family D, 4 // melanoma antigen family D, 4B	---	3.28	---
BE466525	EVI1	Ecotropic virus integration 1 site protein	3q24	3271	regulation of transcription, DNA-dependent
AW299958	PAPSS2	3'-phosphoadenosine 5'-phosphosulfate synthase 2	10q23	3269	sulfate assimilation
NM_013314	BLNK	B-cell linker	10q23.2	3236	inflammatory response
AF074331	SK2; ATPSK2	3'-phosphoadenosine 5'-phosphosulfate synthase 2	10q23	3223	sulfate assimilation
AA394039	BAG1	BCL2-associated athanogene	---	3207	---
NM_006291	B94	tumor necrosis factor, alpha-induced protein 2	14q32	3197	angiogenesis
NM_003966	SEMAF	sema domain, seven thrombospondin repeats	5p15.2	3153	cell adhesion
NM_022073	EGLN3	egl nine homolog 3	14q13.1	3152	apoptosis
AF393369	AP1S3	adaptor-related protein complex 1, sigma 3 subunit	2q36.3	3147	intracellular protein transport
NM_002718	PPP2R3A	protein phosphatase 2, regulatory subunit B'', alpha	3q22.1	3127	---
AK026584	FPL	lamin A/C	1q21.2	3106	---
NM_000142	ACH	fibroblast growth factor receptor 3	4p16.3	3072	MAPKKK cascade
AI887898	MAP9	Microtubule-associated protein 9	---	3025	---
NM_013352	SART2	squamous cell carcinoma antigen recognized by T cells 2	6q22	3.01	---
NM_015271	RNF86	tripartite motif-containing 2	4q31.3	2977	---
AA632295	STON2	Stonin 2	14q31.1	2954	intracellular protein transport
BF342661	MAP2	Microtubule-associated protein 2	2q34	2936	microtubule stabilization
BC000576	DHPR	quinoid dihydropteridine reductase	4p15.31	2929	dihydrobiopterin reduction
AI809870	SMYD2	SET and MYND domain containing 2	1q32.3	2921	---
AW467136	SSPN	Sarcospan	12p11.2	2921	regulation of transcription, DNA-dependent
NM_018302	FLJ11017	hypothetical protein FLJ11017	4p14	2898	---
X99142	HB6	keratin 86	12q13	2878	---
AV728526	MPEG1	Macrophage expressed gene 1	11q12.2	2845	---
N45231	DNAJA4	DnaJ (Hsp40) homolog, subfamily A, member 4	15q24.1	2827	---
NM_002892	RBP1	AT rich interactive domain 4A	14q22.3	2.82	chromatin assembly/disassembly
NM_001747	MCP	capping protein	2cen	2799	protein complex assembly
NM_005672	PRO232	prostate stem cell antigen	8q24.2	2797	---
BF968578	PLEKHA2	Pleckstrin homology domain containing, family A	8p11.22	2783	---
NM_018243	2011-09-01	septin 11	4q21.22	2777	---
AF126782	CGI-86	dehydrogenase/reductase member 7	14q23.1	2754	metabolism
NM_003695	LY6D	lymphocyte antigen 6 complex, locus D	8q24	2738	cell adhesion
AF329842	CTRP6	C1q and tumor necrosis factor related protein 6	22q13.1	2733	---
BC005008	NCA	carcinoembryonic antigen-related cell adhesion molecule 6	19q13.2	2732	signal transduction
U42349	N33	tumor suppressor candidate 3	8p22	2728	regulation of transcription, DNA-dependent
N74607	AQP3	Aquaporin 3	9p13	2719	transport
AI760130	PPP2R3A	Protein phosphatase 2, regulatory subunit B'', alpha	3q22.1	2689	---
NM_014749	KIAA0586	KIAA0586	14q23.1	2684	---
AK023208	Scraps	anillin	7p15	2664	septin assembly and septum formation
AW450363	ARL4C	ADP-ribosylation factor-like 4C	2q37.2	2658	small GTPase mediated signal transduction
NM_001321	CSRP2	cysteine and glycine-rich protein 2	12q21.1	2652	muscle development
BE048514	SDC2	Syndecan 2	8q22	2651	---
AL389975	PPP2R3A	protein phosphatase 2, regulatory subunit B'', alpha	3q22.1	2626	---
AF132811	BL2	cell adhesion molecule 1	11q23.2	2605	---
BF000162	FRMD4A	FERM domain containing 4A	10p14	2583	nuclear mRNA splicing, via spliceosome
U71207	EAB1	eyes absent homolog 2	20q13.1	2583	eye morphogenesis
AI765445	BTG3	BTG family, member 3	21q21.1	2575	regulation of cell cycle
AA045184	S100A16	S100 calcium binding protein A16	---	2539	---
BC003064	DOC2	disabled homolog 2, mitogen-responsive phosphoprotein	5p13	2538	regulation of transcription, DNA-dependent
NM_001813	KIF10	centromere protein E	4q24	2538	DNA replication and chromosome cycle
AL519710	IGSF4	Immunoglobulin superfamily, member 4	11q23.2	2524	---
Z98443	WDR72	WD repeat domain 72	15q21.1	2512	---
BC033088	FPL	lamin A/C	1q21.2	2.51	---
NM_012101	ATDC	tripartite motif-containing 29	11q22	2503	transcription from Pol II promoter
AA149639	QKI	Quaking homolog, KH domain RNA binding	6q26	2492	signal transduction
AL035541	TMEPAI	prostate transmembrane protein, androgen induced 1	20q13.31	2484	androgen receptor signaling pathway
AF188298	DOC2	disabled homolog 2, mitogen-responsive phosphoprotein	5p13	2459	regulation of transcription, DNA-dependent
NM_003847	PEX11A	peroxisomal biogenesis factor 11A	15q26.1	2453	peroxisome organization and biogenesis
AI953847	IBRDC2	IBR domain containing 2	6p22.3	2452	electron transport
NM_000761	CYP1A2	cytochrome P450, family 1, subfamily A, polypeptide 2	15q22	2449	electron transport
NM_024642	GALNT12	UDP-N-acetyl-alpha-D-galactosamine	9q31.1	2448	---
W74643	FGFR1OP2	FGFR1 oncogene partner 2	12p12.1	2438	---
AI537540	SLC38A6	Solute carrier family 38, member 6	14q23.1	2433	amino acid transport
M13452	FPL	lamin A/C	1q21.2	2422	---
NM_002346	RIGE	lymphocyte antigen 6 complex, locus E	8q24.3	2421	defense response
NM_005572	FPL; IDC; LFP; CDDC; EMD2; FPLD; HGPS; LDP1; LMN1; LMNC; PRO1; CDCD1; CMD1A; CMT2B1; LGMD1B	lamin A/C	1q21.2	2418	---
D89377	MSH	msh homeobox 2	5q34	2416	regulation of transcription, DNA-dependent
AA923354	MAOA	Monoamine oxidase A	Xp11.4	2413	electron transport
NM_020436	SALL4	sal-like 4	20q13.13	2411	regulation of transcription, DNA-dependent
AF052094	HLF	endothelial PAS domain protein 1	2p21	2406	regulation of transcription, DNA-dependent
AA648913	BIRC5	Baculoviral IAP repeat-containing 5 (survivin)	17q25	2405	G2/M transition of mitotic cell cycle
NM_014732	KIAA0513	KIAA0513	16q24.1	2.4	---
AK022248	ACTR11	actin-related protein 10 homolog	14q22.3	2363	---
BC031044	DNAJA4	DnaJ (Hsp40) homolog, subfamily A, member 4	15q24.1	2361	---
BC005858	FN	fibronectin 1	2q34	2351	cell motility
N21202	DAB2	Disabled homolog 2, mitogen-responsive phosphoprotein	---	2343	---
BE042976	MGC17330	HGFL gene	22q12.2	2331	---
BF576053	CFL2	Cofilin 2	14q12	2.33	---
BG435404	ARL4C	ADP-ribosylation factor-like 4C	2q37.2	2.33	small GTPase mediated signal transduction
AI610869	MUC1	Mucin 1, cell surface associated	1q21	2325	---
BE908217	ANXA2	Annexin A2	15q21	2321	skeletal development
M18728	CEACAM6	carcinoembryonic antigen-related cell adhesion molecule 6	19q13.2	2316	signal transduction
U29586	SGC	sarcoglycan, beta	4q12	2.3	muscle development
NM_000240	MAOA	monoamine oxidase A	Xp11.4	2299	catecholamine metabolism
AI640594	ARID4A	AT rich interactive domain 4A	14q22.3	2272	chromatin assembly/disassembly
X08020	GSTM1-1	glutathione S-transferase M1	1p13.3	2263	---
BC001388	ANX2	annexin A2	15q21	2262	skeletal development
AA206141	PRICKLE1	Prickle homolog 1	12q12	2259	---
AW471145	PRSS23	Protease, serine, 23	11q14.1	2258	proteolysis and peptidolysis
AI718937	KCTD12	Potassium channel tetramerisation domain containing 12	13q22.1	2241	potassium ion transport
NM_004219	PTTG	pituitary tumor-transforming 1	5q35.1	2236	transcription from Pol II promoter
NM_004039	ANX2	annexin A2	15q21	2228	skeletal development
NM_006887	BRF2	zinc finger protein 36, C3H type-like 2	2p22.3	2211	cell proliferation
NM_001262	p18	cyclin-dependent kinase inhibitor 2C	1p32	2208	cell cycle
BG150485	SLC6A6	Solute carrier family 6, member 6	3p25	2205	amino acid metabolism
U65585	HLA-DRB1 // HLA-DRB2 // HLA-DRB3 // HLA-DRB4 // HLA-DRB5 // RNASE2 // ZNF749	major histocompatibility complex, class II, DR beta 1 // major histocompatibility complex, class II, DR beta 2 (pseudogene) /// major histocompatibility complex, class II, DR beta 3 // major histocompatibility complex, class II, DR beta 4 // major histocompatibility complex, class II, DR beta 5 // ribonuclease, RNase A family, 2 // zinc finger protein 749	6p21.3	2185	immune response
BC000101	SID6-1512	never in mitosis gene a-related kinase 6	9q33.3	2173	protein amino acid phosphorylation
U52144	IDH2	Isocitrate dehydrogenase 2 (NADP+), mitochondrial	15q26.1	2153	carbohydrate metabolism
NM_000031	ALAD	aminolevulinate, delta-, dehydratase	9q34	2149	heme biosynthesis
NM_014333	IGSF4	immunoglobulin superfamily, member 4	11q23.2	2138	---
AL534972	2011-09-01	Septin 11	4q21.22	2137	---
AV726166	CFL2	Cofilin 2	14q12	2135	---
AI057093	RDX	Radixin	11q23	2.13	cytoskeletal anchoring
BF437750	EVA1	Epithelial V-like antigen 1	11q24	2.13	cell adhesion
NM_000611	EJ16	CD59 molecule, complement regulatory protein	11p13	2124	immune response
BC001068	FLJ38341	family with sequence similarity 83, member D	20q11.22	2121	---
BC000389	NAG2; NAG-2; TM4SF7; TSPAN-4; TETRASPAN	tetraspanin 4	11p15.5	2097	protein complex assembly
BF107565	TIMP2	TIMP metallopeptidase inhibitor 2	17q25	2091	---
NM_012434	SLC17A5	solute carrier family 17, member 5	6q14	2084	transport
NM_012242	DKK-1	dickkopf homolog 1	10q11.2	2082	development
AK026737	FN	fibronectin 1	2q34	2082	cell adhesion
U29343	RHAMM	hyaluronan-mediated motility receptor	5q33.2	2076	cell motility
NM_002497	NEK2A	never in mitosis gene a-related kinase 2	1q32.2	2075	cytokinesis
NM_006800	MSL3L1	male-specific lethal 3-like 1	Xp22.3	2072	chromatin assembly/disassembly
BE968786	TIMP2	TIMP metallopeptidase inhibitor 2	17q25	2.07	---
NM_012485	RHAMM	hyaluronan-mediated motility receptor	5q33.2	2069	cell motility
NM_001237	CCN1	cyclin A2	4q25	2037	regulation of CDK activity
NM_005569	LIMK2	LIM domain kinase 2	22q12.2	2036	---
BC000569	HCVP7TP3	transmembrane protein 50B	21q22.11	2028	---
U87460	GPR37	Human putative endothelin receptor type B-like protein	9q34	2027	---
NM_001444	FABP5 // FABP5L2 // FABP5L7	fatty acid binding protein 5 // fatty acid binding protein 5-like 2 // fatty acid binding protein 5-like 7	8q21.13	2019	lipid metabolism
BG285011	ARID5B	AT rich interactive domain 5B	10q21.3	2017	---
BC000329	YWHAS	stratifin	1p35.3	2016	---
D28482	YC1	RNA binding motif, single stranded interacting protein 1	2q24.3	2015	DNA replication
NM_021983	HLA-DRB3	major histocompatibility complex, class II, DR beta 3	6p21.3	2007	immune response
AF130095	FN	fibronectin 1	2q34	2005	cell adhesion
GenBank	Gene Name	Description	Chromosome	Fold Change	Gene Onthology
AF117234	FLOT1	flotillin 1	6p21.3	0.5	---
AJ243797	ATRIP // TREX1	ATR interacting protein // three prime repair exonuclease 1	3p21.3	0.5	DNA repair
AK026487	GKAP1	G kinase anchoring protein 1	9q22.1	0.5	---
NM_006824	EBNA1BP2	EBNA1 binding protein 2	1p35	0.5	ribosome biogenesis
AL121871	RPL26	ribosomal protein L26	---	0.499	---
BE645231	SEC24A	SEC24 related gene family, member A	5q31.2	0.499	---
NM_017983	WIPI1	WD repeat domain, phosphoinositide interacting 1	17q24.3	0.499	---
BC001149	UTP14A	UTP14, U3 small nucleolar ribonucleoprotein, homolog A	Xq26.1	0.499	---
AK001105	LASS2	LAG1 homolog, ceramide synthase 2	1q21.3	0.499	---
NM_019058	DDIT4	DNA-damage-inducible transcript 4	10pter	0.498	---
AW242432	IRF2BP2	Interferon regulatory factor 2 binding protein 2	1q42.3	0.497	---
NM_001908	CTSB	cathepsin B	8p22	0.497	proteolysis and peptidolysis
AF085736	RAD17	RAD17 homolog	5q13	0.497	DNA replication checkpoint
AB009598	B3GAT3	beta-1,3-glucuronyltransferase 3	11q12.3	0.497	---
AK025695	TMED8	transmembrane emp24 protein transport domain containing 8	14q24.3	0.497	---
AI653608	LRPPRC	Leucine-rich PPR-motif containing	2p22.1	0.496	---
NM_002876	RAD51C	RAD51 homolog C	17q22	0.496	DNA repair
AA535065	LIME1	Lck interacting transmembrane adaptor 1	20q13.3	0.496	regulation of transcription, DNA-dependent
NM_004923	MTL5	metallothionein-like 5, testis-specific	11q13.2	0.495	metal ion homeostasis
AF151020	TMEM9	transmembrane protein 9	---	0.495	transport
NM_006290	TNFAIP3	tumor necrosis factor, alpha-induced protein 3	6q23	0.495	apoptosis
AA916851	SLC25A6	Solute carrier family 25, member 6	Xp22.32	0.495	transport
AL039862	FAM84B	Family with sequence similarity 84, member B	8q24.13	0.495	---
NM_001455	FOXO3A	forkhead box O3A	6q21	0.495	regulation of transcription, DNA-dependent
NM_024657	ZCWCC2	zinc finger, CW-type with coiled-coil domain 2	Xq22.3	0.495	---
AI191920	NEK3	never in mitosis gene a-related kinase 3	13q14.13	0.495	cytokinesis
AF105230	SLC1A5	solute carrier family 1, member 5	19q13.3	0.495	---
NM_015853	2B28	SAPK substrate protein 1	11q12.3	0.494	---
AL136551	SESN2	sestrin 2	1p35.2	0.494	cell cycle arrest
BC000006	ATP1B1	ATPase, Na+/K+ transporting, beta 1 polypeptide	1q24	0.494	transport
AA489681	NFATC2	Nuclear factor of activated T-cells, cytoplasmic, calcineurin-dependent 2	20q13.2	0.494	regulation of transcription, DNA-dependent
AB032179	EPB41L4B	erythrocyte membrane protein band 4.1 like 4B	9q31	0.494	cell shape and cell size control
NM_015537	NELF	nasal embryonic luteinizing hormone-releasing hormone factor	9q34.3	0.494	---
NM_019114	EPB41L4B	erythrocyte membrane protein band 4.1 like 4B	9q31	0.494	cell shape and cell size control
AF350251	USP32	ubiquitin specific peptidase 32	17q23.3	0.494	ubiquitin-dependent protein catabolism
U15642	E2F5	E2F transcription factor 5, p130-binding	8q21.2	0.493	regulation of transcription, DNA-dependent
AL044326	PFAS	Phosphoribosylformylglycinamidine synthase	17p13.1	0.493	---
AB049636	MRPL9	mitochondrial ribosomal protein L9	---	0.493	protein biosynthesis
BC006373	SRD5A1	steroid-5-alpha-reductase, alpha polypeptide 1	5p15	0.492	cell-cell signaling
D87292	TST	thiosulfate sulfurtransferase	22q13.1	0.492	sulfate transport
NM_006024	TAX1BP1	human T-cell leukemia virus type I binding protein 1	7p15	0.492	anti-apoptosis
NM_014060	MCTS1	malignant T cell amplified sequence 1	Xq22	0.492	regulation of cell cycle
AB011117	SIPA1L3	signal-induced proliferation-associated 1 like 3	19q13.13	0.492	---
BE888885	FOXO3A	Forkhead box O3A	---	0.492	---
NM_001065	TNFRSF1A	tumor necrosis factor receptor superfamily, member 1A	12p13.2	0.491	apoptosis
AK025512	CIDEB	Cell death-inducing DFFA-like effector b	14q11.2	0.491	regulation of transcription, DNA-dependent
AF055078	MZF1	myeloid zinc finger 1	19q13.2	0.49	---
NM_013407	DHPS	deoxyhypusine synthase	19p13.2	0.49	protein biosynthesis
AL571942	VAPA	vesicle-associated membrane protein-associated protein A, 33kDa	18p11.22	0.489	---
NM_018934	PCDHB14	protocadherin beta 14	5q31	0.489	cell adhesion
AA160496	CCDC101	Coiled-coil domain containing 101	16p12.1	0.488	---
NM_016594	FKBP11	FK506 binding protein 11	12q13.12	0.488	protein folding
NM_006296	VRK2	vaccinia related kinase 2	2p16	0.488	protein amino acid phosphorylation
AI346445	SFXN4	Sideroflexin 4	10q26.13	0.488	cation transport
AB014573	NPHP4	nephronophthisis 4	1p36.22	0.488	---
W44413	CDC42SE1	CDC42 small effector 1	1q21.3	0.488	signal transduction
NM_006515	SETMAR	SET domain and mariner transposase fusion gene	3p26.2	0.487	---
D26351	ITPR3	inositol 1,4,5-triphosphate receptor, type 3	6p21	0.487	cation transport
AL136681	HDHD2	haloacid dehalogenase-like hydrolase domain containing 2	18q21.1	0.487	metabolism
BG290908	ATP8B1	ATPase, Class I, type 8B, member 1	18q21	0.487	ipid metabolism
BC020552	LOC728613	programmed cell death protein 6-like	5pter	0.486	apoptosis
NM_004973	JARID2	jumonji, AT rich interactive domain 2	6p24	0.486	development
NM_022766	CERK	ceramide kinase	22q13.31	0.486	---
AF136972	PPM1B	protein phosphatase 1B, magnesium-dependent, beta isoform	2p22.1	0.486	---
NM_001908	CTSB	cathepsin B	8p22	0.486	proteolysis and peptidolysis
NM_018695	ERBB2IP	erbb2 interacting protein	5q13.1	0.485	oncogenesis
AY014180	SMURF2	SMAD specific E3 ubiquitin protein ligase 2	17q22	0.485	ubiquitin-dependent protein catabolism
NM_004313	ARRB2	arrestin, beta 2	17p13	0.485	signal transduction
AV724329	PGM2L1	Phosphoglucomutase 2-like 1	11q13.3	0.485	---
BC001438	ZNF256	zinc finger protein 256	19q13.43	0.484	regulation of transcription, DNA-dependent
BC002944	B9	B9 protein	17p11.2	0.484	---
L20320	CDK7	cyclin-dependent kinase 7	5q12.1	0.484	regulation of CDK activity
U15174	BNIP3	BCL2/adenovirus E1B 19kDa interacting protein 3	10q26.3	0.484	apoptosis
AI375486	APC	Adenomatosis polyposis coli	5q21	0.484	protein complex assembly
AK027092	GIYD1 // GIYD2 // SULT1A3 // SULT1A4	GIY-YIG domain containing 1 // GIY-YIG domain containing 2 // sulfotransferase family, cytosolic, 1A, phenol-preferring, member 3 // sulfotransferase family, cytosolic, 1A, phenol-preferring, member 4	16p12.1	0.483	---
BC002802	SUPT4H1	suppressor of Ty 4 homolog 1	17q21	0.483	chromatin remodeling
AF348491	CXCR4	chemokine receptor 4	2q21	0.483	activation of MAPK
NM_001280	CIRBP	cold inducible RNA binding protein	19p13.3	0.483	regulation of transcription, DNA-dependent
AA534894	FAM125B	Family with sequence similarity 125, member B	9q34.12	0.482	---
NM_004728	DDX21	DEAD box polypeptide 21	10q21	0.482	---
NM_006977	ZNF46	zinc finger protein 46	14q23	0.482	regulation of transcription, DNA-dependent
NM_003204	NFE2L1	nuclear factor-like 1	17q21.3	0.482	---
NM_004531	MOCS2	molybdenum cofactor synthesis 2	5q11	0.481	Mo-molybdopterin cofactor biosynthesis
AA496034	BAIAP2L1	BAI1-associated protein 2-like 1	7q22.1	0.481	---
NM_004725	BUB3	BUB3 budding uninhibited by benzimidazoles 3 homolog	10q26	0.481	mitosis
NM_001881	CREM	cAMP responsive element modulator	10p11.21	0.481	signal transduction
AF047473	BUB3	BUB3 budding uninhibited by benzimidazoles 3 homolog	10q26	0.481	mitosis
AA524507	EML4	Echinoderm microtubule associated protein like 4	2p22	0.481	---
AK025647	CDV3	CDV3 homolog	3q22.1	0.481	cell proliferation
BC005179	COMMD10	COMM domain containing 10	5q23.1	0.48	---
AI640855	ALDH6A1	Aldehyde dehydrogenase 6 family, member A1	14q24.3	0.48	pyrimidine nucleotide metabolism
BE302305	TLE1	Transducin-like enhancer of split 1	9q21.32	0.479	regulation of transcription, DNA-dependent
NM_004990	MARS	methionine-tRNA synthetase	12q13.2	0.479	protein biosynthesis
AF264784	TRPS1	trichorhinophalangeal syndrome I	8q24.12	0.479	regulation of transcription, DNA-dependent
AB040966	GRAMD1A	GRAM domain containing 1A	19q13.13	0.479	---
NM_004607	TBCA	tubulin folding cofactor A	5q14.1	0.478	chaperonin-mediated tubulin folding
NM_006758	U2AF1	U2 small nuclear RNA auxiliary factor 1	21q22.3	0.478	nuclear mRNA splicing, via spliceosome
AA005137	PNPO	Pyridoxamine 5'-phosphate oxidase	17q21.32	0.478	pyridoxine biosynthesis
AA143793	RAB11FIP1	RAB11 family interacting protein 1	8p11.22	0.478	---
AI073822	CSNK1G3	Casein kinase 1, gamma 3	5q23	0.477	---
NM_002155	HSPA6	heat shock 70kDa protein 6	1cen	0.477	---
NM_001896	CSNK2A2	casein kinase 2, alpha prime polypeptide	16p13.3	0.477	protein amino acid phosphorylation
NM_019845	REPRIMO	candidate mediator of the p53-dependent G2 arrest	2q24.1	0.477	cell cycle arrest
BE302089	ZBTB33	Zinc finger and BTB domain containing 33	Xq23	0.477	---
NM_001605	AARS	alanyl-tRNA synthetase	16q22	0.476	protein biosynthesis
NM_013368	SERTAD3	SERTA domain containing 3	19q13.2	0.476	---
BC004948	SERPINB6	serpin peptidase inhibitor, clade B, member 6	---	0.476	---
AI734228	WBP4	WW domain binding protein 4	13q13.3	0.475	---
NM_005710	PQBP1	polyglutamine binding protein 1	Xp11.23	0.475	regulation of transcription, DNA-dependent
NM_002748	MAPK6	mitogen-activated protein kinase 6	15q21	0.475	protein amino acid phosphorylation
NM_025132	PWDMP	WD repeat membrane protein PWDMP	4p14	0.475	---
NM_007195	POLI	polymerase (DNA directed) iota	18q21.1	0.475	DNA repair
BC000296	OSBPL2	oxysterol binding protein-like 2	20q13.3	0.474	lipid transport
BF968057	IRF2BP2	Interferon regulatory factor 2 binding protein 2	1q42.3	0.474	---
BC000478	HSPA9	heat shock 70kDa protein 9	5q31.1	0.474	---
AF078865	RBMX2	RNA binding motif protein, X-linked 2	Xq26.1	0.474	---
AL117659	ATP9A	ATPase, Class II, type 9A	20q13.11	0.474	cation transport
BC020552	LOC728613	programmed cell death protein 6-like	5pter	0.473	apoptosis
BG255416	SNORA26	Small nucleolar RNA, H/ACA box 26	4q12	0.473	---
NM_003596	TPST1	tyrosylprotein sulfotransferase 1	7q11.21	0.473	peptidyl-tyrosine sulfation
AA897514	CPD	Carboxypeptidase D	17p11.1	0.473	---
AF172449	OGFR	opioid growth factor receptor	20q13.3	0.473	regulation of cell growth
BE539792	ZCCHC9	Zinc finger, CCHC domain containing 9	5q14.1	0.472	---
NM_020169	LXN	latexin protein	3q25.32	0.472	---
NM_004786	TXNL1	thioredoxin-like 1	18q21.31	0.472	protein-disulfide reduction
BE501959	RAB7L1	RAB7, member RAS oncogene family-like 1	1q32	0.472	Intracellular protein transport
BC005844	BDH1	3-hydroxybutyrate dehydrogenase, type 1	3q29	0.472	metabolism
AF085357	FLOT1	flotillin 1	6p21.3	0.472	---
U80918	NFATC1	nuclear factor of activated T-cells, cytoplasmic, calcineurin-dependent 1	18q23	0.471	regulation of transcription, DNA-dependent
BG485163	IRF2BP2	Interferon regulatory factor 2 binding protein 2	1q42.3	0.471	---
AF060922	BNIP3L	BCL2/adenovirus E1B 19kDa interacting protein 3-like	8p21	0.471	apoptosis
AB041836	PQBP1	polyglutamine binding protein 1	Xp11.23	0.471	regulation of transcription, DNA-dependent
NM_015919	ZNF226	zinc finger protein 226	19q13.2	0.471	---
W74640	TBC1D16	TBC1 domain family, member 16	17q25.3	0.471	---
BF109252	PARD3B	Par-3 partitioning defective 3 homolog B	2q33.3	0.47	cytokinesis
AB040942	KIAA1509	KIAA1509	14q32.12	0.47	---
BE544663	CCDC101	Coiled-coil domain containing 101	16p12.1	0.47	---
BE540552	FADS1	Fatty acid desaturase 1	11q12.2	0.469	---
NM_012100	DNPEP	aspartyl aminopeptidase	2q36.1	0.469	peptide metabolism
NM_006763	BTG2	BTG family, member 2	1q32	0.469	DNA repair
NM_001448	GPC4	glypican 4	Xq26.1	0.469	cell proliferation
AL556438	TIPARP	TCDD-inducible poly polymerase	3q25.31	0.468	---
BC006503	LLGL2	lethal giant larvae homolog 2	17q24	0.468	---
NM_003900	SQSTM1	sequestosome 1	5q35	0.468	ubiquitin-dependent protein catabolism
NM_020310	MNT	MAX binding protein	17p13.3	0.468	regulation of cell cycle
NM_002634	PHB	prohibitin	17q21	0.468	DNA metabolism
AL110238	RRN3	RRN3 RNA polymerase I transcription factor homolog	16p12	0.467	transcription from Pol I promoter
AI961224	SLC25A6	Solute carrier family 25, member 6	Xp22.32	0.467	transport
BC003128	ZDHHC9	zinc finger, DHHC-type containing 9	9	0.467	regulation of transcription, DNA-dependent
NM_012103	AUP1	ancient ubiquitous protein 1	2p13	0.467	---
AU144855	CYP1B1	Cytochrome P450, family 1, subfamily B, polypeptide 1	2p21	0.467	electron transport
AL518311	CCDC104	Coiled-coil domain containing 104	2p16.2	0.467	---
AK021460	RRP12	ribosomal RNA processing 12 homolog	10q24.2	0.467	---
NM_004280	EEF1E1	eukaryotic translation elongation factor 1 epsilon 1	6p24.3	0.466	protein biosynthesis
NM_005368	MB	myoglobin	22q13.1	0.466	transport
BC005821	PTEN	phosphatase and tensin homolog	10q23.3	0.466	regulation of CDK activity
AL544094	TXNDC13	Thioredoxin domain containing 13	20p12	0.466	electron transport
NM_021183	RAP2C	RAP2C, member of RAS oncogene family	Xq25	0.466	small GTPase mediated signal transduction
AL515061	NT5DC1	5'-nucleotidase domain containing 1	6q22.31	0.466	---
U36501	SP100	SP100 nuclear antigen	2q37.1	0.466	regulation of transcription, DNA-dependent
BC002737	VAMP2	vesicle-associated membrane protein 2	17p13.1	0.465	---
N66570	UTRN	Utrophin	6q24	0.465	muscle contraction
AA573088	HIST2H4	histone cluster 2, H4a	1q21	0.465	---
AW572909	ANKRD12	Ankyrin repeat domain 12	18p11.22	0.464	---
NM_021173	POLD4	polymerase (DNA-directed), delta 4	11q13	0.464	DNA replication
AA131508	SNX5	Sorting nexin 5	20p11	0.464	nonselective vesicle transport
AW167087	VRK2	Vaccinia related kinase 2	---	0.464	---
NM_016223	PACSIN3	protein kinase C and casein kinase substrate in neurons 3	11p12	0.464	endocytosis
NM_005204	MAP3K8	mitogen-activated protein kinase kinase kinase 8	10p12.1	0.463	protein amino acid phosphorylation
NM_004295	TRAF4	TNF receptor-associated factor 4	17q11	0.463	apoptosis
AI138993	PPP2R2D	Protein phosphatase 2, regulatory subunit B, delta isoform	10q26.3	0.463	---
NM_014399	TM4SF13	transmembrane 4 superfamily member 13	7p21.2	0.462	---
NM_004853	STX8	syntaxin 8	17p12	0.462	transport
AF116574	ASTN2	astrotactin 2	9q33.2	0.461	---
BF701166	TRPS1	Trichorhinophalangeal syndrome I	8q24.12	0.461	regulation of transcription, DNA-dependent
NM_024101	MLPH	melanophilin	2q37.3	0.461	---
AW874308	OR7E38P	olfactory receptor, family 7, subfamily E, member 38 pseudogene	---	0.461	---
AB011155	DLG5	discs, large homolog 5	10q23	0.46	regulation of cell cycle
AF151810	STARD10	START domain containing 10	11q13	0.46	---
NM_016628	WAC	WW domain containing adaptor with coiled-coil	---	0.46	---
AU152969	TKT	Transketolase	3p14.3	0.46	---
L12711	TKT	transketolase	3p14.3	0.459	---
NM_014751	MTSS1	metastasis suppressor 1	8p22	0.459	---
U53823	OCLN	occludin	5q13.1	0.459	protein complex assembly
AI421071	CCR1	Chemokine receptor 1	3p21	0.459	chemotaxis
AA114243	ZNF138	Zinc finger protein 138	7q11.21	0.458	regulation of transcription, DNA-dependent
AF165967	TIMM8B	translocase of inner mitochondrial membrane 8 homolog B	11q23.1	0.458	protein targeting
AB029031	TBC1D1	TBC1 domain family, member 1	4p14	0.458	---
AF077048	SSBP2	single-stranded DNA binding protein 2	5q14.1	0.458	regulation of transcription
AL135461	WAC	WW domain containing adaptor with coiled-coil	---	0.457	---
AA776810	ZNF610	Zinc finger protein 610	19q13.41	0.457	---
NM_004808	NMT2	N-myristoyltransferase 2	10p13	0.457	N-terminal protein myristoylation
AI439556	TXNIP	Thioredoxin interacting protein	1q21.2	0.457	signal transduction
NM_024863	TCEAL4	transcription elongation factor A (SII)-like 4	Xq22.2	0.457	---
Y09216	DYRK2	dual-specificity tyrosine-(Y)-phosphorylation regulated kinase 2	12q14.3	0.457	---
AF465843	MLTK	sterile alpha motif and leucine zipper containing kinase AZK	2q24.2	0.456	---
AF212221	MYLIP	myosin regulatory light chain interacting protein	6p23	0.456	---
NM_000546	TP53	tumor protein p53	17p13.1	0.456	Cell cycle checkpoint
R52678	SSX2IP	Synovial sarcoma, X breakpoint 2 interacting protein	---	0.456	---
AI424243	SCUBE2	Signal peptide, CUB domain, EGF-like 2	11p15.3	0.455	---
NM_001958	EEF1A2	eukaryotic translation elongation factor 1 alpha 2	20q13.3	0.455	translational elongation
NM_018262	WDR10	WD repeat domain 10	3q21	0.455	---
NM_015582	CXX1	DKFZP564B147 protein	Xq26.3	0.453	---
NM_013262	MYLIP	myosin regulatory light chain interacting protein	6p23	0.453	---
H12084	DMRTC1	DMRT-like family C1	Xq13.1	0.453	---
NM_003647	DGKE	diacylglycerol kinase, epsilon 64kDa	17q22	0.453	phospholipid biosynthesis
AF176039	HMGA1	high mobility group AT-hook 1	6p21	0.453	regulation of transcription, DNA-dependent
BC000050	NOB1	NIN1/RPN12 binding protein 1 homolog	16q22.3	0.452	---
NM_003135	SRP19	signal recognition particle	5q21	0.452	protein targeting
AL571373	MRPL10	Mitochondrial ribosomal protein L10	17q21.32	0.452	---
M92439	LRPPRC	leucine-rich PPR-motif containing	2p22.1	0.452	---
AK001710	SSX2IP	synovial sarcoma, X breakpoint 2 interacting protein	---	0.452	---
AW590651	ZNF141	Zinc finger protein 141	---	0.452	---
NM_025231	ZNF435	zinc finger protein 435	6p21.33	0.452	regulation of transcription, DNA-dependent
NM_014886	TINP1	TGF beta-inducible nuclear protein 1	5q13.3	0.452	protein biosynthesis
NM_006445	PRPF8	PRP8 pre-mRNA processing factor 8 homolog	17p13.3	0.451	mRNA processing
NM_004052	BNIP3	BCL2/adenovirus E1B 19kDa interacting protein 3	10q26.3	0.451	apoptosis
NM_003473	STAM	signal transducing adaptor molecule	10p14	0.45	intracellular protein transport
BG494007	THRB	Thyroid hormone receptor, beta	3p24.3	0.45	transcription, DNA-dependent
AA541479	MAP3K1	Mitogen-activated protein kinase kinase kinase 1	5q11.2	0.45	protein amino acid phosphorylation
BC003615	THOC5	THO complex 5	22q12	0.45	---
NM_016074	CGI-143	CGI-143 protein	1p36.13	0.449	---
D87682	KIAA0241	KIAA0241	7p14.3	0.449	---
AB011133	MAST3	microtubule associated serine/threonine kinase 3	19p13.12	0.449	protein amino acid phosphorylation
NM_014864	FAM20B	family with sequence similarity 20, member B	1p36.13	0.449	---
NM_001930	DHPS	deoxyhypusine synthase	19p13.2	0.448	protein biosynthesis
AI559190	LOC124220	Similar to common salivary protein 1	16p13.3	0.448	---
BC003566	ZNF24	zinc finger protein 24	18q12	0.448	regulation of transcription, DNA-dependent
NM_004085	TIMM8A	translocase of inner mitochondrial membrane 8 homolog A	Xq22.1	0.447	protein targeting
L01639	CXCR4	chemokine receptor 4	2q21	0.447	activation of MAPK
NM_025165	ELL3	elongation factor RNA polymerase II-like 3	15q15.1	0.447	---
NM_006997	TACC2	transforming, acidic coiled-coil containing protein 2	10q26	0.447	---
NM_000946	PRIM1	primase, polypeptide 1	12q13	0.447	DNA replication
NM_018725	IL17RB	interleukin 17 receptor B	3p21.1	0.446	regulation of cell growth
AF081496	BUB3	BUB3 budding uninhibited by benzimidazoles 3 homolog	10q26	0.446	mitosis
AI039874	NQO1	NAD(P)H dehydrogenase, quinone 1	16q22.1	0.445	electron transport
BF432238	ZNF286	Zinc finger protein 286	---	0.445	---
AK024927	FAM83B	Family with sequence similarity 83, member B	---	0.445	---
N38750	ZNF516	Zinc finger protein 516	---	0.445	---
BE737251	AGPAT3	1-acylglycerol-3-phosphate O-acyltransferase 3	21q22.3	0.444	---
AV726817	MRPL53	Mitochondrial ribosomal protein L53	2p13.1	0.444	---
AF077973	CLN3	ceroid-lipofuscinosis, neuronal 3, juvenile	16p12.1	0.444	protein folding
AF009670	ABCC3	ATP-binding cassette, sub-family C, member 3	17q22	0.444	---
AW136988	SSX2IP	Synovial sarcoma, X breakpoint 2 interacting protein	---	0.443	---
NM_013322	SNX10	sorting nexin 10	7p15.2	0.443	intracellular signaling cascade
BC005111	GLUD2	glutamate dehydrogenase 2	Xq24	0.442	amino acid metabolism
BC000254	ACVR1B	activin A receptor, type IB	12q13	0.442	protein amino acid phosphorylation
NM_002925	RGS10	regulator of G-protein signalling 10	10q25	0.442	signal transduction
AI300541	FAM24B	Family with sequence similarity 24, member B	10q26.13	0.442	---
BF340290	SNORA24	Small nucleolar RNA, H/ACA box 24	---	0.442	---
NM_005079	TPD52	tumor protein D52	8q21	0.441	morphogenesis
NM_005178	BCL3	B-cell CLL/lymphoma 3	19q13.1	0.441	regulation of cell cycle
N30645	BIRC4	Baculoviral IAP repeat-containing 4	Xq25	0.44	apoptosis
AL136939	ELOVL5	ELOVL family member 5, elongation of long chain fatty acids	6p21.1	0.439	---
NM_013248	NXT1	NTF2-like export factor 1	20p12	0.439	protein-nucleus import
BC001972	JOSD3	Josephin domain containing 3	11q21	0.439	---
BC028974	ZNF57	zinc finger protein 57	19p13.3	0.439	regulation of transcription, DNA-dependent
AI143307	ZNF598	Zinc finger protein 598	16p13.3	0.438	---
NM_002412	MGMT	O-6-methylguanine-DNA methyltransferase	10q26	0.438	DNA ligation
NM_018365	MNS1	meiosis-specific nuclear structural protein 1	15q21.2	0.438	---
NM_002741	PKN1	protein kinase N1	19p13.1	0.437	protein amino acid phosphorylation
U22815	PPFIA1	protein tyrosine phosphatase, receptor type, f polypeptide, interacting protein, alpha 1	11q13.2	0.437	cell shape and cell size control
NM_024640	FLJ23476	ischemia/reperfusion inducible protein	1p34.2	0.437	---
NM_016640	MRPS30	mitochondrial ribosomal protein S30	5q11	0.436	apoptosis
AF121855	SNX5	sorting nexin 5	20p11	0.436	nonselective vesicle transport
NM_000271	NPC1	Niemann-Pick disease, type C1	18q11	0.436	intracellular protein transport
BE858063	HIST2H4	histone cluster 2, H4a	1q21	0.436	---
NM_017901	TPCN1	two pore segment channel 1	12q24.21	0.436	---
BF696840	TKT	Transketolase	3p14.3	0.436	---
AK025007	ALS2CR13	amyotrophic lateral sclerosis 2 chromosome region, candidate 13	2q33.3	0.435	---
BC033780	ZADH2	zinc binding alcohol dehydrogenase, domain containing 2	18q22.3	0.435	---
AU160695	BUB3	BUB3 budding uninhibited by benzimidazoles 3 homolog	10q26	0.435	mitosis
AW269397	SPATA13	Spermatogenesis associated 13	13q12.13	0.434	chromosome organization and biogenesis
NM_018604	WAC	WW domain containing adaptor with coiled-coil	---	0.434	---
NM_025151	RCP	Rab coupling protein	8p11.22	0.434	---
NM_006513	SARS	seryl-tRNA synthetase	1p13.3	0.434	seryl-tRNA aminoacylation
N32181	POLR1D	Polymerase (RNA) I polypeptide D, 16kDa	13q12.2	0.434	regulation of transcription, DNA-dependent
NM_018009	TAPBPL	TAP binding protein related	12p13.31	0.433	---
AW452623	SLC7A1	Solute carrier family 7, member 1	13q12	0.433	amino acid metabolism
NM_014035	SNX24	sorting nexing 24	5q23.2	0.433	Intracellular protein transpor
AI348094	TBC1D9	TBC1 domain family, member 9	4q31.1	0.433	---
D87469	CELSR2	cadherin, EGF LAG seven-pass G-type receptor 2	1p21	0.433	homophilic cell adhesion
NM_002342	LTBR	lymphotoxin beta receptor	12p13	0.432	apoptosis
NM_001408	CELSR2	cadherin, EGF LAG seven-pass G-type receptor 2	1p21	0.432	homophilic cell adhesion
BG475299	CTTN	Cortactin	11q13	0.431	---
NM_005785	RNF41	ring finger protein 41	12q13.13	0.431	---
NM_014859	KIAA0672	KIAA0672 gene product	17p12	0.431	---
NM_004134	HSPA9	heat shock 70kDa protein 9	5q31.1	0.431	---
AL575509	ETS2	V-ets erythroblastosis virus E26 oncogene homolog 2	21q22.3	0.43	regulation of transcription, DNA-dependent
AK000948	TRPS1	trichorhinophalangeal syndrome I	8q24.12	0.43	regulation of transcription, DNA-dependent
BG423052	GRK6	G protein-coupled receptor kinase 6	5q35	0.429	protein amino acid phosphorylation
AW663632	LRRC50	Leucine rich repeat containing 50	16q24.1	0.429	---
NM_015972	POLR1D	polymerase (RNA) I polypeptide D	13q12.2	0.429	regulation of transcription, DNA-dependent
NM_001751	CARS	cysteinyl-tRNA synthetase	11p15.5	0.428	protein biosynthesis
AA503387	NHSL1	NHS-like 1	6q23.3	0.427	---
AI967933	NLK	Nemo-like kinase	17q11.2	0.427	protein amino acid phosphorylation
NM_014762	DHCR24	24-dehydrocholesterol reductase	1p33	0.427	electron transport
AI567426	TLE3	Transducin-like enhancer of split 3	15q22	0.427	regulation of transcription, DNA-dependent
AF161451	NSMCE1	non-SMC element 1 homolog	16p12.2	0.426	---
AI889380	SLC1A4	Solute carrier family 1, member 4	2p15	0.426	transport
AW006952	SCRN2	Secernin 2	17q21.32	0.426	proteolysis and peptidolysis
AL139349	NPEPL1	aminopeptidase-like 1	20q13.32	0.426	proteolysis and peptidolysis
NM_006482	DYRK2	dual-specificity tyrosine-(Y)-phosphorylation regulated kinase 2	12q14.3	0.426	---
NM_005187	CBFA2T3	core-binding factor, runt domain, alpha subunit 2; translocated to, 3	16q24	0.426	cell proliferation
NM_152412	ZNF572	zinc finger protein 572	8q24.13	0.426	---
U82819	UCP2	uncoupling protein 2	11q13	0.425	transport
AI769685	CARS	Cysteinyl-tRNA synthetase	11p15.5	0.425	protein biosynthesis
AA284075	KNS2	Kinesin 2	14q32.3	0.425	---
AF258545	GEMIN4	gem (nuclear organelle) associated protein 4	---	0.424	---
NM_015871	ZNF593	zinc finger protein 593	1p35.3	0.423	regulation of transcription, DNA-dependent
AA521267	JMJD3	jumonji domain containing 3, histone lysine demethylase	17p13.1	0.423	---
AL042166	SDK1	Sidekick homolog 1	7p22.3	0.423	---
NM_005010	NRCAM	neuronal cell adhesion molecule	7q31.1	0.423	cell-cell adhesion
AL117653	MITF	microphthalmia-associated transcription factor	3p14.2	0.422	---
BC002486	CTBP2	C-terminal binding protein 2	10q26.2	0.422	viral replication
NM_016456	TMEM9	transmembrane protein 9	---	0.421	transport
AF035302	CTNND2	catenin, delta 2	5p15.2	0.421	cell adhesion
BG389635	AIFM2	Apoptosis-inducing factor, mitochondrion-associated, 2	10q22.2	0.421	---
AD000092	DNASE2	deoxyribonuclease II, lysosomal	19p13.2	0.421	DNA metabolism
AW263086	FNIP1	Folliculin interacting protein 1	5q31.1	0.421	---
NM_014943	ZHX2	zinc fingers and homeoboxes 2	8q24.13	0.421	regulation of transcription, DNA-dependent
NM_001329	CTBP2	C-terminal binding protein 2	10q26.2	0.421	viral replication
AL117461	YIPF6	Yip1 domain family, member 6	Xq12	0.421	---
AF119230	MYST4	MYST histone acetyltransferase 4	10q22.2	0.42	regulation of transcription, DNA-dependent
AA736452	PGM2L1	Phosphoglucomutase 2-like 1	11q13.3	0.42	---
NM_018389	SLC35C1	solute carrier family 35, member C1	11p11.2	0.419	transport
NM_018040	GPATC2	G patch domain containing 2	1q41	0.419	---
AI799788	UBE2F	ubiquitin-conjugating enzyme E2F	2q37.3	0.418	ubiquitin cycle
BE378670	POLR1D	Polymerase (RNA) I polypeptide D	13q12.2	0.418	regulation of transcription, DNA-dependent
AW294640	RAB30	member RAS oncogene family	11q12	0.418	intracellular protein transport
AF296124	GLTSCR2	glioma tumor suppressor candidate region gene 2	19q13.3	0.417	---
NM_016594	FKBP11	FK506 binding protein 11	12q13.12	0.417	protein folding
NM_021075	NDUFV3	NADH dehydrogenase flavoprotein 3	21q22.3	0.417	mitochondrial electron transport, NADH to ubiquinone
BE617588	HPCAL1	hippocalcin-like 1	2p25.1	0.417	vesicle-mediated transport
AW003173	STC1	stanniocalcin 1	8p21	0.417	calcium ion homeostasis
BC036012	TRIM37	tripartite motif-containing 37	17q22	0.414	---
AI635449	SLC39A6	solute carrier family 39, member 6	18q12.2	0.414	superoxide metabolism
AI829721	OCLN	Occludin	5q13.1	0.414	protein complex assembly
AF151034	ANKRD39	ankyrin repeat domain 39	2q11.2	0.413	---
D60944	STARD10	START domain containing 10	11q13	0.413	---
W73272	PDE8A	Phosphodiesterase 8A	15q25.2	0.413	signal transduction
J05594	HPGD	hydroxyprostaglandin dehydrogenase 15	4q34	0.413	prostaglandin metabolism
AF222711	CTBP2	C-terminal binding protein 2	10q26.2	0.413	viral replication
AB041533	SPECC1	sperm antigen with calponin homology and coiled-coil domains 1	17p11.2	0.412	---
NM_007231	SLC6A14	solute carrier family 6, member 14	Xq23	0.412	amino acid metabolism
U46768	STC1	stanniocalcin 1	8p21	0.412	calcium ion homeostasis
AB020702	KIAA0895	KIAA0895 protein	7p14.1	0.41	---
NM_002467	MYC	v-myc myelocytomatosis viral oncogene homolog	8q24.12	0.41	regulation of transcription from Pol II promoter
U77914	JAG1	jagged 1	20p12.1	0.41	cell communication
AI984005	XPOT	Exportin, tRNA	12q14.1	0.409	Transport
AF124604	GFER	growth factor, augmenter of liver regeneration	16p13.3	0.409	cell proliferation
AF220032	TRIM7	tripartite motif-containing 7	5q35.3	0.409	---
NM_014593	CXXC1	CXXC finger 1	18q12	0.409	regulation of transcription, DNA-dependent
AA496034	BAIAP2L1	BAI1-associated protein 2-like 1	7q22.1	0.409	---
BG290193	ZNF703	Zinc finger protein 703	8p11.23	0.409	---
BC004991	SLC25A33	solute carrier family 25, member 33	1p36.22	0.409	transport
AF060511	BOLA2 // BOLA2B	bolA homolog 2 // bolA homolog 2B	16p12.1	0.408	---
T79568	RPRD1A	regulation of nuclear pre-mRNA domain containing 1A	18q12.2	0.408	---
BC001765	STAG2	stromal antigen 2	Xq25	0.408	cell cycle
R60018	RABEP1	rabaptin, RAB GTPase binding effector protein 1	17p13.3	0.408	---
AK023899	SRGAP1	SLIT-ROBO Rho GTPase activating protein 1	12q14.1	0.406	---
U57059	TNFSF10	tumor necrosis factor superfamily, member 10	3q26	0.406	apoptosis
U62858	IL13RA1	interleukin-13 receptor	---	0.406	---
H95344	VEGFA	Vascular endothelial growth factor A	6p12	0.405	regulation of transcription, DNA-dependent
AI953523	SIAH1	Seven in absentia homolog 1	16q12	0.404	ubiquitin-dependent protein catabolism
AF156932	RGS6	regulator of G-protein signalling 6	14q24.3	0.404	intracellular signaling cascade
BE614908	SFXN4	Sideroflexin 4	10q26	0.401	protein biosynthesis
AI814405	JMY	junction-mediating and regulatory protein	5q14.1	0.401	chaperonin-mediated tubulin folding
BF978689	RHOQ	Ras homolog gene family, member Q	2p21	0.4	small GTPase mediated signal transduction
NM_014583	LMCD1	LIM and cysteine-rich domains 1	3p26	0.4	---
AF083441	EIF1	eukaryotic translation initiation factor 1	17q21.31	0.4	regulation of translational initiation
BG031974	IGF2R	Insulin-like growth factor 2 receptor	6q26	0.4	transport
BF975929	PLSCR3	Phospholipid scramblase 3	17p13.2	0.4	phospholipid scrambling
U81379	IL13RA1	interleukin 13 receptor, alpha 1	Xq24	0.399	cell surface receptor linked signal transduction
AF321125	CDT1	chromatin licensing and DNA replication factor 1	16q24.3	0.399	regulation of transcription, DNA-dependent
R13458	RAB14	RAB14, member RAS oncogene family	12q24.2	0.399	nucleobase, nucleoside, nucleotide and nucleic acid metabolism
AW194730	STK17A	Serine/threonine kinase 17a	7p12	0.399	protein amino acid phosphorylation
AU144567	ASB3	ankyrin repeat and SOCS box-containing 3	2p16	0.398	intracellular signaling cascade
U49245	RABGGTB	Rab geranylgeranyltransferase, beta subunit	1p31	0.398	protein modification
NM_018466	MDS031	uncharacterized hematopoietic stem/progenitor cells protein MDS031	Xq23	0.398	---
NM_000418	IL4R	interleukin 4 receptor	16p11.2	0.398	immune response
NM_016621	PHF21A	PHD finger protein 21A	11p11.2	0.398	---
BF197540	CAPN12	Calpain 12	19q13.2	0.397	---
BC002508	ASMTL	acetylserotonin O-methyltransferase-like	Xp22.3	0.397	melatonin biosynthesis
NM_000935	PLOD2	procollagen-lysine, 2-oxoglutarate 5-dioxygenase 2	3q23	0.396	---
AU158421	STAMBP	STAM binding protein	2p13.1	0.396	positive regulation of cell proliferation
NM_003358	UGCG	UDP-glucose ceramide glucosyltransferase	9q31	0.395	glucosylceramide biosynthesis
NM_004199	P4HA2	procollagen-proline, 2-oxoglutarate 4-dioxygenase, alpha polypeptide II	5q31	0.394	protein metabolism
AF275800	JOSD3	Josephin domain containing 3	11q21	0.394	---
CA448665	CD55	CD55 molecule, decay accelerating factor for complement	1q32	0.393	---
AA828224	LSMD1	LSM domain containing 1	17p13.2	0.393	---
H15129	MEIS3P1	Meis1 homolog 3 pseudogene 1	17p11.2	0.392	---
AA719797	LOC441453	Similar to olfactory receptor, family 7, subfamily A, member 17	---	0.392	---
U66065	GRB10	growth factor receptor-bound protein 10	7p12	0.392	cell-cell signaling
BE219277	HDAC11	histone deacetylase 11	3p25.1	0.392	regulation of transcription, DNA-dependent
NM_002224	ITPR3	inositol 1,4,5-triphosphate receptor, type 3	6p21	0.392	cation transport
AW024383	RPS21	Ribosomal protein S21	20q13.3	0.391	protein biosynthesis
NM_004780	TCEAL1	transcription elongation factor A (SII)-like 1	Xq22.1	0.391	regulation of transcription, DNA-dependent
BC006230	MGLL	monoglyceride lipase	3q21.3	0.391	lipid metabolism
BE349147	CPD	Carboxypeptidase D	17p11.1	0.391	---
W67644	EIF1	Eukaryotic translation initiation factor 1	17q21.31	0.391	regulation of translational initiation
AL133001	SULF2	sulfatase 2	20q12	0.391	metabolism
AA527433	SLC7A1	solute carrier family 7, member 1	13q12	0.39	amino acid metabolism
AF131799	SDK1	Sidekick homolog 1	7p22.3	0.389	---
AU144267	MYST4	MYST histone acetyltransferase	10q22.2	0.388	regulation of transcription, DNA-dependent
W72338	UGCG	UDP-glucose ceramide glucosyltransferase	9q31	0.388	glucosylceramide biosynthesis
NM_002149	HPCAL1	hippocalcin-like 1	2p25.1	0.388	vesicle-mediated transport
AI970348	FSD1L	Fibronectin type III and SPRY domain containing 1-like	9q31.3	0.388	---
NM_017789	SEMA4C	sema domain, immunoglobulin domain, transmembrane domain and short cytoplasmic domain, 4C	2q11.2	0.388	---
BC007257	CBS	cystathionine-beta-synthase	21q22.3	0.388	amino acid metabolism
NM_005715	UST	uronyl-2-sulfotransferase	6q24.3	0.388	protein amino acid sulfation
AL537707	EIF1	Eukaryotic translation initiation factor 1	17q21.31	0.386	regulation of translational initiation
NM_000903	NQO1	NAD(P)H dehydrogenase, quinone 1	16q22.1	0.386	electron transport
AI433261	LOC643224	Similar to tubulin, beta 8	9q34.3	0.385	---
AF023139	PTEN // PTENP1	phosphatase and tensin homolog // phosphatase and tensin homolog, pseudogene 1	9p21	0.385	---
AA148507	SLC7A1	Solute carrier family 7, member 1	13q12	0.385	amino acid metabolism
BC001288	CD55	CD55 molecule, decay accelerating factor for complement	1q32	0.384	---
NM_005078	TLE3	transducin-like enhancer of split 3	15q22	0.384	regulation of transcription, DNA-dependent
BE672676	ELP2	elongation protein 2 homolog	18q12.2	0.383	---
NM_005412	SHMT2	serine hydroxymethyltransferase 2	12q12	0.383	---
NM_002398	MEIS1	Meis homeobox 1	2p14	0.383	regulation of transcription, DNA-dependent
BF675985	UBE2F	ubiquitin-conjugating enzyme E2F	2q37.3	0.383	ubiquitin cycle
BG168471	MGLL	Monoglyceride lipase	---	0.383	---
AW339310	DTNA	Dystrobrevin, alpha	18q12	0.383	signal transduction
AV724323	RAB39B	RAB39B, member RAS oncogene family	Xq28	0.382	intracellular protein transport
AL535113	PLCB4	Phospholipase C, beta 4	20p12	0.382	intracellular signaling cascade
BF223045	INO80B	INO80 complex subunit B	2p13.1	0.382	---
AI650251	TMEM161B	Transmembrane protein 161B	5q14.3	0.382	---
AI110585	NDUFA12L	NDUFA12-like	5q12.1	0.382	---
NM_024663	NPEPL1 // STX16	aminopeptidase-like 1 // syntaxin 16	20q13.32	0.381	proteolysis and peptidolysis
AU145336	ONECUT2	One cut domain, family member 2	---	0.38	---
D50925	PASK	PAS domain containing serine/threonine kinase	2q37.3	0.379	protein amino acid phosphorylation
BE788439	RBCK1	RanBP-type and C3HC4-type zinc finger containing 1	20p13	0.379	---
BE903880	CD44	CD44 molecule	11p13	0.379	---
NM_000314	PTEN	phosphatase and tensin homolog	10q23.3	0.379	regulation of CDK activity
BG289001	LASS6	LAG1 homolog, ceramide synthase 6	2q31.1	0.379	---
AV753028	TBL1X	Transducin-like 1X-linked	Xp22.3	0.378	signal transduction
U26710	CBLB	Cas-Br-M ecotropic retroviral transforming sequence b	3q13.11	0.377	---
NM_006636	MTHFD2	methylenetetrahydrofolate dehydrogenase (NADP+ dependent) 2, methenyltetrahydrofolate cyclohydrolase	2p13.1	0.377	one-carbon compound metabolism
L03203	PMP22	peripheral myelin protein 22	17p12	0.377	synaptic transmission
H06251	RTN4RL1	reticulon 4 receptor-like 1	17p13.3	0.377	---
AL136921	TRAF7	TNF receptor-associated factor 7	16p13.3	0.375	---
AF070622	ZMIZ1	zinc finger, MIZ-type containing 1	10q23.1	0.375	---
BC004372	CD44	CD44 molecule	11p13	0.375	---
AL096829	RPL29	ribosomal protein L29	---	0.374	---
NM_014921	LPHN1	latrophilin 1	19p13.2	0.374	---
AI215629	PCK2	Phosphoenolpyruvate carboxykinase 2	---	0.373	---
NM_000050	ASS	argininosuccinate synthetase	9q34.1	0.373	---
BF593932	TBL1X	Transducin-like 1X-linked	Xp22.3	0.373	signal transduction
NM_000713	BLVRB	biliverdin reductase B	19q13.1	0.373	---
AI949179	BCL2L11	BCL2-like 11	2q13	0.371	induction of apoptosis
AK000345	DHRS2	Dehydrogenase/reductase member 2	14q11.2	0.371	---
AF073921	RGS6	regulator of G-protein signalling 6	14q24.3	0.371	intracellular signaling cascade
AA863389	EMG1	EMG1 nucleolar protein homolog	12p13	0.371	rRNA processing
NM_005564	LCN2	lipocalin 2	9q34	0.37	transport
NM_001383	DPH1 // OVCA2	DPH1 homolog // candidate tumor suppressor in ovarian cancer 2	---	0.369	---
AA393484	PLCB1	phospholipase C, beta 1	20p12	0.369	regulation of cell cycle
NM_000597	IGFBP2	insulin-like growth factor binding protein 2	2q33	0.369	regulation of cell growth
NM_019102	HOXA5	homeo box A5	7p15	0.369	---
NM_004120	GBP2	guanylate binding protein 2, interferon-inducible	1p22.2	0.368	immune response
AF015593	CLN3	ceroid-lipofuscinosis, neuronal 3, juvenile	16p12.1	0.368	protein folding
NM_013233	STK39	serine threonine kinase 39	2q31.1	0.367	protein amino acid phosphorylation
NM_012319	SLC39A6	solute carrier family 39, member 6	18q12.2	0.367	superoxide metabolism
AI808448	KCTD15	Potassium channel tetramerisation domain containing 15	19q13.12	0.366	potassium ion transport
NM_024076	KCTD15	potassium channel tetramerisation domain containing 15	19q13.12	0.366	potassium ion transport
AI873273	SLC16A6	solute carrier family 16, member 6	17q24.3	0.365	transport
NM_003897	IER3	immediate early response 3	6p21.3	0.365	apoptosis
NM_006603	STAG2	stromal antigen 2	Xq25	0.365	cell cycle
NM_001247	ENTPD6	ectonucleoside triphosphate diphosphohydrolase 6	20p11.2	0.365	---
NM_006113	VAV3	vav 3 oncogene	1p13.3	0.364	small GTPase mediated signal transduction
NM_005794	DHRS2	dehydrogenase/reductase member 2	14q11.2	0.364	---
BC040527	CCDC100	coiled-coil domain containing 100	5q23.2	0.363	---
NM_017821	RHBDL2	rhomboid, veinlet-like 2	1p34.2	0.363	---
AI862454	INO80B	INO80 complex subunit B	2p13.1	0.363	---
BE549732	ZNF467	Zinc finger protein 467	7q36.1	0.363	---
NM_000623	BDKRB2	bradykinin receptor B2	14q32.1	0.363	transmembrane receptor protein tyrosine kinase signaling pathway
BE897886	RHOQ	Ras homolog gene family, member Q	2p21	0.362	GPI anchor biosynthesis
AI924426	ELL2	Elongation factor, RNA polymerase II, 2	5q15	0.362	regulation of transcription, DNA-dependent
AI658534	LASS6	LAG1 homolog, ceramide synthase 6	2q31.1	0.36	---
NM_000125	ESR1	estrogen receptor 1	6q25.1	0.36	---
AI754404	PLOD2	Procollagen-lysine, 2-oxoglutarate 5-dioxygenase 2	3q23	0.36	---
NM_002736	PRKAR2B	protein kinase, cAMP-dependent, regulatory, type II, beta	7q22	0.36	protein amino acid phosphorylation
BF693302	MPP7	membrane protein, palmitoylated 7	10p12.1	0.36	---
Y15521	ASMTL	acetylserotonin O-methyltransferase-like	Xp22.3	0.359	melatonin biosynthesis
BF339445	CHN1	chimerin 1	2q31	0.359	intracellular signaling cascade
AW245400	YARS	Tyrosyl-tRNA synthetase	1p34.3	0.359	---
BF340083	SLC1A4	solute carrier family 1, member 4	2p15	0.358	transport
BF670447	RHOQ	ras homolog gene family, member Q	2p21	0.357	small GTPase mediated signal transduction
BC005907	HNMT	histamine N-methyltransferase	2q22.1	0.357	---
NM_000521	HEXB	hexosaminidase B	5q13	0.357	carbohydrate metabolism
D30658	GARS	glycyl-tRNA synthetase	7p15	0.354	glycyl-tRNA aminoacylation
BG328998	GPT2	glutamic pyruvate transaminase	16q12.1	0.354	biosynthesis
AK026966	AK3L1 // AK3L2	adenylate kinase 3-like 1 // adenylate kinase 3-like 2	9pter	0.353	nucleobase, nucleoside, nucleotide and nucleic acid metabolism
BE622659	CEBPG	CCAAT/enhancer binding protein (C/EBP), gamma	19q13.12	0.353	regulation of transcription, DNA-dependent
AW006648	GLDN	Gliomedin	15q15.3	0.353	---
AW190316	SHMT2	Serine hydroxymethyltransferase 2	12q13.2	0.353	---
U96180	PTEN	phosphatase and tensin homolog	10q23.3	0.352	regulation of CDK activity
NM_006622	PLK2	polo-like kinase 2	5q12.1	0.352	protein amino acid phosphorylation
NM_005855	RAMP1	receptor activity modifying protein 1	2q36	0.352	transport
BF217983	TCEA2	transcription elongation factor A (SII), 2	20q13.33	0.351	---
U73936	JAG1	jagged 1	20p12.1	0.351	cell communication
W73820	KCTD15	Potassium channel tetramerisation domain containing 15	19q13.12	0.35	potassium ion transport
BC003068	SLC19A1	solute carrier family 19 , member 1	21q22.3	0.35	folate transport
AF183569	ARTS-1; ALAP; A-LAP; ARTS1; ERAAP; ERAP1; APPILS; PILSAP; KIAA0525	type 1 tumor necrosis factor receptor shedding aminopeptidase regulator	5q15	0.349	proteolysis and peptidolysis
AW057513	DNAJA2	DnaJ (Hsp40) homolog, subfamily A, member 2	16q11.1	0.348	regulation of cell cycle
AI816071	TMEM157	Transmembrane protein 157	5q21.1	0.346	---
CA431092	RAB11B	member RAS oncogene family	---	0.346	---
BG165833	FADS1	Fatty acid desaturase 1	11q12.2	0.345	---
AA669799	ASMTL	Acetylserotonin O-methyltransferase-like	Xp22.3	0.345	melatonin biosynthesis
NM_003191	TARS	threonyl-tRNA synthetase	5p13.2	0.345	threonyl-tRNA aminoacylation
AI669815	SOX2	sex determining region Y-box 2	3q26.3	0.345	establishment and/or maintenance of chromatin architecture
NM_018118	MCM3APAS	MCM3 minichromosome maintenance deficient 3 associated protein, antisense	21q22.3	0.344	---
AF025304	EPHB2	EPH receptor B2	1p36.1	0.343	protein amino acid phosphorylation
BC002828	AGGF1	angiogenic factor with G patch and FHA domains 1	5q14.1	0.343	---
NM_002031	FRK	fyn-related kinase	6q21	0.343	regulation of cell cycle
BE613178	CBS	Cystathionine-beta-synthase	21q22.3	0.342	amino acid metabolism
Z21533	HHEX	hematopoietically expressed homeobox	10q23.33	0.342	regulation of transcription, DNA-dependent
AF118887	VAV3	vav 3 oncogene	1p13.3	0.341	small GTPase mediated signal transduction
AK023637	AMMECR1	Alport syndrome, mental retardation, midface hypoplasia and elliptocytosis chromosomal region, gene 1	Xq22.3	0.341	---
AW190316	SHMT2	Serine hydroxymethyltransferase 2	12q13.2	0.341	---
NM_003645	SLC27A2	solute carrier family 27, member 2	15q21.2	0.34	very-long-chain fatty acid metabolism
NM_003645	SLC27A2	solute carrier family 27, member 2	15q21.2	0.34	very-long-chain fatty acid metabolism
L07335	SOX2	sex determining region Y-box 2	3q26.3	0.34	establishment and/or maintenance of chromatin architecture
AW014155	GALNT6	UDP-N-acetyl-alpha-D-galactosamine:polypeptide N-acetylgalactosaminyltransferase 6	12q13	0.338	---
NM_000610	CD44	CD44 molecule	11p13	0.337	---
NM_006208	ENPP1	ectonucleotide pyrophosphatase/phosphodiesterase 1	6q22	0.337	phosphate metabolism
AL550977	NUP88	Nucleoporin	17p13.3	0.335	---
AF070621	DIXDC1	DIX domain containing 1	---	0.335	---
AW269836	ZRANB1	Zinc finger, RAN-binding domain containing 1	10q26.2	0.334	---
AA149594	KLF11	Kruppel-like factor 11	2p25	0.333	regulation of transcription, DNA-dependent
AF183421	RAB31	RAB31, member RAS oncogene family	18p11.3	0.333	small GTPase mediated signal transduction
AB049740	FUT8	fucosyltransferase 8	14q24.3	0.331	---
AL353715	STMN3	stathmin-like 3	20q13.3	0.33	intracellular signaling cascade
NM_017947	MOCOS	molybdenum cofactor sulfurase	18q12	0.33	---
AB044548	EIF4EBP1	eukaryotic translation initiation factor 4E binding protein 1	8p12	0.33	regulation of protein biosynthesis
BE646554	TBC1D9	TBC1 domain family, member 9	4q31.1	0.329	---
AI082852	RFESD	Rieske (Fe-S) domain containing	5q15	0.329	electron transport
NM_012296	GAB2	GRB2-associated binding protein 2	11q13.4	0.328	---
AL533103	SNHG7 // SNORA43	Small nucleolar RNA host gene 7 // small nucleolar RNA, H/ACA box 43	9q34.3	0.328	---
AW960289	RAB39B	RAB39B, member RAS oncogene family	Xq28	0.328	intracellular protein transport
AI493245	CD44	CD44 molecule	11p13	0.328	---
AA846824	FLJ45983	FLJ45983 protein	---	0.327	---
AW968555	TBL1X	Transducin (beta)-like 1X-linked	Xp22.3	0.327	signal transduction
NM_020689	SLC24A3	solute carrier family 24, member 3	20p13	0.327	transport
NM_003387	WIPF1	WAS/WASL interacting protein family, member 1	2q31.2	0.327	cell shape and cell size control
W65369	SETDB2	SET domain, bifurcated 2	13q14	0.326	chromatin modification
D80004	KIAA0182	KIAA0182	16q24.1	0.326	---
D13891	ID2	inhibitor of DNA binding 2, dominant negative helix-loop-helix protein	2p25	0.325	development
NM_002773	PRSS8	protease, serine, 8	16p11.2	0.325	proteolysis and peptidolysis
NM_001806	CEBPG	CCAAT/enhancer binding protein, gamma	19q13.12	0.325	regulation of transcription, DNA-dependent
AF232238	HEY2	hairy/enhancer-of-split related with YRPW motif 2	6q22.2	0.324	regulation of transcription, DNA-dependent
NM_001550	IFRD1	interferon-related developmental regulator 1	7q22	0.321	myoblast cell fate determination
AI992251	RPS6KA2	Ribosomal protein S6 kinase, 90kDa, polypeptide 2	6q27	0.32	---
NM_022464	SIL1	endoplasmic reticulum chaperone SIL1, homolog of yeast	5q31	0.32	---
AB050468	LRIG1	leucine-rich repeats and immunoglobulin-like domains 1	---	0.319	---
AC002985	HOMER3	homer homolog 3	---	0.318	---
NM_005028	PIP5K2A	phosphatidylinositol-4-phosphate 5-kinase, type II, alpha	10p12.32	0.317	glycerophospholipid metabolism
AA204719	HOXB9	homeobox B9	17q21.3	0.317	transcription
AI393356	FCRLB	Fc receptor-like B	1q23.1	0.316	---
NM_000216	KAL1	Kallmann syndrome 1 sequence	Xp22.32	0.316	cell motility
AB026689	SLC1A4	solute carrier family 1, member 4	2p15	0.316	transport
AI378044	UGCG	UDP-glucose ceramide glucosyltransferase	9q31	0.316	glucosylceramide biosynthesis
BC004888	SUSD4	sushi domain containing 4	1q42.12	0.315	---
AW235608	TTC9	Tetratricopeptide repeat domain 9	14q24.1	0.314	---
AF119835	KITLG	KIT ligand	12q22	0.312	cell adhesion
AB018009	SLC7A5	solute carrier family 7, member 5	16q24.3	0.311	amino acid metabolism
BQ027619	SLC39A6	Solute carrier family 39, member 6	18q12.2	0.309	superoxide metabolism
AF272036	RRAGD	Ras-related GTP binding D	6q15	0.308	cell growth and/or maintenance
AI690205	KLF9	Kruppel-like factor 9	9q13	0.308	regulation of transcription from Pol II promoter
H05240	NRG3	neuregulin 3	10q22	0.307	regulation of cell growth
AW043602	KIAA1946	KIAA1946	2q32.2	0.307	---
AL515381	CORO2A	coronin, actin binding protein 2A	9q22.3	0.306	intracellular signaling cascade
R62432	SLC24A3	Solute carrier family 24, member 3	20p13	0.305	transport
NM_000328	RPGR	retinitis pigmentosa GTPase regulator	Xp11.4	0.305	intracellular protein transport
NM_021796	PLAC1	placenta-specific 1	Xq26	0.304	---
AA621558	MARS	Methionine-tRNA synthetase	12q13.2	0.304	protein biosynthesis
NM_022131	CLSTN2	calsyntenin 2	3q23	0.304	cell adhesion
AW007161	SOX2	sex determining region Y-box 2	3q26.3	0.303	establishment and/or maintenance of chromatin architecture
NM_018255	STATIP1	signal transducer and activator of transcription 3 interacting protein 1	18q12.2	0.303	---
AL034418	SULF2	sulfatase 2	20q12	0.301	metabolism
AU144093	SNX24	sorting nexin 24	5q23.2	0.3	intracellular protein transport
NM_000574	CD55	CD55 molecule, decay accelerating factor for complement	1q32	0.299	---
NM_000949	PRLR	prolactin receptor	5p14	0.298	embryo implantation
NM_003670	BHLHB2	basic helix-loop-helix domain containing, class B, 2	3p26	0.298	regulation of transcription, DNA-dependent
AI347918	PRR15	Proline rich 15	7p15.1	0.297	---
AF088867	AGR2	anterior gradient homolog 2	7p21.3	0.296	---
AB011181	LARGE	like-glycosyltransferase	22q12.3	0.295	glycosphingolipid biosynthesis
AB037834	N4BP2	Nedd4 binding protein 2	4p14	0.293	mismatch repair
NM_001206	KLF9	Kruppel-like factor 9	9q13	0.293	regulation of transcription from Pol II promoter
AA573901	CCDC57	Coiled-coil domain containing 57	17q25.3	0.293	---
AF119873	SERPINA1	serpin peptidase inhibitor, clade A, member 1	---	0.293	---
AW263497	SYTL5	Synaptotagmin-like 5	Xp21.1	0.292	---
BC002666	GBP1	guanylate binding protein 1, interferon-inducible	1p22.2	0.291	immune response
AA195074	TIFA	TRAF-interacting protein with a forkhead-associated domain	4q26	0.291	---
BF056088	FLJ13195	Stromal antigen 3-like	7p11.2	0.29	electron transport
AU146532	PDK1	pyruvate dehydrogenase kinase, isozyme 1	2q31.1	0.289	glucose metabolism
NM_012330	MYST4	MYST histone acetyltransferase 4	10q22.2	0.286	regulation of transcription, DNA-dependent
NM_017422	CALML5	calmodulin-like 5	10p15.1	0.286	regulation of transcription, DNA-dependent
NM_001046	SLC12A2	solute carrier family 12, member 2	5q23.3	0.285	ion transport
NM_004480	FUT8	fucosyltransferase 8	14q24.3	0.283	---
NM_012342	BAMBI	BMP and activin membrane-bound inhibitor homolog	10p12.3	0.283	---
AA083483	FTH1	Ferritin, heavy polypeptide 1	11q13	0.282	iron ion transport
AI761561	HK2	Hexokinase 2	2p13	0.281	---
BC039498	SLC39A6	solute carrier family 39, member 6	18q12.2	0.28	superoxide metabolism
M24915	CD44	CD44 molecule	11p13	0.279	---
NM_002862	PYGB	phosphorylase, glycogen; brain	20p11.2	0.278	carbohydrate metabolism
NM_004783	TAOK2	TAO kinase 2	16p12.1	0.277	protein amino acid phosphorylation
NM_005254	GABPB2	GA binding protein transcription factor, beta subunit 2	15q21.2	0.276	regulation of transcription, DNA-dependent
NM_005059	RLN2	relaxin 2	9p24.1	0.276	pregnancy
AF348513	LMBR1	limb region 1 homolog	7q36	0.276	---
AA401492	GNAS	GNAS complex locus	20q13.2	0.275	adenylate cyclase activation
BF060783	DLX1	distal-less homeobox 1	2q32	0.275	---
AW299568	ASS1	Argininosuccinate synthetase 1	---	0.274	---
AF230929	ANXA9	annexin A9	1q21	0.271	---
N95414	ITGA2	integrin, alpha 2	5q23	0.268	cell-matrix adhesion
NM_006623	PHGDH	phosphoglycerate dehydrogenase	1p12	0.267	L-serine biosynthesis
NM_002281	KRTHB1	keratin, hair, basic, 1	12q13	0.267	---
AA071510	ALDH3B2	Aldehyde dehydrogenase 3 family, member B2	11q13	0.267	alcohol metabolism
AK022859	UNC5B	unc-5 homolog B	10q22.2	0.267	---
NM_002394	SLC3A2	solute carrier family 3, member 2	11q13	0.266	carbohydrate metabolism
AF251053	BEX2	brain expressed X-linked 2	Xq22	0.264	regulation of transcription, DNA-dependent
BE789881	RAB31	RAB31, member RAS oncogene family	18p11.3	0.264	small GTPase mediated signal transduction
BE908995	MYADM	Myeloid-associated differentiation marker	19q13.42	0.263	---
M69148	MDK	midkine	11p11.2	0.263	regulation of cell cycle
AL050068	ARL8A	ADP-ribosylation factor-like 8A	1q32.1	0.263	small GTPase mediated signal transduction
AA847654	TCEAL3	Transcription elongation factor A (SII)-like 3	Xq22.2	0.261	regulation of transcription, DNA-dependent
BC002671	DUSP4	dual specificity phosphatase 4	8p12	0.26	regulation of cell cycle
AF063592	LMBR1	limb region 1 homolog	---	0.257	---
AJ224869	CXCR4	chemokine receptor 4	---	0.257	---
AI681917	IRX3	iroquois homeobox 3	16q12.2	0.256	---
AL043021	WDR90	WD repeat domain 90	---	0.256	---
NM_001673	ASNS	asparagine synthetase	7q21.3	0.254	asparagine biosynthesis
NM_003810	TNFSF10	tumor necrosis factor superfamily, member 10	3q26	0.251	apoptosis
NM_006198	PCP4	Purkinje cell protein 4	21q22.2	0.251	central nervous system development
NM_006868	RAB31	RAB31, member RAS oncogene family	18p11.3	0.251	small GTPase mediated signal transduction
BC001387	HRASLS3	HRAS-like suppressor 3	11q13.1	0.25	---
AW950513	ASCL1	Achaete-scute complex homolog 1	12q22	0.249	regulation of transcription from Pol II promoter
U16996	DUSP5	dual specificity phosphatase 5	10q25	0.248	protein amino acid dephosphorylation
NM_005384	NFIL3	nuclear factor, interleukin 3 regulated	9q22	0.248	---
BC005902	BLVRA	biliverdin reductase A	7p14	0.248	electron transport
AA843963	PRLR	Prolactin receptor	5p14	0.245	embryo implantation
AK025062	SLC12A2	solute carrier family 12, member 2	5q23.3	0.244	ion transport
NM_003877	SOCS2	suppressor of cytokine signaling 2	12q	0.243	regulation of cell growth
AF166329	PRLR	prolactin receptor	5p14	0.241	embryo implantation
NM_014906	PPM1E	protein phosphatase 1E	17q23.2	0.238	---
BC004888	SUSD4	sushi domain containing 4	1q42.12	0.237	---
BG285881	PRICKLE2	prickle homolog 2	3p21.1	0.236	---
AA521106	POLR3C	Polymerase (RNA) III (DNA directed) polypeptide C	1q21.2	0.234	regulation of transcription from Pol III promoter
AB004903	SOCS2	suppressor of cytokine signaling 2	12q	0.233	regulation of cell growth
AI005043	WIPF1	WAS/WASL interacting protein family, member 1	2q31.2	0.233	protein complex assembly
BC005830	ANXA9	annexin A9	1q21	0.232	---
NM_004753	DHRS3	dehydrogenase/reductase member 3	1p36.1	0.232	---
BF510801	LMBR1	Limb region 1 homolog	---	0.232	---
AI090141	KSR1	Kinase suppressor of ras 1	17q11.2	0.231	---
NM_004563	PCK2	phosphoenolpyruvate carboxykinase 2	14q11.2	0.228	gluconeogenesis
NM_000295	SERPINA1	serpin peptidase inhibitor, clade A, member 1	14q32.1	0.227	acute-phase response
BF699855	GALNT7	UDP-N-acetyl-alpha-D-galactosamine:polypeptide N-acetylgalactosaminyltransferase 7	4q31.1	0.227	---
AI922323	AGR2	Anterior gradient 2 homolog	7p21.3	0.226	---
AA594937	COBL	Cordon-bleu homolog	7p12.2	0.222	---
NM_002166	ID2	inhibitor of DNA binding 2, dominant negative helix-loop-helix protein	2p25	0.222	development
AF107454	LMBR1	Limb region 1 homolog	7q36	0.221	---
NM_002784	PSG9	pregnancy specific beta-1-glycoprotein 9	19q13.2	0.221	pregnancy
BF508244	AKR1C2	Aldo-keto reductase family 1, member C2	10p15	0.219	lipid metabolism
BE672260	B3GNT5	UDP-GlcNAc:betaGal beta-1,3-N-acetylglucosaminyltransferase 5	3q28	0.219	protein amino acid glycosylation
NM_001394	DUSP4	dual specificity phosphatase 4	8p12	0.219	regulation of cell cycle
AF135266	NUPR1	nuclear protein 1	16p11.2	0.219	induction of apoptosis
AF250311	TRIB3	tribbles homolog 3	20p13	0.219	protein amino acid phosphorylation
AL049593	PLCB1	phospholipase C beta 1	20p12	0.219	regulation of cell cycle
NM_002041	GABPB2	GA binding protein transcription factor, beta subunit 2	15q21.2	0.218	regulation of transcription, DNA-dependent
NM_002336	LRP6	low density lipoprotein receptor-related protein 6	12p11	0.217	---
AF349939	PRLR	prolactin receptor	5p14	0.216	embryo implantation
NM_000361	THBD	thrombomodulin	20p12	0.214	blood coagulation
AK024415	ADCY1	adenylate cyclase 1	7p13	0.213	cAMP biosynthesis
NM_017423	GALNT7	UDP-N-acetyl-alpha-D-galactosamine:polypeptide N-acetylgalactosaminyltransferase 7	4q31.1	0.211	---
AA780067	HS3ST3B1	heparan sulfate (glucosamine) 3-O-sulfotransferase 3B1	17p12	0.208	heparan sulfate proteoglycan biosynthesis, enzymatic modification
NM_021800	DNAJC12	J domain containing protein 1	10q21.1	0.207	protein folding
AA740186	BLVRA	Biliverdin reductase A	7p14	0.206	electron transport
NM_014298	QPRT	quinolinate phosphoribosyltransferase	16p12.1	0.205	energy pathways
U06641	UGT2B15	UDP glucuronosyltransferase 2 family, polypeptide B15	4q13	0.204	xenobiotic metabolism
NM_000361	THBD	thrombomodulin	20p12	0.203	blood coagulation
BF056901	FAM113B	Family with sequence similarity 113, member B	12q13.11	0.203	---
BC001638	ASCL1	achaete-scute complex homolog 1	12q22	0.201	regulation of transcription from Pol II promoter
L22431	VLDLR	very low density lipoprotein receptor	9p24	0.199	signal transduction
AI925361	KCTD15	Potassium channel tetramerisation domain containing 15	19q13.12	0.195	potassium ion transport
AA128261	SAT2	Spermidine/spermine N1-acetyltransferase 2	17p13.2	0.191	---
AF117297	TNFRSF18	tumor necrosis factor receptor superfamily, member 18	1p36.3	0.19	anti-apoptosis
AF003934	GDF15	growth differentiation factor 15	19p13.1	0.188	---
AL574184	HPGD	hydroxyprostaglandin dehydrogenase 15-(NAD)	4q34	0.187	prostaglandin metabolism
AI672868	KIAA1324	KIAA1324	1p13.3	0.185	---
NM_004114	FGF13	fibroblast growth factor 13	Xq26.3	0.184	regulation of transcription, DNA-dependent
U58828	GPR30	G protein-coupled receptor 30	7p22	0.184	G-protein coupled receptor protein signaling pathway
NM_000695	ALDH3B2	aldehyde dehydrogenase 3 family, member B2	11q13	0.183	alcohol metabolism
NM_003570	CMAH	cytidine monophosphate-N-acetylneuraminic acid hydroxylase pseudogene	---	0.182	---
AL080207	ABCA12	ATP-binding cassette, sub-family A, member 12	2q34	0.18	---
AI734993	MBOAT1	Membrane bound O-acyltransferase domain containing 1	6p22.3	0.178	---
AY177407	GSC	goosecoid	14q32.1	0.177	---
AI817331	ATRNL1	Attractin-like 1	10q26	0.177	development
NM_005856	RAMP3	receptor activity modifying protein 3	7p13	0.176	receptor mediated endocytosis
NM_017770	ELOVL2	elongation of very long chain fatty acids -like 2	6p24.1	0.175	fatty acid biosynthesis
NM_000712	BLVRA	biliverdin reductase A	7p14	0.174	electron transport
AI344200	SLC25A35	Solute carrier family 25, member 35	---	0.174	---
AB037745	KIAA1324	KIAA1324	1p13.3	0.173	---
AW085505	AFF3	AF4/FMR2 family, member 3	2q11.2	0.173	oncogenesis
NM_001076	UGT2B15	UDP glycosyltransferase 2 family, polypeptide B15	4q13	0.171	xenobiotic metabolism
BF438383	ATXN1	ataxin 1	6p23	0.171	---
AW235612	ATXN1	Ataxin 1	6p23	0.17	---
NM_015198	COBL	cordon-bleu homolog	7p12.2	0.17	---
NM_014185	RANGNRF	RAN guanine nucleotide release factor	17p13	0.166	---
NM_014782	ARMCX2	armadillo repeat containing, X-linked 2	Xq21.33	0.166	---
AW294092	RERG	RAS-like, estrogen-regulated, growth inhibitor	12p13.1	0.166	small GTPase mediated signal transduction
AA541622	SYNPO2	synaptopodin 2	4q27	0.163	---
U63917	GPR30	G protein-coupled receptor 30	7p22	0.162	G-protein coupled receptor protein signaling pathway
NM_005375	MYB	v-myb myeloblastosis viral oncogene homolog	6q22	0.161	---
AF176013	DNAJC12	DnaJ (Hsp40) homolog, subfamily C, member 12	10q21.1	0.159	protein folding
NM_030820	COL21A1	collagen, type XXI, alpha 1	6p12.3	0.155	cell adhesion
AU159543	RAD54L2	RAD54-like 2	3p21.31	0.145	---
NM_016337	EVL	Enah/Vasp-like	14q32.32	0.145	cell surface receptor linked signal transduction
BC002724	SNX5	sorting nexin 5	20p11	0.145	nonselective vesicle transport
NM_016425	TMPRSS4	transmembrane protease, serine 4	11q23.3	0.142	proteolysis and peptidolysis
AL120173	ADCY1	Adenylate cyclase 1	7p13	0.141	cAMP biosynthesis
AL133612	PITPNM2	phosphatidylinositol transfer protein, membrane-associated 2	12q24.31	0.14	transport
R40892	PPM1E	protein phosphatase 1E	17q23.2	0.137	---
NM_000332	ATXN1	ataxin 1	6p23	0.137	---
BQ003811	SLC19A1	Solute carrier family 19, member 1	21q22.3	0.135	cell adhesion
NM_005213	CSTA	cystatin A	3q21	0.135	---
BF508639	ELOVL2	elongation of very long chain fatty acids-like 2	9q31.2	0.133	apoptosis
AF098518	FHL1	four and a half LIM domains 1	Xq26	0.132	---
AF220153	FHL1	four and a half LIM domains 1	Xq26	0.13	---
AW338933	TIMP3	TIMP metallopeptidase inhibitor 3	22q12.1	0.128	proteolysis and peptidolysis
NM_005567	LGALS3BP	lectin, galactoside-binding, soluble, 3 binding protein	17q25	0.128	cellular defense response
NM_004767	ET(B)R-LP-2	endothelin type b receptor-like protein 2	1q32.1	0.124	G-protein coupled receptor protein signaling pathway
AI565067	KIAA1324	KIAA1324	1p13.3	0.122	---
NM_004362	CLGN	calmegin	4q28.3	0.119	fertilization
NM_017594	DIRAS2	DIRAS family, GTP-binding RAS-like 2	9q22.31	0.113	---
U67195	TIMP3	TIMP metallopeptidase inhibitor 3	22q12.1	0.113	proteolysis and peptidolysis
U29538	FHL1	four and a half LIM domains 1	Xq26	0.111	---
NM_003459	SLC30A3	solute carrier family 30, member 3	2p23.3	0.111	---
BF347089	TIMP3	TIMP metallopeptidase inhibitor 3	22q12.1	0.109	proteolysis and peptidolysis
AF023450	DSCAM	Down syndrome cell adhesion molecule	21q22.2	0.108	cell adhesion
NM_001615	ACTG2	actin, gamma 2, smooth muscle, enteric	2p13.1	0.106	muscle development
BG484193	RERG	RAS-like, estrogen-regulated, growth inhibitor	12p13.1	0.101	small GTPase mediated signal transduction
AY009106	RGS22	regulator of G-protein signalling 22	8q22.2	0.101	---
AF063002	FHL1	four and a half LIM domains 1	Xq26	0.0989	---
AW151108	ATRNL1	Attractin-like 1	10q26	0.0983	development
AC004010	AMIGO2	adhesion molecule with Ig-like domain 2	12q13.11	0.097	---
NM_004734	DCAMKL1	doublecortin and CaM kinase-like 1	13q13	0.0962	protein amino acid phosphorylation
BE503065	DSCAM	Down syndrome cell adhesion molecule	21q22.2	0.0895	cell adhesion
AL391688	SYTL4	synaptotagmin-like 4	---	0.0894	transport
BE644809	PCDH7	protocadherin 7	4p15	0.0826	cell adhesion
NM_001449	FHL1	four and a half LIM domains 1	Xq26	0.0817	---
AA021120	ADCY1	adenylate cyclase 1	7p13	0.0792	cAMP biosynthesis
NM_000362	TIMP3	TIMP metallopeptidase inhibitor 3	22q12.1	0.0785	proteolysis and peptidolysis
M36532	CA2	carbonic anhydrase II	8q22	0.0734	one-carbon compound metabolism
AB040875	SLC7A11	solute carrier family 7, member 11	4q28	0.0734	protein complex assembly
BC005161	INHBE	inhibin, beta E	12q13.2	0.0734	cell growth and/or maintenance
AI129626	DCAMKL1	Doublecortin and CaM kinase-like 1	---	0.0713	---
NM_000358	TGFBI	transforming growth factor, beta-induced	5q31	0.0704	cell adhesion
M33376	AKR1C2	aldo-keto reductase family 1, member C2	10p15	0.0686	lipid metabolism
BE157240	APRIN	Androgen-induced proliferation inhibitor	8q24.13	0.0683	---
NM_002462	MX1	myxovirus resistance 1, interferon-inducible protein p78	21q22.3	0.0603	induction of apoptosis
NM_001353	AKR1C1	aldo-keto reductase family 1, member C1	10p15	0.0557	xenobiotic metabolism
AA488687	SLC7A11	Solute carrier family 7, member 11	4q28	0.0552	protein complex assembly
NM_080671	KCNE4	potassium voltage-gated channel, Isk-related family, member 4	2q36.3	0.0526	ion transport
AA628440	XIST	X (inactive)-specific transcript	---	0.0465	---
S68290	AKR1C1	aldo-keto reductase family 1, member C1	10p15	0.0452	xenobiotic metabolism
NM_016381	ATRIP // TREX1	ATR interacting protein // three prime repair exonuclease 1	3p21.3	0.0444	DNA repair
AV699347	XIST	X (inactive)-specific transcript	---	0.0402	---
U05598	AKR1C2	aldo-keto reductase family 1, member C2	10p15	0.0359	lipid metabolism
BE644917	XIST	X (inactive)-specific transcript	---	0.0281	---
AI827789	BCMP11	Breast cancer membrane protein 11	7p21.2	0.0275	---
NM_152327	AK7	adenylate kinase 7	14q32.31	0.0201	---
J02639	SERPINA5	serpin peptidase inhibitor, clade A, member 5	14q32.1	0.0201	acute-phase response
BF223193	XIST	X (inactive)-specific transcript	---	0.0167	---
AV646597	XIST	X (inactive)-specific transcript	---	0.0162	---
AA167449	XIST	X (inactive)-specific transcript	---	0.0145	---
NM_001085	SERPINA3	serpin peptidase inhibitor, clade A, member 3	14q32.1	0.0124	acute-phase response
