# Supplementary material for: Networking of differentially expressed genes in human cancer cells resistant to methotrexate
Source: Genome Med. 2009 Sep 4;1(9):83. doi: 10.1186/gm83 (PMC2768990; doi:10.1186/gm83)
Supplement: Additional data file 4 — The list was generated using GeneSpring software v 7.3.1. Out of the 54,675 transcripts contained in the microarray, 27,498 passed the control strength filter, 12 the Benjamini and Hochberg false discovery rate-corrected P < 0.05 filter, and all of them remained after filtering for at least a twofold expression difference (the genes presented in this file). [file gm83-S4.xls]

## Sheet: Hoja1
GenBank	Gene Name	Description	Chromosome	Fold Change	Gene Onthology
AB018580	AKR1C3	aldo-keto reductase family 1, member C3	10p15	73.33	lipid metabolism
AA594609	AKR1C2	Aldo-keto reductase family 1, member C2	10p15	31.06	bile acid transport
NM_019093	UGT1A1 // UGT1A3 // UGT1A4 // UGT1A5 // UGT1A6 // UGT1A7 // UGT1A8 // UGT1A9 // UGT1A10	UDP glucuronosyltransferase 1 family, polypeptide A1 // UDP glucuronosyltransferase 1 family, polypeptide A3 // UDP glucuronosyltransferase 1 family, polypeptide A4 // UDP glucuronosyltransferase 1 family, polypeptide A5 // UDP glucuronosyltransferase 1 family, polypeptide A6 // UDP glucuronosyltransferase 1 family, polypeptide A7 // UDP glucuronosyltransferase 1 family, polypeptide A8 // UDP glu…	2q37	27.93	---
NM_000463	UGT1A1 // UGT1A4 // UGT1A6 // UGT1A8 // UGT1A9 // UGT1A10	UDP glucuronosyltransferase 1 family, polypeptide A1 // UDP glucuronosyltransferase 1 family, polypeptide A4 // UDP glucuronosyltransferase 1 family, polypeptide A6 // UDP glucuronosyltransferase 1 family, polypeptide A8 // UDP glucuronosyltransferase 1 family, polypeptide A9 // UDP glucuronosyltransferase 1 family, polypeptide A10	2q37	17.66	---
NM_021027	UGT1A1 // UGT1A4 // UGT1A6 // UGT1A8 // UGT1A9 // UGT1A10	UDP glucuronosyltransferase 1 family, polypeptide A1 // UDP glucuronosyltransferase 1 family, polypeptide A4 // UDP glucuronosyltransferase 1 family, polypeptide A6 // UDP glucuronosyltransferase 1 family, polypeptide A8 // UDP glucuronosyltransferase 1 family, polypeptide A9 // UDP glucuronosyltransferase 1 family, polypeptide A10	2q37	17.05	---
NM_001072	UGT1A1 // UGT1A3 // UGT1A4 // UGT1A5 // UGT1A6 // UGT1A7 // UGT1A8 // UGT1A9 // UGT1A10	UDP glucuronosyltransferase 1 family, polypeptide A1 // UDP glucuronosyltransferase 1 family, polypeptide A3 // UDP glucuronosyltransferase 1 family, polypeptide A4 // UDP glucuronosyltransferase 1 family, polypeptide A5 // UDP glucuronosyltransferase 1 family, polypeptide A6 // UDP glucuronosyltransferase 1 family, polypeptide A7 // UDP glucuronosyltransferase 1 family, polypeptide A8 // UDP glu…	2q37	16.88	---
AV691323	UGT1A1 // UGT1A3 // UGT1A4 // UGT1A5 // UGT1A6 // UGT1A7 // UGT1A8 // UGT1A9 // UGT1A10	UDP glucuronosyltransferase 1 family, polypeptide A1 // UDP glucuronosyltransferase 1 family, polypeptide A3 // UDP glucuronosyltransferase 1 family, polypeptide A4 // UDP glucuronosyltransferase 1 family, polypeptide A5 // UDP glucuronosyltransferase 1 family, polypeptide A6 // UDP glucuronosyltransferase 1 family, polypeptide A7 // UDP glucuronosyltransferase 1 family, polypeptide A8 // UDP glu…	2q37	16.82	---
NM_000691	ALDH3A1	aldehyde dehydrogenase 3 family, memberA1	17p11.2	11.97	carbohydrate metabolism
S73751	CEH	carboxylesterase 1	16q13	8859	metabolism
NM_020299	AKR1B10	aldo-keto reductase family 1, member B10	7q33	5621	---
M33376	AKR1C2	aldo-keto reductase family 1, member C2	10p15	5581	bile acid transport
U05598	AKR1C2	aldo-keto reductase family 1, member C2	10p15	4005	bile acid transport
