# Supplementary material for: Networking of differentially expressed genes in human cancer cells resistant to methotrexate
Source: Genome Med. 2009 Sep 4;1(9):83. doi: 10.1186/gm83 (PMC2768990; doi:10.1186/gm83)
Supplement: Additional data file 5 — The list was generated using GeneSpring software v 7.3.1. Out of the 54,675 transcripts contained in the microarray, 21,340 passed the control strength filter, 7,612 the Benjamini and Hochberg false discovery rate-corrected P < 0.05 filter, and 2,248 remained after filtering for at least a twofold expression difference (the genes presented in this file). [file gm83-S5.xls]

## Sheet: Hoja1
GenBank	Gene Name	Description	Chromosome	Fold Change	Gene Onthology
NM_003469	SCG2	secretogranin II	2q35	72.61	protein secretion
NM_001992	F2R	coagulation factor II receptor	5q13	30.66	regulation of cell cycle
BC003584	DHFR	dihydrofolate reductase	5q11.2	16.97	one-carbon compound metabolism
BC032227	ZFYVE16	zinc finger, FYVE domain containing 16	5p15.2	16.55	---
J04810	MSH3	mutS homolog 3	5q11	13.21	mismatch repair
NM_003897	IER3	immediate early response 3	6p21.3	12.77	apoptosis
BC000192	DHFR	dihydrofolate reductase	5q11.2	12.56	one-carbon compound metabolism
AI144299	DHFR	dihydrofolate reductase	5q11.2	12.1	one-carbon compound metabolism
AF493929	RGS5	regulator of G-protein signalling 5	1q23.1	11.62	regulation of G-protein coupled receptor protein signaling pathway
AI183997	RGS5	Regulator of G-protein signalling 5	1q23.1	11.23	regulation of G-protein coupled receptor protein signaling pathway
BG284827	CKMT2	Creatine kinase, mitochondrial 2	---	11.17	---
AL353759	HIST1H2AC	histone cluster 1, H2ac	---	10.49	---
AF205218	IVNS1ABP	influenza virus NS1A binding protein	1q25.1	10.16	transcription from Pol III promoter
AF159570	RGS5	regulator of G-protein signalling 5	1q23.1	10.02	regulation of G-protein coupled receptor protein signaling pathway
NM_001628	AKR1B1	aldo-keto reductase family 1, member B1	7q35	9998	carbohydrate metabolism
BC002842	HIST1H2BD	histone cluster 1, H2bd	6p21.3	9857	nucleosome assembly
NM_000791	DHFR	dihydrofolate reductase	5q11.2	9661	one-carbon compound metabolism
NM_001449	FHL1	four and a half LIM domains 1	Xq26	9596	---
AI094580	ATP1B1	ATPase, Na+/K+ transporting, beta 1 polypeptide	1q24	9.52	GTP biosynthesis
NM_014733	ZFYVE16	zinc finger, FYVE domain containing 16	5p15.2	9406	---
BC000006	ATP1B1	ATPase, Na+/K+ transporting, beta 1 polypeptide	1q24	9328	transport
BG253162	CKMT2	Creatine kinase, mitochondrial 2	---	8814	---
AF172398	F11R	F11 receptor	1q21.2	8761	cell motility
AB020657	IVNS1ABP	influenza virus NS1A binding protein	1q25.1	8741	transcription from Pol III promoter
NM_025226	RGS5	regulator of G-protein signaling 5	1q23.1	8638	regulation of G-protein coupled receptor protein signaling pathway
NM_002439	MSH3	mutS homolog 3	5q11	8294	mismatch repair
NM_000161	GCH1	GTP cyclohydrolase 1	14q22.1	8105	phenylalanine catabolism
AI743044	MTX3	Metaxin 3	5q14.1	7972	---
BC005939	PTGDS	prostaglandin D2 synthase	9q34.2	7927	prostaglandin biosynthesis
NM_030801	MAGED4 // MAGED4B	melanoma antigen, family D, 4 // melanoma antigen family D, 4B	---	7546	---
NM_003248	THBS4	thrombospondin 4	5q13	7.25	---
NM_006884	SHOX2	short stature homeobox 2	3q25	7204	regulation of transcription, DNA-dependent
AF022654	SHOX2	short stature homeobox 2	3q25	7202	regulation of transcription, DNA-dependent
NM_006332	IFI30	interferon, gamma-inducible protein 30	19p13.1	7157	immune response
AW971198	GRAMD3	GRAM domain containing 3	---	7.11	---
BG542521	PPM2C	Protein phosphatase 2C, magnesium-dependent, catalytic subunit	8q22.1	6968	protein amino acid dephosphorylation
NM_001677	ATP1B1	ATPase, Na+/K+ transporting, beta 1 polypeptide	1q24	6922	transport
AL353759	HIST1H2BD	histone cluster 1, H2bd	6p21.3	6.78	nucleosome assembly
BE539792	ZCCHC9	Zinc finger, CCHC domain containing 9	5q14.1	6762	---
AF237813	ABAT	4-aminobutyrate aminotransferase	16p13.2	6711	---
BG339064	BTG2	BTG family, member 2	1q32	6.53	DNA repair
AF220153	FHL1	four and a half LIM domains 1	Xq26	6435	---
AF187844	PRND	prion protein 2	20pter	6147	pathogenesis
AI818488	ADD3	Adducin 3	10q24.2	5997	---
BF346665	SLC9A3	Solute carrier family 9, member 3	---	5959	---
AI825926	PLSCR1	Phospholipid scramblase 1	3q23	5838	---
NM_007196	KLK8	kallikrein 8	19q13.3	5828	neurogenesis
AI380529	ATPBD4	ATP binding domain 4	---	5796	---
AI313324	HIST2H2AA3 // HIST2H2AA4	Histone cluster 2, H2aa3 // histone cluster 2, H2aa4	1q21.3	5743	nucleosome assembly
NM_017445	HIST1H2BM	H2B histone family, member S	21q22.3	5633	nucleosome assembly
NM_019903	ADD3	adducin 3	10q24.2	5575	---
NM_006469	IVNS1ABP	influenza virus NS1A binding protein	1q25.1	5357	transcription from Pol III promoter
M37435	CSF1	colony stimulating factor 1	1p21	5338	cell proliferation
BE622627	PIK3R3	phosphoinositide-3-kinase, regulatory subunit 3	1p34.1	5227	intracellular signaling cascade
AL133084	PGBD3	piggyBac transposable element derived 3	10q11	4983	electron transport
NM_006763	BTG2	BTG family, member 2	1q32	4933	DNA repair
AW137982	HOXA5	Homeobox A5	7p15	4.9	regulation of transcription, DNA-dependent
AF043732	PDE5A	phosphodiesterase 5A, cGMP-specific	4q25	4896	signal transduction
NM_001954	DDR1	discoidin domain receptor family, member 1	6p21.3	4.89	protein amino acid phosphorylation
AI700633	SERINC5	Serine incorporator 5	---	4847	---
NM_001723	DST	dystonin	6p12	4841	cytoskeleton organization and biogenesis
NM_022117	SE20-4	cutaneous T-cell lymphoma-associated tumor antigen se20-4	Xp11.2	4832	nucleosome assembly
BC000893	HIST1H2BK	histone cluster 1, H2bk	6p21.33	4783	nucleosome assembly
NM_005567	LGALS3BP	lectin, galactoside-binding, soluble, 3 binding protein	17q25	4769	cellular defense response
AL137749	ISYNA1	myo-inositol 1-phosphate synthase A1	19p13.11	4768	---
X57348	SFN	stratifin	1p35.3	4.75	---
NM_024426	WT1	Wilms tumor 1	11p13	4666	regulation of transcription, DNA-dependent
NM_000435	NOTCH3	Notch homolog 3	19p13.2	4591	embryogenesis and morphogenesis
AI763123	ADD3	Adducin 3	10q24.2	4503	---
BF589529	FAM5C	Family with sequence similarity 5, member C	1q25.3	4475	---
AI423165	TICAM2 // TMED7	Toll-like receptor adaptor molecule 2 // transmembrane emp24 protein transport domain containing 7	5q23.1	4473	---
AB000889	PPAP2B	phosphatidic acid phosphatase type 2B	1pter	4469	lipid metabolism
NM_003523	HIST1H2BC // HIST1H2BE // HIST1H2BF // HIST1H2BG // HIST1H2BI	histone cluster 1, H2bc // histone cluster 1, H2be // histone cluster 1, H2bf // histone cluster 1, H2bg // histone cluster 1, H2bi	6p21.3	4433	nucleosome assembly
BE545756	ADD3	Adducin 3	10q24.2	4376	---
NM_005268	GJB5	gap junction protein, beta 5	1p35.1	4372	cell communication
AB007935	IGSF3	immunoglobulin superfamily, member 3	1p13	4349	---
AL136179	SOX4	sex determining region Y-box 4	6p22.3	4349	regulation of transcription, DNA-dependent
NM_022449	RAB17	RAB17, member RAS oncogene family	2q37.3	4284	intracellular protein transport
BC000329	SFN	stratifin	1p35.3	4266	---
NM_016048	CGI-111	CGI-111 protein	5q22.1	4265	metabolism
NM_003528	HIST2H2BE	histone cluster 2, H2be	1q21	4265	nucleosome assembly
NM_006681	NMU	neuromedin U	4q12	4188	regulation of smooth muscle contraction
NM_000104	CYP1B1	cytochrome P450, family 1, subfamily B, polypeptide 1	2p21	4181	electron transport
AF010316	PTGES	prostaglandin E synthase	9q34.3	4135	prostaglandin metabolism
NM_003220	TFAP2A	transcription factor AP-2 alpha	6p24	4133	---
AK022549	SLC44A1	solute carrier family 44, member 1	9q31.2	4.06	---
BE251211	ENTPD4 // LOXL2	ectonucleoside triphosphate diphosphohydrolase 4 // Lysyl oxidase-like 2	8p21.3	4026	protein modification
NM_005978	S100A2	S100 calcium binding protein A2	1q21	4002	---
BE551138	ERAP1	endoplasmic reticulum aminopeptidase 1	5q15	3945	proteolysis and peptidolysis
NM_020149	MEIS2	Meis1, myeloid ecotropic viral integration site 1 homolog 2	15q13.3	3943	negative regulation of transcription from Pol II promoter
AW246673	FAM46A	Family with sequence similarity 46, member A	6q14	3937	---
AF217974	ADAMTSL4	ADAMTS-like 4	1q21.3	3901	---
AI742570	THSD4	Thrombospondin, type I, domain containing 4	15q22.33	3892	---
L11315	DDR1	discoidin domain receptor family, member 1	6p21.3	3892	protein amino acid phosphorylation
NM_003516	HIST2H2AA3 // HIST2H2AA4	histone cluster 2, H2aa3 // histone cluster 2, H2aa4	1q21.3	3866	nucleosome assembly
AK026133	SEMA4B	sema domain, immunoglobulin domain, transmembrane domain and short cytoplasmic domain, 4B	15q25	3858	---
L20817	DDR1	discoidin domain receptor family, member 1	6p21.3	3836	protein amino acid phosphorylation
AI634866	SLC44A1	Solute carrier family 44, member 1	9q31.2	3823	---
AA382702	COX7C	similar to cytochrome-c oxidase, VIIc subunit	5q14	3809	energy pathways
AV725664	PPAP2B	Phosphatidic acid phosphatase type 2B	1pter	3806	lipid metabolism
AB018195	CA11	carbonic anhydrase XI	19q13.3	3733	one-carbon compound metabolism
NM_005046	KLK7	kallikrein 7	19q13.41	3732	proteolysis and peptidolysis
AI298393	MAGEE1	Melanoma antigen family E, 1	Xq13.2	3706	---
AU144855	CYP1B1	Cytochrome P450, family 1, subfamily B, polypeptide 1	2p21	3687	electron transport
AA628586	PPAP2B	Phosphatidic acid phosphatase type 2B	1pter	3686	lipid metabolism
AI986112	SQSTM1	sequestosome 1	5q35	3668	ubiquitin-dependent protein catabolism
NM_006404	PROCR	protein C receptor, endothelial	20q11.2	3654	inflammatory response
NM_020990	CKMT1A // CKMT1B	creatine kinase, mitochondrial 1A // creatine kinase, mitochondrial 1B	15q15	3649	---
AF001540	MALAT1	metastasis associated lung adenocarcinoma transcript 1	11cen	3642	---
NM_000494	COL17A1	collagen, type XVII, alpha 1	10q24.3	3638	cell-matrix adhesion
U79283	DBP	D site of albumin promoter binding protein	19q13.3	3618	regulation of transcription from Pol II promoter
BE044440	GRAMD1B	GRAM domain containing 1B	11q24.1	3611	---
AW002273	FBXL17	F-box and leucine-rich repeat protein 17	5q21.3	3603	---
BC003355	LAMA5	laminin, alpha 5	20q13.2	3.56	---
AW499525	ZBTB20	Zinc finger and BTB domain containing 20	3q13.2	3529	regulation of transcription, DNA-dependent
BC002713	MXD4	MAX dimerization protein 4	4p16.3	3516	negative regulation of transcription from Pol II promoter
AA115629	FBXL17	F-box and leucine-rich repeat protein 17	5q21.3	3514	---
AF243527	KLK5	kallikrein-related peptidase 5	---	3512	---
X57348	SFN	stratifin	1p35.3	3492	---
NM_002011	FGFR4	fibroblast growth factor receptor 4	5q35.1	3486	protein amino acid phosphorylation
NM_030952	SNARK	likely ortholog of rat SNF1/AMP-activated protein kinase	1q32.1	3456	protein amino acid phosphorylation
AI041019	SQSTM1	equestosome 1	5q35	3442	ubiquitin-dependent protein catabolism
BE549732	ZNF467	Zinc finger protein 467	7q36.1	3.43	---
BE503070	TBCA	Tubulin folding cofactor A	---	3427	---
NM_002499	NEO1	neogenin homolog 1	15q22.3	3403	cell motility
AL133396	PRND	prion protein 2	20pter	3382	pathogenesis
AF070610	BEAN	brain expressed, associated with Nedd4	16q22.1	3377	---
NM_018245	OGDHL	oxoglutarate dehydrogenase-like	10q11.23	3373	metabolism
BC000915	PDLIM1	PDZ and LIM domain 1	10q22	3.36	intracellular signaling cascade
BF240286	TOB1	Transducer of ERBB2, 1	17q21	3.35	negative regulation of cell proliferation
AA205660	TRIM52	tripartite motif-containing 52	5q35.3	3347	---
AL541655	TMEM49	Transmembrane protein 49	17q23.2	3339	---
BE884544	ATPBD4	ATP binding domain 4	15q13.3	3335	---
AA806965	BTNL9	Butyrophilin-like 9	5q35.3	3319	---
BF435513	RASAL2	RAS protein activator like 2	1q24	3314	---
L49506	CCNG2	cyclin G2	4q21.22	3.3	---
AK021890	DAAM1	dishevelled associated activator of morphogenesis 1	14q23.1	3.27	---
BF433475	ERCC6	Excision repair cross-complementing rodent repair deficiency, complementation group 6	10q11	3.27	electron transport
AL134489	NMT2	N-myristoyltransferase 2	10p13	3264	---
AW575493	GRAMD3	GRAM domain containing 3	5q23.3	3257	---
NM_002616	PER1	period homolog 1	17p13.1	3255	regulation of transcription, DNA-dependent
NM_014899	RHOBTB3	Rho-related BTB domain containing 3	5q15	3.22	---
NM_024507	KREMEN2	kringle containing transmembrane protein 2	16p13.3	3219	---
BF343007	TFAP2A	Transcription factor AP-2 alpha	6p24	3214	---
NM_002718	PPP2R3A	protein phosphatase 2, regulatory subunit B'', alpha	3q22.1	3178	---
BF431962	UBE2E2	ubiquitin-conjugating enzyme E2E 2	3p24.2	3167	ubiquitin cycle
AL043266	FAM102A	Family with sequence similarity 102, member A	---	3158	---
AK024805	WTAP	Wilms tumor 1 associated protein	---	3149	---
NM_005346	HSPA1A // HSPA1B	heat shock 70kDa protein 1A // heat shock 70kDa protein 1B	6p21.3	3148	mRNA catabolism
AW044553	ANK1	Ankyrin 1, erythrocytic	8p11.1	3133	---
BC002710	KLK10	kallikrein-related peptidase 10	19q13.3	3133	proteolysis and peptidolysis
AF279899	PNRC1	proline-rich nuclear receptor coactivator 1	6q16.1	3124	---
NM_013303	AGGF1	angiogenic factor with G patch and FHA domains 1	5q14.1	3115	---
U50748	LEPR	leptin receptor	1p31	3114	energy reserve metabolism
AW134535	CCNG2	Cyclin G2	4q21.22	3107	---
NM_000313	PROS1	protein S	3p11	3104	blood coagulation
BE620739	RHOBTB3	Rho-related BTB domain containing 3	5q15	3081	---
NM_005542	INSIG1	insulin induced gene 1	7q36	3079	regulation of transcription, DNA-dependent
AA873350	NAMPT	nicotinamide phosphoribosyltransferase	7q22.2	3053	---
AK025866	RPL28	ribosomal protein L28	19q13.4	3049	protein biosynthesis
D89377	MSX2	msh homeobox 2	5q34	3035	regulation of transcription, DNA-dependent
NM_003447	ZNF165	zinc finger protein 165	6p21.3	3.03	regulation of transcription, DNA-dependent
NM_018530	GSDML	gasdermin-like	17q21.2	3026	---
N55072	PRDX6	Peroxiredoxin 6	---	3003	---
U47674	ASAH1	N-acylsphingosine amidohydrolase 1	8p22	2986	fatty acid metabolism
AA749101	IFITM1	interferon induced transmembrane protein 1	11p15.5	2984	regulation of cell cycle
AU155415	KLK7	Kallikrein-related peptidase 7	19q13.41	2.98	proteolysis and peptidolysis
AI949136	COL27A1	collagen, type XXVII, alpha 1	9q33.1	2975	---
NM_005345	HSPA1A // HSPA1B	heat shock 70kDa protein 1A // heat shock 70kDa protein 1B	6p21.3	2974	mRNA catabolism
NM_004631	LRP8	low density lipoprotein receptor-related protein 8, apolipoprotein e receptor	1p34	2969	lipid metabolism
AI078167	NFKBIA	Nuclear factor of kappa light polypeptide gene enhancer in B-cells inhibitor, alpha	14q13	2958	apoptosis
NM_000820	GAS6	growth arrest-specific 6	13q34	2953	signal transduction
BC001051	ARL4C	ADP-ribosylation factor-like 4C	2q37.2	2.94	small GTPase mediated signal transduction
NM_005476	GNE	glucosamine-2-epimerase/N-acetylmannosamine kinase	9p13.1	2939	UDP-N-acetylglucosamine metabolism
AI760130	PPP2R3A	Protein phosphatase 2, regulatory subunit B'', alpha	3q22.1	2904	---
NM_016339	RAPGEFL1	RAP guanine-nucleotide-exchange factor-like 1	17q21.2	2903	neuropeptide signaling pathway
AI700476	SLC39A10	solute carrier family 39, member 10	2q33.1	2888	protein biosynthesis
NM_018192	LEPREL1	myxoid liposarcoma associated protein 4	3q29	2883	protein metabolism
BG292233	INSIG1	Insulin induced gene 1	7q36	2.88	regulation of transcription, DNA-dependent
AW043594	RPS23	Ribosomal protein S23	5q14.1	2866	protein biosynthesis
AI819238	ID2 // ID2B	Inhibitor of DNA binding 2, dominant negative helix-loop-helix protein // inhibitor of DNA binding 2B, dominant negative helix-loop-helix protein (pseudogene)	---	2863	---
M99436	TLE2	transducin-like enhancer of split 2	19p13.3	2861	regulation of transcription, DNA-dependent
NM_020372	SLC22A17	solute carrier family 22, member 17	14q11.2	2836	transport
AA046439	SFRS1	Splicing factor, arginine/serine-rich 1	17q21.3	2835	nuclear mRNA splicing, via spliceosome
BF508813	MGC16063	ARTC1 mRNA, complete sequence	17q21.31	2834	---
AI828075	HIST2H4	histone cluster 2, H4a	1q21	2831	---
AL117606	RPL32P3	ribosomal protein L32 pseudogene 3	3q21.3	2828	protein biosynthesis
BF447037	JMY	junction-mediating and regulatory protein	5q14.1	2806	chaperonin-mediated tubulin folding
BF797381	CAMK2D	Calcium/calmodulin-dependent protein kinase II delta	4q26	2802	---
BC001193	HIST3H2A	histone cluster 3, H2a	1q42.13	2795	nucleosome assembly
AA156797	DDX5	DEAD (Asp-Glu-Ala-Asp) box polypeptide 5	17q21	2791	cell growth
BE672676	ELP2	elongation protein 2 homolog	18q12.2	2784	---
NM_003641	IFITM1	interferon induced transmembrane protein 1	11p15.5	2778	regulation of cell cycle
T15545	EPHA4	EPH receptor A4	---	2778	---
AA033699	MASP2	Mannan-binding lectin serine peptidase 2	1p36.3	2768	proteolysis and peptidolysis
NM_006702	PNPLA6	patatin-like phospholipase domain containing 6	19p13.3	2758	---
AF204231	GOLGA8A	golgi autoantigen, golgin subfamily a, 8A	15q11.2	2757	---
NM_003060	SLC22A5	solute carrier family 22, member 5	5q31	2749	ion transport
NM_015642	ZBTB20	zinc finger and BTB domain containing 20	3q13.2	2737	regulation of transcription, DNA-dependent
BF038548	PAM	Peptidylglycine alpha-amidating monooxygenase	5q14	2731	protein modification
AL353950	PPP3CA	protein phosphatase 3, catalytic subunit, alpha isoform	4q21	2716	protein amino acid dephosphorylation
AK025065	NMT2	N-myristoyltransferase 2	10p13	2699	N-terminal protein myristoylation
AL389975	PPP2R3A	protein phosphatase 2, regulatory subunit B'', alpha	3q22.1	2699	---
AI700608	MORF4L2	Mortality factor 4 like 2	Xq22	2698	regulation of cell growth
AI758962	EPHA4	EPH receptor A4	---	2697	---
AW471145	PRSS23	Protease, serine, 23	11q14.1	2685	proteolysis and peptidolysis
AK025314	GFM2	G elongation factor, mitochondrial 2	5q13	2683	---
AF044286	H2AFY	H2A histone family, member Y	5q31.3	2.68	nucleosome assembly
NM_012168	FBXO2	F-box only protein 2	1p36.21	2.67	protein modification
NM_015288	PHF15	PHD finger protein 15	5q31.2	2656	---
BF109993	TPR	Translocated promoter region	1q25	2645	cell proliferation
NM_016629	TNFRSF21	tumor necrosis factor receptor superfamily, member 21	6p21.1	2641	---
NM_003260	TLE2	transducin-like enhancer of split 2	19p13.3	2633	regulation of transcription, DNA-dependent
AA813332	DFNB31	Deafness, autosomal recessive 31	9q33.1	2633	---
NM_004354	CCNG2	cyclin G2	4q21.22	2629	---
AF078844	MT1F	metallothionein 1F	16q13	2625	---
AA811983	ZNF224	Zinc finger protein 224	19q13.2	2617	regulation of transcription, DNA-dependent
AW157773	LOC643836	Similar to Zinc finger protein 62 homolog	---	2.61	---
L38969	THBS3	thrombospondin 3	1q21	2609	cell motility
AA644178	IRS1	insulin receptor substrate 1	2q36	2609	signal transduction
AA740632	GABPB2	GA binding protein transcription factor, beta subunit 2	---	2609	---
NM_000124	ERCC6	piggyBac transposable element derived 3	10q11	2607	electron transport
AK026096	TBC1D9B	TBC1 domain family, member 9B	5q35.3	2604	---
X83425	BCAM	basal cell adhesion molecule	19q13.2	2603	---
NM_012153	EHF	ets homologous factor	11p12	2599	regulation of transcription, DNA-dependent
AW005982	MALAT1	Metastasis associated lung adenocarcinoma transcript 1	11cen	2599	---
BC005844	BDH1	3-hydroxybutyrate dehydrogenase, type 1	3q29	2598	metabolism
AI192528	SHH	Sonic hedgehog homolog	---	2597	---
BE502982	YPEL2	yippee-like 2	---	2597	---
NM_004418	DUSP2	dual specificity phosphatase 2	2q11	2589	inactivation of MAPK
U15642	E2F5	E2F transcription factor 5, p130-binding	8q21.2	2588	regulation of cell cycle
AI799018	EPHA4	EPH receptor A4	---	2582	---
AW276914	MBNL2	Muscleblind-like 2	13q32.2	2582	---
AA573805	BBX	ARTC1 mRNA, complete sequence	3q13.1	2.58	---
BC023629	PDLIM7	PDZ and LIM domain 7	---	2576	---
AI446756	MALAT-1	metastasis associated lung adenocarcinoma transcript 1	11cen	2575	---
BF700086	IRS2	Insulin receptor substrate 2	13q34	2572	---
BC002889	ZNF224	zinc finger protein 224	19q13.2	2569	regulation of transcription, DNA-dependent
AA705628	SLC16A5	Solute carrier family 16, member 5	17q25.2	2563	transport
AI453268	TNK2	Tyrosine kinase, non-receptor, 2	---	2561	---
BE222201	MAP3K12	Mitogen-activated protein kinase kinase kinase 12	12q13	2557	---
AU145351	PTPRF	Protein tyrosine phosphatase, receptor type, F	1p34	2554	---
X03348	NR3C1	nuclear receptor subfamily 3, group C, member 1	5q31	2551	regulation of transcription, DNA-dependent
BC001727	ANKRD10	ankyrin repeat domain 10	13q34	2542	---
AI375002	ZNF447	Zinc finger protein 447	19q13.43	2.54	---
NM_003586	DOC2A	double C2-like domains, alpha	16p12.1	2539	transport
AF111804	CAMTA1	calmodulin binding transcription activator 1	1p36.23	2534	---
NM_022448	RGNEF	Rho-guanine nucleotide exchange factor	5q13.3	2531	---
AL832409	TGIF	TGFB-induced factor	---	2525	---
BC016828	ASAH1	N-acylsphingosine amidohydrolase 1	8p22	2523	fatty acid metabolism
AV704962	SC4MOL	sterol-C4-methyl oxidase-like	4q32	2519	fatty acid metabolism
NM_025165	ELL3	elongation factor RNA polymerase II-like 3	15q15.1	2519	---
U48705	DDR1	discoidin domain receptor family, member 1	---	2518	cell adhesion
NM_004045	ATOX1	ATX1 antioxidant protein 1 homolog	5q32	2518	ion transport
AW008051	AGRIN	Agrin	1p36.33	2516	---
NM_004390	CTSH	cathepsin H	15q24	2515	proteolysis and peptidolysis
NM_004428	EFNA1	ephrin-A1	1q21	2511	cell-cell signaling
AF073310	IRS2	insulin receptor substrate 2	13q34	2507	---
AI859076	SFRS12	splicing factor, arginine/serine-rich 12	5q12.3	2507	nuclear mRNA splicing, via spliceosome
BF674052	TMEM49	transmembrane protein 49	17q23.2	2505	---
AA889628	ZNF219	Zinc finger protein 219	---	2503	---
AI910842	APEX2	apurinic/apyrimidinic endonuclease 2	---	2503	---
BC006436	ZNF559	zinc finger protein 559	19p13.2	2501	regulation of transcription, DNA-dependent
AI674759	MAPKBP1	Mitogen activated protein kinase binding protein 1	15q14	2495	phosphoenolpyruvate-dependent sugar phosphotransferase system
AW243004	IFT57	intraflagellar transport 57 homolog	3q13.13	2493	---
AV705938	SHC2	Src homology 2 domain containing transforming protein 2	19p13.3	2481	intracellular signaling cascade
U01351	NR3C1	nuclear receptor subfamily 3, group C, member 1	5q31	2.48	regulation of transcription, DNA-dependent
AF131777	ANKRD10	Ankyrin repeat domain 10	---	2477	---
AI335191	YY1AP1	YY1 associated protein 1	---	2467	---
U76622	SMAD3	SMAD family member 3	15q21	2464	regulation of transcription, DNA-dependent
BC000102	COL4A3BP	collagen, type IV, alpha 3 binding protein	5q13.3	2463	protein amino acid phosphorylation
AL045717	GPR137B	G protein-coupled receptor 137B	1q42	2461	---
AI421559	RALGDS	Ral guanine nucleotide dissociation stimulator	9q34.3	2.46	regulation of cell cycle
AB020684	DPY19L1	dpy-19-like 1	7p14.3	2456	immune response
T30183	BCR	Breakpoint cluster region	22q11	2452	protein amino acid phosphorylation
BG403660	HSPH1	Heat shock 105kDa/110kDa protein 1	13q12.3	2447	---
N21138	RHOBTB3	Rho-related BTB domain containing 3	5q15	2443	---
AF339768	MBNL2	Muscleblind-like 2	---	2441	---
NM_000389	CDKN1A	cyclin-dependent kinase inhibitor 1A	6p21.2	2435	regulation of cell cycle
AF124438	EHF	ets homologous factor	11p12	2435	regulation of transcription, DNA-dependent
BF843343	PRDX6	Peroxiredoxin 6	---	2429	---
AW052119	HOMER1	Homer homolog 1	5q14.2	2424	metabotropic glutamate receptor, phospholipase C activating pathway
AI763378	EHF	Ets homologous factor	11p12	2423	regulation of transcription, DNA-dependent
BC003674	NDUFA2	NADH dehydrogenase 1 alpha subcomplex, 2	5q31	2.42	energy pathways
AI440495	FAM36A	family with sequence similarity 36, member A	1q44	2414	---
AB014573	NPHP4	nephronophthisis 4	1p36.22	2412	---
AU146237	SFRS11	Splicing factor, arginine/serine-rich 11	1p31	2409	nuclear mRNA splicing, via spliceosome
BF967912	GFM2	G elongation factor, mitochondrial 2	5q13	2409	---
BE550452	HOMER1	Homer homolog 1	5q14.2	2407	metabotropic glutamate receptor, phospholipase C activating pathway
NM_003522	HIST1H2BC // HIST1H2BE // HIST1H2BF // HIST1H2BG // HIST1H2BI	histone cluster 1, H2bc // histone cluster 1, H2be // histone cluster 1, H2bf // histone cluster 1, H2bg // histone cluster 1, H2bi	6p21.3	2405	nucleosome assembly
NM_002961	S100A4	S100 calcium binding protein A4	1q21	2403	---
NM_000859	HMGCR	3-hydroxy-3-methylglutaryl-Coenzyme A reductase	5q13.3	2402	lipid metabolism
AI022882	PAM	Peptidylglycine alpha-amidating monooxygenase	5q14	2.4	protein modification
BC005009	YPEL3	yippee-like 3	16p12.1	2398	---
BG150485	SLC6A6	Solute carrier family 6, member 6	3p25	2397	amino acid metabolism
AI803504	SFRS1	splicing factor, arginine/serine-rich 1	17q21.3	2394	nuclear mRNA splicing, via spliceosome
U73844	ELF3	E74-like factor 3	1q32.2	2.39	transcription from Pol II promoter
NM_030652	EGFL8 // PPT2	EGF-like-domain, multiple 8 // palmitoyl-protein thioesterase 2	6p21.3	2384	protein modification
AK026498	CYP2U1	cytochrome P450, family 2, subfamily U, polypeptide 1	---	2381	---
H43976	MORF4L2	Mortality factor 4 like 2	Xq22	2376	regulation of cell growth
NM_004426	PHC1 // PHC1B	polyhomeotic-like 1 // polyhomeotic homolog 1B	12p13	2376	de novo' pyrimidine base biosynthesis
NM_025158	RUFY1	RUN and FYVE domain containing 1	5q35.3	2364	electron transport
AV660825	TMEM49	transmembrane protein 49	17q23.2	2.36	---
AF182415	RBM8A	RNA binding motif protein 8A	1q12	2359	nuclear mRNA splicing, via spliceosome
BG403162	IRS1	insulin receptor substrate 1	2q36	2348	signal transduction
AF283775	BBX	bobby sox homolog	3q13.1	2344	---
AB014576	TBC1D9B	TBC1 domain family, member 9B	5q35.3	2343	---
AI808345	MAPK9	mitogen-activated protein kinase 9	5q35	2332	response to stress
AW873621	TLE3	Transducin-like enhancer of split 3	15q22	2327	regulation of transcription, DNA-dependent
AK023160	POLR3E	polymerase III polypeptide E	16p12.3	2326	transcription
BE708432	MALAT1	Metastasis associated lung adenocarcinoma transcript 1	11cen	2325	---
AL575735	COL5A2	collagen, type V, alpha 2	2q14	2324	cell growth and/or maintenance
AI934569	ASAH1	N-acylsphingosine amidohydrolase 1	8p22	2322	fatty acid metabolism
AA534416	LRRC33	leucine rich repeat containing 33	3q29	2319	---
AW293531	NMT2	N-myristoyltransferase 2	10p13	2317	N-terminal protein myristoylation
AF455755	BCL2L11	BCL2-like 11	---	2316	---
NM_002318	ENTPD4 // LOXL2	ectonucleoside triphosphate diphosphohydrolase 4 // lysyl oxidase-like 2	8p21.3	2312	protein modification
AL534104	DNAJA1	DnaJ (Hsp40) homolog, subfamily A, member 1	9p13	2311	---
AI669212	PPP2R2C	protein phosphatase 2 (formerly 2A), regulatory subunit B, gamma isoform	4p16.1	2307	---
NM_015989	CSAD	cysteine sulfinic acid decarboxylase	12q13.11	2303	---
AI420144	NR2F2	Nuclear receptor subfamily 2, group F, member 2	---	2303	---
NM_005911	MAT2A	methionine adenosyltransferase II, alpha	2p11.2	2298	one-carbon compound metabolism
AF163441	GOLGA8A // GOLGA8B	golgi autoantigen, golgin subfamily a, 8A // golgi autoantigen, golgin subfamily a, 8B	15q11.2	2297	---
NM_000396	CTSK	cathepsin K	1q21	2295	proteolysis and peptidolysis
NM_003407	ZFP36	zinc finger protein 36, C3H type, homolog	19q13.1	2294	mRNA catabolism
AW469790	EEF1A1	Eukaryotic translation elongation factor 1 alpha 1	6q14.1	2294	translational elongation
NM_004438	EPHA4	EphA4	2q36.1	2294	protein amino acid phosphorylation
NM_023015	INTS3	integrator complex subunit 3	1q22	2293	---
AI762627	PTPRF	Protein tyrosine phosphatase, receptor type, F	1p34	2292	---
NM_014275	MGAT4B	mannosyl-glycoprotein beta-1,4-N-acetylglucosaminyltransferase, isoenzyme B	5q35	2291	N-glycan processing
AL136769	BBX	bobby sox homolog	3q13.1	2287	---
NM_006696	BRD8	bromodomain containing 8	5q31	2282	regulation of transcription from Pol II promoter
AK025314	GFM2	G elongation factor, mitochondrial 2	5q13	2281	---
BE967275	COL4A3BP	collagen, type IV, alpha 3 binding protein	5q13.3	2281	protein amino acid phosphorylation
BE550967	USP27X	Ubiquitin specific peptidase 27, X-linked	---	2.28	---
AL359941	PDCD6	Programmed cell death 6	5p15.33	2278	---
BC005868	ZNF551	zinc finger protein 551	19q13.43	2278	regulation of transcription, DNA-dependent
AW264810	CCDC78	Coiled-coil domain containing 78	16p13.3	2275	---
AK024556	SPRY4	Sprouty homolog 4	---	2274	---
BF344265	PBXIP1	Pre-B-cell leukemia transcription factor interacting protein 1	1q22	2.27	---
NM_024682	TBC1D17	TBC1 domain family, member 17	19q13.33	2.27	---
AL831967	GATS	opposite strand transcription unit to STAG3	7q22.1	2264	---
NM_000919	PAM	peptidylglycine alpha-amidating monooxygenase	5q14	2262	protein modification
AL136820	KIAA1411	KIAA1411	6q12	2.26	---
AA947475	FGFR1OP2	FGFR1 oncogene partner 2	12p12.1	2259	---
NM_002840	PTPRF	protein tyrosine phosphatase, receptor type, F	1p34	2258	---
NM_014061	MAGEH1	APR-1 protein	Xp11.22	2256	apoptosis
AW450363	ARL4C	ADP-ribosylation factor-like 4C	2q37.2	2255	small GTPase mediated signal transduction
AF132202	MALAT-1	metastasis associated lung adenocarcinoma transcript 1	11cen	2253	---
AA836340	SLC30A5	Solute carrier family 30, member 5	5q12.1	2253	---
AA443762	GNB2L1	Guanine nucleotide binding protein, beta polypeptide 2-like 1	5q35.3	2252	---
AI767751	PLA2G12A	Phospholipase A2, group XIIA	---	2.25	---
AK027071	TSC22D1	TSC22 domain family, member 1	13q14	2247	---
NM_018094	GSPT2	G1 to S phase transition 2	Xp11.23	2246	---
AW594167	SLC12A8	Solute carrier family 12, member 8	3q21	2244	negative regulation of transcription from Pol II promoter
AF164622	GOLGA8A // GOLGA8B	golgi autoantigen, golgin subfamily a, 8A // golgi autoantigen, golgin subfamily a, 8B	15q11.2	2242	---
NM_001038	SCNN1A	sodium channel, nonvoltage-gated 1 alpha	12p13	2241	ion transport
AI796010	RAD1	RAD1 homolog	5p13.2	2238	DNA damage response, signal transduction resulting in cell cycle arrest
AF295773	RALGDS	ral guanine nucleotide dissociation stimulator	9q34.3	2.23	regulation of cell cycle
U79273	EIF4A1	Eukaryotic translation initiation factor 4A, isoform 1	17p13	2229	binding to mRNA cap
AV722616	FBXO44	F-box protein 44	1p36.21	2227	---
AW293441	SQSTM1	sequestosome 1	5q35	2226	ubiquitin-dependent protein catabolism
AI491983	TMEM63A	Transmembrane protein 63A	1q42.13	2222	---
AL518627	HMGCR	3-hydroxy-3-methylglutaryl-Coenzyme A reductase	5q13.3	2221	lipid metabolism
U36190	CRIP2	cysteine-rich protein 2	14q32.3	2.22	---
NM_015946	PELO	pelota homolog	5q11.2	2218	---
NM_005733	KIF20A	kinesin family member 20A	5q31	2214	intracellular protein transport
NM_004199	P4HA2	procollagen-proline, 2-oxoglutarate 4-dioxygenase, alpha polypeptide II	5q31	2.21	protein metabolism
NM_015726	WDR42A	WD repeat domain 42A	1q22	2209	---
AI817145	PDCD5	programmed cell death 5	19q12	2208	apoptosis
NM_000854	GSTT2	glutathione S-transferase theta 2	22q11.2	2204	---
AK023513	SNAPC4	small nuclear RNA activating complex, polypeptide 4	9q34.3	2202	transcription from Pol II promoter
NM_004267	CHST2	carbohydrate sulfotransferase 2	3q24	2.2	---
NM_012446	SSBP2	single-stranded DNA binding protein 2	5q14.1	2.2	regulation of transcription
AW169333	CBWD1 // CBWD2 // CBWD3 // CBWD5 // CBWD6	COBW domain containing 1 // COBW domain containing 2 // COBW domain containing 3 // COBW domain containing 5 // COBW domain containing 6	2q13	2197	---
NM_015972	POLR1D	polymerase (RNA) I polypeptide D	13q12.2	2197	regulation of transcription, DNA-dependent
AA994666	AP2A2	Adaptor-related protein complex 2, alpha 2 subunit	11p15.5	2196	intracellular protein transport
T93113	MRPS5	Mitochondrial ribosomal protein S5	2q11.2	2195	regulation of transcription, DNA-dependent
AI634046	CFLAR	CASP8 and FADD-like apoptosis regulator	2q33	2195	proteolysis and peptidolysis
AI018793	SF3B1	splicing factor 3b, subunit 1	2q33.1	2194	nuclear mRNA splicing, via spliceosome
AF251053	BEX2	brain expressed X-linked 2	Xq22	2194	regulation of transcription, DNA-dependent
AI951319	NLGN2	Neuroligin 2	17p13.2	2.19	synaptogenesis
BE670056	ANKRD10	Ankyrin repeat domain 10	---	2185	---
AA013164	MRPS14	Mitochondrial ribosomal protein S14	1q24	2184	---
AF020544	PPT2	palmitoyl-protein thioesterase 2	6p21.3	2178	protein modification
D87742	MIA3	melanoma inhibitory activity family, member 3	1q42.12	2177	---
AW075415	IPO9	importin 9	1q32.1	2176	---
L13720	GAS6	growth arrest-specific 6	13q34	2175	signal transduction
NM_017585	SLC2A6	solute carrier family 2, member 6	9q34	2175	---
NM_001703	BAI2	brain-specific angiogenesis inhibitor 2	1p35	2173	neuropeptide signaling pathway
AL050376	USP34	ubiquitin specific peptidase 34	2p16.1	2172	transport
NM_016594	FKBP11	FK506 binding protein 11	12q13.12	2.17	protein folding
AA573901	CCDC57	Coiled-coil domain containing 57	17q25.3	2169	---
BG435404	ARL4C	ADP-ribosylation factor-like 4C	2q37.2	2167	small GTPase mediated signal transduction
AA805653	SMU1	Smu-1 suppressor of mec-8 and unc-52 homolog	---	2167	---
U20489	PTPRO	protein tyrosine phosphatase, receptor type, O	12p13.3	2167	protein amino acid dephosphorylation
NM_005713	COL4A3BP	collagen, type IV, alpha 3 binding protein	5q13.3	2166	protein amino acid phosphorylation
U37025	SULT1A1	sulfotransferase family, cytosolic, 1A, phenol-preferring, member 1	---	2163	---
NM_017522	LRP8	low density lipoprotein receptor-related protein 8, apolipoprotein e receptor	1p34	2162	lipid metabolism
BG149765	CRBN	Cereblon	3p26.2	2.16	ATP-dependent proteolysis
AF284751	HYI	hydroxypyruvate isomerase homolog	1p34.1	2156	---
AA877043	RAD50	RAD50 homolog	5q31	2156	regulation of mitotic recombination
AW105301	CENPL	Centromere protein L	---	2156	---
AA769986	NUPL1	Nucleoporin like 1	---	2152	---
NM_022783	DEPDC6	DEP domain containing 6	8q24.12	2.15	intracellular signaling cascade
NM_018010	ESRRBL1	estrogen-related receptor beta like 1	3q13.13	2.15	---
AI140917	NLN	Neurolysin	5q12.3	2149	---
NM_007054	KIF3A	kinesin family member 3A	5q31	2149	organelle organization and biogenesis
AI805301	ZNF550	Zinc finger protein 550	19q13.43	2146	regulation of transcription, DNA-dependent
NM_144607	CYB5D1	cytochrome b5 domain containing 1	17p13.2	2145	---
AL049593	PLCB1	phospholipase C beta 1	20p12	2144	regulation of cell cycle
NM_007213	PRAF2	PRA1 domain family, member 2	Xp11.23	2139	---
NM_002774	KLK6	kallikrein-related peptidase 6	19q13.3	2139	proteolysis and peptidolysis
AA675892	TOB1	Transducer of ERBB2, 1	17q21	2139	negative regulation of cell proliferation
AW338625	TM4SF18	Transmembrane 4 L six family member 18	3q24	2138	---
BF476502	MPPE1	Metallophosphoesterase 1	18p11.21	2135	---
AW130077	OSGEPL1	O-sialoglycoprotein endopeptidase-like 1	2q32.3	2135	---
AA429145	RUFY1	RUN and FYVE domain containing 1	5q35.3	2135	electron transport
N58493	EBP	Emopamil binding protein	Xp11.23	2133	skeletal development
AV717062	PCID1	PCI domain containing 1	11p13	2132	---
AV699657	TncRNA	Trophoblast-derived noncoding RNA	---	2132	---
NM_018451	CENPJ	centromere protein J	13q12.13	2131	---
NM_005602	CLDN11	claudin 11	3q26.2	2.13	---
NM_004808	NMT2	N-myristoyltransferase 2	10p13	2128	N-terminal protein myristoylation
NM_000877	IL1R1	interleukin 1 receptor, type I	2q12	2127	inflammatory response
AF015451	CFLAR	CASP8 and FADD-like apoptosis regulator	2q33	2123	proteolysis and peptidolysis
AU150319	VAMP1	Vesicle-associated membrane protein 1	12p	2123	---
BF592982	76P	Gamma tubulin ring complex protein	15q15	2.12	protein complex assembly
AL136797	AHI1	Abelson helper integration site 1	6q23.2	2117	---
AW167713	TCOF1	Treacher Collins-Franceschetti syndrome 1	5q32	2117	skeletal development
AL042088	TUB	Tubby homolog	11p15.5	2117	---
BF516289	EIF4E2	Eukaryotic translation initiation factor 4E family member 2	2q37.1	2115	translational initiation
BF246115	MT1A	Metallothionein 1A	16q13	2115	---
D81004	SMA3	SMA3	---	2114	---
AL526448	NSD1	Nuclear receptor binding SET domain protein 1	5q35.3	2113	regulation of transcription, DNA-dependent
AF217963	MAGED1	melanoma antigen family D, 1	Xp11.23	2112	---
AI743151	GPR161	G protein-coupled receptor 161	1q23.3	2112	---
AK001196	TBC1D9B	TBC1 domain family, member 9B	5q35.3	2108	---
AI721164	TM4SF18	Transmembrane 4 L six family member 18	3q24	2105	---
NM_002157	HSPE1	heat shock 10kDa protein 1	2q33.1	2104	protein folding
BF437591	RBM3	RNA binding motif protein 3	---	2101	---
U08015	NFATC1	nuclear factor of activated T-cells, cytoplasmic, calcineurin-dependent 1	18q23	2099	regulation of transcription, DNA-dependent
AI762154	HNRPAB	Heterogeneous nuclear ribonucleoprotein A/B	5q35.3	2099	---
NM_022353	OSGEPL1	O-sialoglycoprotein endopeptidase-like 1	2q32.3	2097	---
NM_002015	FOXO1A	forkhead box O1A	13q14.1	2097	regulation of transcription from Pol II promoter
AF316873	PINK1	PTEN induced putative kinase 1	1p36	2096	---
AA100250	DHX57	DEAH (Asp-Glu-Ala-Asp/His) box polypeptide 57	2p22.3	2095	---
AF041209	MID1	midline 1 fetal kidney isoform 2	Xp22	2094	microtubule cytoskeleton organization and biogenesis
NM_024830	AYTL2	acyltransferase like 2	5p15.33	2093	metabolism
AA847828	SSBP4	Single stranded DNA binding protein 4	19p13.1	2086	---
AF318326	ATG10	ATG10 autophagy related 10 homolog	5q14.1	2084	---
AL136663	PLXNA1	plexin A1	3q21.3	2.08	---
NM_006644	HSPH1	heat shock 105kDa/110kDa protein 1	13q12.3	2.08	---
AA889952	COL4A3BP	Collagen, type IV, alpha 3 binding protein	5q13.3	2077	protein amino acid phosphorylation
AL035669	DATF1	death inducer-obliterator 1	---	2075	---
NM_030802	LOC81558	C/EBP-induced protein	17q21.33	2075	---
AB011132	AQR	aquarius homolog	15q13.3	2073	---
AI263909	RHOB	Ras homolog gene family, member B	2pter	2073	Rho protein signal transduction
AW027312	RFX5	Regulatory factor X, 5	1q21	2073	regulation of transcription, DNA-dependent
BF439595	WDR36	WD repeat domain 36	5q22.2	2071	metabolism
BF448315	BBX	ARTC1 mRNA, complete sequence	3q13.1	2.07	---
NM_016162	ING4	inhibitor of growth family, member 4	12p13.31	2069	regulation of transcription, DNA-dependent
AA827878	MALAT1	Metastasis associated lung adenocarcinoma transcript 1	11cen	2067	---
BC004942	PGPEP1	pyroglutamyl-peptidase I	19p13.11	2066	---
AI911434	MLF1	Myeloid leukemia factor 1	3q25.1	2066	---
AL136560	ANKRD32	ankyrin repeat domain 32	5q15	2065	---
NM_002229	JUNB	jun B proto-oncogene	19p13.2	2064	regulation of transcription from Pol II promoter
AW291297	H2AFY	H2A histone family, member Y	5q31.3	2064	nucleosome assembly
NM_001406	EFNB3	ephrin-B3	17p13.1	2063	cell-cell signaling
NM_152909	ZNF548	zinc finger protein 548	19q13.43	2062	regulation of transcription, DNA-dependent
NM_030794	TDRD3	tudor domain containing 3	13q21.1	2062	regulation of transcription, DNA-dependent
AK001846	HNRPR	Heterogeneous nuclear ribonucleoprotein R	1p36.11	2061	regulation of transcription, DNA-dependent
NM_014086	MALAT1	metastasis associated lung adenocarcinoma transcript 1	11cen	2059	---
NM_007173	PRSS23	protease, serine, 23	11q14.1	2056	proteolysis and peptidolysis
BC003590	MRPS25	mitochondrial ribosomal protein S25	3p25	2055	protein biosynthesis
AB033052	NLN	neurolysin	5q12.3	2053	---
NM_003851	CREG1	cellular repressor of E1A-stimulated genes 1	1q24	2052	regulation of transcription from Pol II promoter
AK001697	RIOK2	RIO kinase 2	5q15	2051	---
BC001686	MAT2A	methionine adenosyltransferase II, alpha	2p11.2	2051	one-carbon compound metabolism
BG501219	TMEM167	Transmembrane protein 167	5q14.2	2051	---
AI348545	PBXIP1	Pre-B-cell leukemia transcription factor interacting protein 1	1q22	2.05	---
AF070560	OGT	O-linked N-acetylglucosamine transferase	Xq13	2.05	---
AF245044	NT5DC1	5'-nucleotidase domain containing 1	6q22.31	2043	---
AF151023	ZNF581	zinc finger protein 581	19q13.43	2043	regulation of transcription, DNA-dependent
BG168850	PAPD4	PAP associated domain containing 4	5q14.1	2043	---
AF055078	MZF1	myeloid zinc finger 1	19q13.2	2042	---
NM_017542	POGK	pogo transposable element with KRAB domain	1q23.3	2039	---
NM_002372	MAN2A1	mannosidase, alpha, class 2A, member 1	5q21	2038	carbohydrate metabolism
AF041461	CFLAR	CASP8 and FADD-like apoptosis regulator	2q33	2036	proteolysis and peptidolysis
AU155515	RPL37A	ribosomal protein L37a	2q35	2035	protein biosynthesis
NM_013233	STK39	serine threonine kinase 39	2q31.1	2034	protein amino acid phosphorylation
NM_006079	CITED2	Cbp/p300-interacting transactivator, with Glu/Asp-rich carboxy-terminal domain, 2	6q23.3	2034	regulation of transcription from Pol II promoter
W90796	ZNF75	Zinc finger protein 75	Xq26.3	2031	regulation of transcription, DNA-dependent
AI201248	RHOT1	Ras homolog gene family, member T1	17q12	2.03	regulation of transcription, DNA-dependent
AK022666	VEPH1	ventricular zone expressed PH domain homolog 1	3q24	2028	---
BM353142	UBE1C	Ubiquitin-activating enzyme E1C	---	2027	---
NM_017423	GALNT7	UDP-N-acetyl-alpha-D-galactosamine:polypeptide N-acetylgalactosaminyltransferase 7	4q31.1	2027	---
AA872471	SNRPA1	Small nuclear ribonucleoprotein polypeptide A'	15q26.3	2026	RNA splicing
NM_005689	ABCB6	ATP-binding cassette, sub-family B, member 6	2q36	2023	oncogenesis
AI743993	PRPF40A	PRP40 pre-mRNA processing factor 40 homolog A	2q24.1	2022	nuclear mRNA splicing, via spliceosome
NM_020348	CNNM1	cyclin M1	10q24.31	2022	---
AF029778	JAG2	jagged 2	14q32	2018	cell fate determination
AV714268	PLA2G12A	Phospholipase A2, group XIIA	---	2018	---
NM_006780	LOC153561	SMA3	5q13	2017	skeletal development
AI935162	PBXIP1	Pre-B-cell leukemia transcription factor interacting protein 1	1q22	2016	---
NM_006099	PIAS3	protein inhibitor of activated STAT, 3	1q21	2012	oncogenesis
AJ011712	TNNT1	troponin T type 1	19q13.4	2012	---
NM_016250	NDRG2	NDRG family member 2	14q11.2	2012	cell differentiation
D16947	MGST1	Microsomal glutathione S-transferase 1	12p12.3	2.01	---
AV758342	STXBP2	Syntaxin binding protein 2	---	2.01	---
AI890021	CANX	Calnexin	5q35	2.01	protein secretion
NM_006849	PDIP	protein disulfide isomerase, pancreatic	16p13.3	2009	electron transport
BF116157	RNPC3	RNA-binding region containing 3	1p21	2008	---
BG231712	PCGF3	Polycomb group ring finger 3	4p16.3	2008	---
BC009757	PAF53	polymerase (RNA) I polypeptide E	9p13.1	2007	---
BG255416	SNORA26	Small nucleolar RNA, H/ACA box 26	4q12	2006	---
BF514975	UFM1	Ubiquitin-fold modifier 1	13q13.3	2004	---
BF058944	SCAMP1	Secretory carrier membrane protein 1	5q13.3	2001	---
M58297	MZF1	myeloid zinc finger 1	---	2001	---
GenBank	Gene Name	Description	Chromosome	Fold Change	Gene Onthology
AI339331	GLUD1	Glutamate dehydrogenase 1	10q23.3	0.5	---
W81648	GALNACT-2	Chondroitin sulfate GalNAcT-2	10q11.21	0.5	---
M64571	MAP4	microtubule-associated protein 4	3p21	0.5	---
NM_001418	EIF4G2	eukaryotic translation initiation factor 4 gamma, 2	11p15	0.5	regulation of protein biosynthesis
AA126793	HNRPC	Heterogeneous nuclear ribonucleoprotein C	14q11.2	0.5	RNA splicing
AF267865	NUP50	nucleoporin	22q13.31	0.499	---
BC001233	CEP57	centrosomal protein	11q21	0.499	---
NM_019023	PRMT7	protein arginine methyltransferase 7	16q22.1	0.499	---
AK000754	TRAK1	trafficking protein, kinesin binding 1	3p25.3	0.499	---
NM_000945	PPP3R1 // WDR92	protein phosphatase 3, regulatory subunit B, alpha isoform // WD repeat domain 92	2p15	0.499	---
BC033077	HEATR3	HEAT repeat containing 3	16q12.1	0.499	---
AI950069	TFDP1	Transcription factor Dp-1	13q34	0.499	regulation of cell cycle
N52625	ZRANB1	zinc finger, RAN-binding domain containing 1	10q26.2	0.498	---
AF090900	LIN7C	lin-7 homolog C	11p14	0.498	---
BC005336	ALG13	asparagine-linked glycosylation 13 homolog	Xq23	0.498	---
AI092770	RASSF3	Ras association domain family 3	---	0.498	---
AK026028	CDCP1	CUB domain containing protein 1	---	0.498	---
AL137679	THEX1	three prime histone mRNA exonuclease 1	8p23.1	0.498	---
AK025772	RABL3	RAB, member of RAS oncogene family-like 3	3q13.33	0.498	two-component signal transduction system
AI125996	RPUSD3	RNA pseudouridylate synthase domain containing 3	3p25.3	0.498	---
AK001657	KIAA1033	KIAA1033	12q24.11	0.497	---
NM_003113	SP100	SP100 nuclear antigen	2q37.1	0.497	regulation of transcription, DNA-dependent
NM_003563	SPOP	speckle-type POZ protein	17q21.33	0.497	mRNA processing
NM_003440	ZNF140	zinc finger protein 140	12q24.32	0.497	---
BE219716	MLLT10	Myeloid/lymphoid or mixed-lineage leukemia	10p12	0.497	regulation of transcription, DNA-dependent
D28483	RBMS2	RNA binding motif, single stranded interacting protein 2	12q13.13	0.497	RNA processing
AA918442	IDE	Insulin-degrading enzyme	10q23	0.497	proteolysis and peptidolysis
AF056322	SP100	SP100 nuclear antigen	2q37.1	0.497	regulation of transcription, DNA-dependent
AU153138	TMEM41B	Transmembrane protein 41B	11p15.3	0.497	phosphoenolpyruvate-dependent sugar phosphotransferase system
AI472339	DDX56	DEAD (Asp-Glu-Ala-Asp) box polypeptide 56	7p13	0.497	intracellular protein transport
NM_024103	SLC25A23	Solute carrier family 25, member 23	19p13.3	0.497	---
NM_003204	NFE2L1	nuclear factor-like 1	17q21.3	0.496	---
BC003617	RAB6A	RAB6A, member RAS oncogene family	11q13.3	0.496	intracellular protein transport
AI279536	STRN	ELISC-1	2p22	0.496	---
BG468434	ARHGAP1	Rho GTPase activating protein 1	11p12	0.496	cytoskeleton organization and biogenesis
N51836	TMEM136	Transmembrane protein 136	11q23.3	0.496	---
AW779983	MTCP1	Mature T-cell proliferation 1	---	0.496	---
AF218451	BCAR1	breast cancer anti-estrogen resistance 1	16q22	0.496	cell adhesion
NM_005397	PODXL	podocalyxin-like	7q32	0.496	---
NM_000666	ACY1	aminoacylase 1	3p21.1	0.495	proteolysis and peptidolysis
AL136713	GHITM	growth hormone inducible transmembrane protein	10q23.2	0.495	---
W19983	OSBPL1A	Oxysterol binding protein-like 1A	18q11.1	0.495	steroid metabolism
AW444969	ZMIZ2	Zinc finger, MIZ-type containing 2	7p13	0.495	---
NM_004333	BRAF	v-raf murine sarcoma viral oncogene homolog B1	7q34	0.495	protein amino acid phosphorylation
J03620	DLD	dihydrolipoamide dehydrogenase	7q31	0.495	energy pathways
BG180941	HNRPD	heterogeneous nuclear ribonucleoprotein D	4q21.1	0.495	RNA processing
AA514384	MAMDC4 // PHPT1	MAM domain containing 4 // phosphohistidine phosphatase 1	9q34.3	0.495	dephosphorylation
NM_001685	ATP5J	ATP synthase, H+ transporting, mitochondrial F0 complex, subunit F6	21q21.1	0.494	energy pathways
BG054922	CCDC113	Coiled-coil domain containing 113	16q13	0.494	---
AL582414	CDR2	Cerebellar degeneration-related protein 2	16p12.3	0.494	---
AK026351	PRKAR2A	Protein kinase, cAMP-dependent, regulatory, type II, alpha	3p21.3	0.494	intracellular signaling cascade
NM_017687	NHLRC2	NHL repeat containing 2	10q26.11	0.493	---
NM_005706	TSSC4	tumor suppressing subtransferable candidate 4	11p15.5	0.493	---
AA877820	TIMM50	Translocase of inner mitochondrial membrane 50 homolog	19q13.2	0.493	---
AL136903	ZNRF1	zinc and ring finger 1	16q22.3	0.493	---
BC002538	SERPINB9	serpin peptidase inhibitor, clade B, member 9	6p25	0.493	---
NM_005463	HNRPDL	heterogeneous nuclear ribonucleoprotein D-like	4q13	0.493	RNA processing
AL121780	HARS2	histidyl-tRNA synthetase 2	20p11.23	0.493	D-amino acid catabolism
BC002522	SUV420H1	suppressor of variegation 4-20 homolog 1	11q13.2	0.493	---
NM_014342	MTCH2	mitochondrial carrier homolog 2	11p11.2	0.493	transport
NM_003910	G10	maternal G10 transcript	7q22.1	0.493	regulation of transcription from Pol II promoter
AI308101	ATP5S	ATP synthase, H+ transporting, mitochondrial F0 complex, subunit s	14q22.1	0.492	---
AF181995	FANCF	Fanconi anemia, complementation group F	11p15	0.492	DNA repair
NM_014320	HEBP2	heme binding protein 2	6q24	0.492	---
AF294326	CBFB	core-binding factor, beta subunit	16q22.1	0.492	transcription from Pol II promoter
AL117593	FEZ2	fasciculation and elongation protein zeta 2	2p21	0.492	cell shape and cell size control
AA868380	KIAA1430	KIAA1430	4q35.1	0.492	---
NM_003496	TRRAP	transformation/transcription domain-associated protein	7q21.2	0.492	oncogenesis
NM_005066	SFPQ	splicing factor proline/glutamine-rich	1p34.3	0.491	nuclear mRNA splicing, via spliceosome
AF258341	POR	P450 oxidoreductase	7q11.2	0.491	electron transport
NM_003668	MAPKAPK5	mitogen-activated protein kinase-activated protein kinase 5	12q24.13	0.491	response to stress
AI804075	TIMM23	Translocase of inner mitochondrial membrane 23 homolog	10q11.21	0.491	protein targeting
NM_018372	RIF1	receptor-interacting factor 1	1p13.2	0.491	---
NM_007045	FGFR1OP	FGFR1 oncogene partner	6q27	0.491	oncogenesis
BF343852	H2AFV	H2A histone family, member V	7p13	0.49	---
BF431488	TRIM44	Tripartite motif-containing 44	11p13	0.49	---
NM_021173	POLD4	polymerase (DNA-directed), delta 4	11q13	0.49	DNA replication
BG389015	TPD52	Tumor protein D52	8q21	0.49	morphogenesis
NM_003288	TPD52L2	tumor protein D52-like 2	20q13.2	0.49	cell proliferation
NM_005402	RALA	v-ral simian leukemia viral oncogene homolog A	7p15	0.489	chemotaxis
BF431363	RPS28	Ribosomal protein S28	19p13.3	0.489	regulation of transcription, DNA-dependent
BE737251	AGPAT3	1-acylglycerol-3-phosphate O-acyltransferase 3	21q22.3	0.489	---
AF226730	AS3MT	arsenic methyltransferase	10q24.33	0.489	---
AA195009	TWSG1	Twisted gastrulation homolog 1	18p11.3	0.489	embryonic development
NM_014185	RANGNRF	RAN guanine nucleotide release factor	17p13	0.489	---
NM_145240	ENAH	enabled homolog	1q42.13	0.489	---
NM_016203	PRKAG2	protein kinase, AMP-activated, gamma 2 non-catalytic subunit	7q35	0.489	fatty acid biosynthesis
BC001081	ANAPC5	anaphase promoting complex subunit 5	12q24.31	0.488	regulation of cell cycle
BE895437	TK2	Thymidine kinase 2, mitochondrial	16q22	0.488	---
AB020702	KIAA0895	KIAA0895 protein	7p14.1	0.488	---
AA741074	WHSC1L1	Wolf-Hirschhorn syndrome candidate 1-like 1	8p11.2	0.488	---
AI762695	ETV6	Ets variant gene 6	12p13	0.488	regulation of transcription, DNA-dependent
NM_014021	SSX2IP	synovial sarcoma, X breakpoint 2 interacting protein	---	0.488	---
NM_002541	OGDH	oxoglutarate dehydrogenase	7p14	0.488	energy pathways
NM_002716	PPP2R1B	protein phosphatase 2, regulatory subunit A, beta isoform	11q23.2	0.487	---
AI344128	TCEB3	Transcription elongation factor B, polypeptide 3	1p36.1	0.487	transcription
AW050627	CENTA1	Centaurin, alpha 1	7p22.3	0.487	cell surface receptor linked signal transduction
AI123527	CEP57	Centrosomal protein 57kDa	11q21	0.487	---
NM_024050	PCIA1	DET1 and DDB1 associated 1	19p13.12	0.487	---
BG478428	NFIB	Nuclear factor I/B	9p24.1	0.486	regulation of transcription, DNA-dependent
AF495383	ADAM9	ADAM metallopeptidase domain 9	8p11.22	0.486	proteolysis and peptidolysis
BF432625	ZNRF1	zinc and ring finger 1	16q22.3	0.486	---
AJ249976	PRKAG2	protein kinase, AMP-activated, gamma 2 non-catalytic subunit	7q35	0.486	fatty acid biosynthesis
NM_022496	ACTR6	actin-related protein 6	12q23.3	0.486	---
AK024942	NOS1AP	Nitric oxide synthase 1 adaptor protein	---	0.486	---
AI984005	XPOT	Exportin, tRNA	12q14.1	0.486	transport
BF439234	LOH12CR1	Loss of heterozygosity, 12, chromosomal region 1	12p12	0.485	---
NM_003942	RPS6KA4	ribosomal protein S6 kinase, polypeptide 4	11q11	0.485	---
AI823980	BRE	Brain and reproductive organ-expressed	2p23.3	0.485	D-ribose metabolism
N51263	PHCA	Phytoceramidase, alkaline	11q13.3	0.485	---
NM_020674	CYP20A1	cytochrome P450, family 20, subfamily A, polypeptide 1	2q33.3	0.485	electron transport
BF337790	PURB	Purine-rich element binding protein B	7p13	0.485	---
AA400206	FAM65A	Family with sequence similarity 65, member A	16q22.1	0.485	---
AW769732	PAX2	Paired box gene 2	10q24	0.485	regulation of transcription, DNA-dependent
AB033100	KIAA1274	KIAA1274	10q22.2	0.485	---
NM_016508	CDKL3	cyclin-dependent kinase-like 3	5q31	0.485	protein amino acid phosphorylation
NM_007062	PWP1	PWP1 homolog	12q24.11	0.485	---
AF033111	SIVA1	SIVA1, apoptosis-inducing factor	14q32.33	0.484	apoptosis
AB013384	HIP1R	huntingtin interacting protein 1 related	12q24	0.484	---
AK023676	CCDC98	coiled-coil domain containing 98	4q21.21	0.484	---
AI653730	CALM1 // CALM2 /// CALM3	Calmodulin 1 // calmodulin 2 // calmodulin 3	14q24	0.484	G-protein coupled receptor protein signaling pathway
L13386	PAFAH1B1	platelet-activating factor acetylhydrolase, isoform Ib, alpha subunit	17p13.3	0.484	cytokinesis
NM_002496	NDUFS8	NADH dehydrogenase Fe-S protein 8	11q13	0.484	electron transport
NM_012331	MSRA	methionine sulfoxide reductase A	8p23.1	0.484	protein modification
NM_022047	DEF6	differentially expressed in FDCP 6 homolog	6p21.33	0.484	---
NM_002813	PSMD9	proteasome 26S subunit, non-ATPase, 9	12q24.31	0.484	ubiquitin-dependent protein catabolism
AC004893	TRRAP	transformation/transcription domain-associated protein	7q21.2	0.484	oncogenesis
AB002374	SPECC1L	SPECC1-like	22q11.23	0.484	---
AA521311	PPTC7	PTC7 protein phosphatase homolog	12q24.13	0.483	---
AI653730	CALM1 // CALM2 /// CALM3	Calmodulin 1 // calmodulin 2 // calmodulin 3	14q24	0.483	G-protein coupled receptor protein signaling pathway
AU132185	MKI67	Antigen identified by monoclonal antibody Ki-67	10q25	0.483	regulation of cell cycle
NM_006738	AKAP13	A kinase anchor protein 13	15q24	0.483	oncogenesis
N91520	ZNF202	Zinc finger protein 202	11q23.3	0.483	regulation of transcription, DNA-dependent
AI348000	SHKBP1	SH3KBP1 binding protein 1	19q13.2	0.483	---
BC005015	ZDHHC24	zinc finger, DHHC-type containing 24	11q13.1	0.483	---
AP000693	MORC3	MORC family CW-type zinc finger 3	21q22.13	0.483	---
N36408	FOSL2	FOS-like antigen 2	2p23	0.483	regulation of transcription from Pol II promoter
AW149492	GOSR2	golgi SNAP receptor complex member 2	17q21	0.482	---
AF155381	ADAM22	ADAM metallopeptidase domain 22	7q21	0.482	proteolysis and peptidolysis
BC000365	GTF2H1	general transcription factor IIH, polypeptide 1	11p15.1	0.482	regulation of CDK activity
NM_014904	RAB11FIP2	RAB11 family interacting protein 2	10q26.12	0.482	---
AK055438	TM6SF1	Transmembrane 6 superfamily member 1	15q24	0.482	---
NM_001834	CLTB	clathrin, light polypeptide	4q2	0.482	intracellular protein transport
AF080569	DNAJB6	DnaJ (Hsp40) homolog, subfamily B, member 6	7q36.3	0.482	---
AB040970	RUFY2	RUN and FYVE domain containing 2	10q22.1	0.482	---
NM_018106	ZDHHC4	zinc finger, DHHC domain containing 4	7p22.2	0.482	---
NM_003609	HIRIP3	HIRA interacting protein 3	16p12.1	0.482	---
AB020716	CAMTA2	calmodulin binding transcription activator 2	17p13.3	0.482	---
AA693722	SLC35D2	Solute carrier family 34, member 2	9q22.33	0.481	---
NM_003146	SSRP1	structure specific recognition protein 1	11q12	0.481	regulation of transcription, DNA-dependent
AW139131	DLG1	discs, large homolog 1	3q29	0.481	intracellular signaling cascade
AF124604	GFER	growth factor, augmenter of liver regeneration	16p13.3	0.481	cell proliferation
AW088232	PAX6	Paired box gene 6	11p13	0.481	regulation of transcription, DNA-dependent
AY014180	SMURF2	SMAD specific E3 ubiquitin protein ligase 2	17q22	0.481	ubiquitin-dependent protein catabolism
AI829920	UBE2H	Ubiquitin-conjugating enzyme E2H	7q32	0.481	---
AL530869	STX5	Syntaxin 5	11q13	0.481	---
NM_002223	ITPR2	inositol 1,4,5-triphosphate receptor, type 2	12p11	0.481	cation transport
AI767884	ZFPL1	Zinc finger protein-like 1	11q13	0.48	---
BE782148	MRPL42	Mitochondrial ribosomal protein L42	12q22	0.48	protein biosynthesis
H93013	NFE2L1	Nuclear factor-like 1	17q21.3	0.48	---
U61500	TMEM1	transmembrane protein 1	21q22.3	0.48	transport
NM_021199	SQRDL	sulfide quinone reductase-like	15q15	0.48	electron transport
AF131820	GHITM	growth hormone inducible transmembrane protein	10q23.2	0.48	---
AW088668	WDR35	WD repeat domain 35	2p24.3	0.479	---
AF177171	TMOD3	tropomodulin 3	15q21.1	0.479	---
BC002568	CIAPIN1	cytokine induced apoptosis inhibitor 1	16q13	0.479	---
BG028884	GNA12	guanine nucleotide binding protein alpha 12	7p22	0.479	---
NM_000280	PAX6	paired box gene 6	11p13	0.479	regulation of transcription, DNA-dependent
AL136647	COQ7	coenzyme Q7 homolog, ubiquinone	16p13.11	0.478	ubiquinone biosynthesis
R40892	PPM1E	protein phosphatase 1E	17q23.2	0.478	---
AK026105	TBC1D2	TBC1 domain family, member 2	9q31.1	0.478	---
AI264216	SLC44A2	Solute carrier family 44, member 2	19p13.1	0.478	---
NM_006428	MRPL28	mitochondrial ribosomal protein L28	16p13.3	0.478	---
NM_002041	GABPB2	GA binding protein transcription factor, beta subunit 2	15q21.2	0.478	regulation of transcription, DNA-dependent
NM_016639	TNFRSF12A	tumor necrosis factor receptor superfamily, member 12A	16p13.3	0.478	angiogenesis
BM452172	VPS37C	Vacuolar protein sorting 37 homolog C	11q12.3	0.478	---
AA096421	SEC22L3	SEC22 vesicle trafficking protein homolog C	3p21.33	0.478	ER to Golgi transport
AB033038	KIAA1212	KIAA1212	2p16.3	0.478	---
R56424	TMEM20	Transmembrane protein 20	10q23.33	0.477	---
NM_002661	PLCG2	phospholipase C, gamma 2	16q24.1	0.477	phospholipid metabolism
AA236927	NEDD1	Neural precursor cell expressed, developmentally down-regulated 1	12q23.1	0.477	---
NM_005273	GNB2	guanine nucleotide binding protein, beta polypeptide 2	7q21.3	0.477	signal transduction
BF112019	PTER	phosphotriesterase related	10p12	0.477	catabolism
NM_014167	HSPC128	HSPC128 protein	12q21.31	0.477	---
AI888037	GSR	glutathione reductase	8p21.1	0.477	electron transport
N21320	SLC12A6	Solute carrier family 12, member 6	15q13.2	0.477	---
NM_002618	PEX13	peroxisome biogenesis factor 13	2p14	0.477	intracellular protein transport
AY166714	CMTM3	CKLF-like MARVEL transmembrane domain containing 3	16q22.1	0.477	chemotaxis
AI969697	RNF125	Ring finger protein 125	---	0.477	---
NM_006327	TIMM23 // TIMM23B	translocase of inner mitochondrial membrane 23 homolog // translocase of inner mitochondrial membrane 23 homolog B	10q11.21	0.476	protein targeting
BC014029	UBE3C	ubiquitin protein ligase E3C	7q36.3	0.476	---
AL578551	RNF10	ring finger protein 10	12q24.31	0.475	---
L03411	RDBP	RD RNA binding protein	6p21.3	0.475	---
AI201880	CCDC59	Coiled-coil domain containing 59	12q21.31	0.475	---
BC005357	EFCAB2	EF-hand calcium binding domain 2	1q44	0.475	---
AI201116	PPARD	peroxisome proliferator-activated receptor delta	6p21.2	0.475	---
AK025964	ANKRD11	ankyrin repeat domain 11	16q24.3	0.475	---
NM_018362	LIN7C	lin-7 homolog C	11p14	0.475	---
NM_014747	RIMS3	regulating synaptic membrane exocytosis 3	1pter	0.474	carbohydrate metabolism
AF293026	SRA1	steroid receptor RNA activator 1	5q31.3	0.474	---
U79291	PTPN11	protein tyrosine phosphatase, non-receptor type 11	12q24	0.474	signal transduction
NM_007373	SHOC2	soc-2 suppressor of clear homolog	10q25	0.474	RAS protein signal transduction
AW190873	ROD1	regulator of differentiation 1	9q33.1	0.474	---
NM_025195	TRIB1	tribbles homolog 1	8q24.13	0.474	---
AF220034	TRIM8	tripartite motif-containing 8	10q24.3	0.474	---
AI022089	CSNK2A2	Casein kinase 2, alpha prime polypeptide	16p13.3	0.474	protein amino acid phosphorylation
AL574900	CMTM3	CKLF-like MARVEL transmembrane domain containing 3	16q22.1	0.474	chemotaxis
AF130105	CTGLF5	Centaurin, gamma-like family, member 5	10q11.22	0.474	---
AI300541	FAM24B	Family with sequence similarity 24, member B	10q26.13	0.474	---
NM_017831	RNF125	ring finger protein 125	18q12.1	0.473	---
X74039	PLAUR	plasminogen activator, urokinase receptor	19q13	0.473	chemotaxis
AW008627	IMMP1L	IMP1 inner mitochondrial membrane peptidase-like	11p14.1	0.473	proteolysis and peptidolysis
NM_006513	SARS	seryl-tRNA synthetase	1p13.3	0.473	seryl-tRNA aminoacylation
AA534860	H2AFV	H2A histone family, member V	7p13	0.473	---
BC042051	ESPNL	espin-like	2q37.3	0.473	---
AU144093	SNX24	sorting nexin 24	5q23.2	0.473	intracellular protein transport
NM_006348	COG5	component of oligomeric golgi complex 5	7q22	0.473	intracellular protein transport
AU153525	F2	Coagulation factor II	11p11.2	0.473	---
NM_020132	AGPAT3	1-acylglycerol-3-phosphate O-acyltransferase 3	21q22.3	0.473	---
AU132789	ZNF273	Zinc finger protein 273	7q11.21	0.473	---
BE552414	TMEM52	Transmembrane protein 52	1p36.32	0.473	---
AA860806	CHES1	Checkpoint suppressor 1	14q24.3	0.473	DNA damage response, signal transduction resulting in cell cycle arrest
AI880633	CCDC75	Coiled-coil domain containing 75	2p22.3	0.473	---
BG251175	DLG1	Discs, large homolog 1	3q29	0.472	intracellular signaling cascade
AB017915	CHST3	carbohydrate sulfotransferase 3	10q22.2	0.472	---
AW242820	XPOT	exportin, tRNA	12q14.1	0.472	transport
AI686514	ANKRD11	Ankyrin repeat domain 11	16q24.3	0.472	---
AI373854	KIAA0415	KIAA0415 protein	7p22.2	0.472	---
D42055	NEDD4	neural precursor cell expressed, developmentally down-regulated 4	15q	0.471	ubiquitin cycle
AA811192	KIAA0179	KIAA0179	21q22.3	0.471	regulation of transcription, DNA-dependent
BC034621	LPGAT1	lysophosphatidylglycerol acyltransferase 1	1p36.13	0.471	metabolism
NM_006296	VRK2	vaccinia related kinase 2	2p16	0.471	protein amino acid phosphorylation
NM_002524	NRAS	neuroblastoma RAS viral oncogene homolog	1p13.2	0.471	regulation of cell cycle
NM_002056	GFPT1	glutamine-fructose-6-phosphate transaminase 1	2p13	0.471	carbohydrate metabolism
NM_022782	MPHOSPH9	M-phase phosphoprotein 9	12q24.31	0.471	---
NM_005982	SIX1	sine oculis homeobox homolog 1	14q23.1	0.471	regulation of transcription, DNA-dependent
AF020043	SMC3	structural maintenance of chromosomes 3	10q25	0.471	DNA repair
NM_002842	PTPRH	protein tyrosine phosphatase, receptor type, H	19q13.4	0.471	protein amino acid dephosphorylation
BE622952	SORT1	sortilin 1	1p21.3	0.47	---
AF153604	USP15	ubiquitin specific peptidase 15	12q14	0.47	deubiquitination
NM_005271	GLUD1	glutamate dehydrogenase 1	10q23.3	0.47	---
AK022131	TXNL2	thioredoxin-like 2	6p25.3	0.47	electron transport
AW243097	MIB1	Mindbomb homolog 1	18q11.2	0.47	---
NM_021183	RAP2C	RAP2C, member of RAS oncogene family	Xq25	0.47	small GTPase mediated signal transduction
NM_014868	RNF10	ring finger protein 10	12q24.31	0.47	---
AL045405	ZFP91	Zinc finger protein 91 homolog	11q12	0.469	---
AI831506	LCOR	Ligand dependent nuclear receptor corepressor	---	0.469	---
AA834576	ITPR2	Inositol 1,4,5-triphosphate receptor, type 2	---	0.469	---
NM_007274	BACH	brain acyl-CoA hydrolase	1p36.31	0.469	lipid metabolism
BG484552	RASSF8	Ras association domain family 8	12p12.3	0.469	neuropeptide signaling pathway
NM_001494	GDI2	GDP dissociation inhibitor 2	10p15	0.469	protein transport
AL031685	SLC9A8	solute carrier family 9, member 8	20q13.13	0.469	sodium ion transport
AB014540	SWAP70	SWAP-70 protein	11p15	0.469	---
NM_001197	BIK	BCL2-interacting killer	22q13.31	0.468	induction of apoptosis
AF212229	CHID1	chitinase domain containing 1	11p15.5	0.468	---
NM_004388	CTBS	chitobiase, di-N-acetyl-	1p22	0.468	carbohydrate metabolism
AC007130	HIBADH	3-hydroxyisobutyrate dehydrogenase	7p15.2	0.468	pentose-phosphate shunt
AU144267	MYST4	MYST histone acetyltransferase 4	10q22.2	0.468	regulation of transcription, DNA-dependent
AL117381	COX4I2	cytochrome c oxidase subunit IV isoform 2	20q11.21	0.468	apoptosis
BC001134	AKTIP	AKT interacting protein	16q12.2	0.468	ubiquitin cycle
NM_004896	VPS26A	vacuolar protein sorting 26 homolog A	10q21.1	0.468	intracellular protein transport
NM_018030	OSBPL1A	oxysterol binding protein-like 1A	18q11.1	0.467	steroid metabolism
AL518943	LOC645513	Similar to septin 7	4q27	0.467	---
AL578116	SETD8	SET domain containing 8	13q11	0.467	regulation of transcription, DNA-dependent
AF091352	VEGFA	vascular endothelial growth factor A	6p12	0.467	regulation of cell cycle
NM_004521	KIF5B	kinesin family member 5B	10pter	0.467	microtubule-based movement
BE220265	WNT9A	Wingless-type MMTV integration site family, member 9A	1q42	0.467	frizzled-2 signaling pathway
NM_001274	CHEK1	CHK1 checkpoint homolog	11q24	0.467	DNA damage response, signal transduction resulting in cell cycle arrest
AI989677	ITCH	Itchy homolog E3 ubiquitin protein ligase	20q11.22	0.467	ubiquitin cycle
BC021229	SELI	selenoprotein I	2p24.1	0.467	---
NM_004194	ADAM22	a disintegrin and metalloproteinase domain 22	7q21	0.467	proteolysis and peptidolysis
BG420865	ZFPL1	Zinc finger protein-like 1	11q13	0.467	---
AF281030	TRIOBP	TRIO and F-actin binding protein	22q13.1	0.466	actin modification
AF131846	GFPT1	Clone 114 tumor rejection antigen	2p13	0.466	carbohydrate metabolism
NM_014286	FREQ	frequenin homolog	9q34	0.466	cell communication
NM_018639	WSB2	WD repeat and SOCS box-containing 2	12q24.23	0.466	intracellular signaling cascade
NM_015472	WWTR1	WW domain containing transcription regulator 1	3q23	0.466	regulation of transcription, DNA-dependent
N47725	IFIT5	interferon-induced protein with tetratricopeptide repeats 5	10q23.32	0.466	immune response
AF095192	BAG2	BCL2-associated athanogene 2	6p12.3	0.466	protein folding
AY029208	COL6A2	collagen, type VI, alpha 2	21q22.3	0.466	muscle development
L29511	GRB2	growth factor receptor-bound protein 2	17q24	0.465	---
BF059136	ROD1	ROD1 regulator of differentiation 1	9q33.1	0.465	---
AF220032	TRIM7	tripartite motif-containing 7	5q35.3	0.465	---
AK074557	TMED4	transmembrane emp24 protein transport domain containing 4	7p13	0.465	intracellular protein transport
BC002809	DR1	down-regulator of transcription 1, TBP-binding	1p22.1	0.465	negative regulation of transcription from Pol II promoter
NM_015251	ASCIZ	ATM/ATR-Substrate Chk2-Interacting Zn2+-finger protein	16q23.2	0.465	---
NM_018144	SEC61A2	Sec61 alpha 2 subunit	10p14	0.464	protein targeting
BG034080	BIN1	Bridging integrator 1	2q14	0.464	synaptic transmission
AB051495	KIF21A	kinesin family member 21A	12q12	0.464	---
BF447105	SORT1	Sortilin 1	1p21.3	0.464	---
AF035620	BRAP	BRCA1 associated protein	12q24	0.464	---
BG035151	SFPQ	Splicing factor proline/glutamine-rich	1p34.3	0.464	nuclear mRNA splicing, via spliceosome
NM_012222	MUTYH	mutY homolog	1p34.3	0.464	base-excision repair
AW241779	DNAJC9	DnaJ (Hsp40) homolog, subfamily C, member 9	10q22.2	0.464	---
NM_021038	MBNL1	muscleblind-like	3q25	0.464	---
NM_005436	CCDC6	coiled-coil domain containing 6	10q21	0.464	cell growth and/or maintenance
AF158555	GLS	glutaminase	2q32	0.463	glutamine catabolism
AK023950	SAPS3	SAPS domain family	11q13	0.463	---
BG505277	ATP8B1	ATPase, Class I, type 8B, member 1	18q21	0.463	lipid metabolism
BF214329	MTFR1	mitochondrial fission regulator 1	8q12.3	0.463	---
NM_005766	FARP1	FERM, RhoGEF and pleckstrin domain protein 1	13q32.2	0.463	---
BC004463	DHX37	DEAH (Asp-Glu-Ala-His) box polypeptide 37	12q24.31	0.463	---
NM_000107	DDB2	damage-specific DNA binding protein 2	11p12	0.463	nucleotide-excision repair
AI377416	WIBG	Within bgcn homolog	12q13.13	0.463	---
AW471181	KIAA0773	KIAA0773 gene product	7	0.463	---
NM_000581	GPX1	glutathione peroxidase 1	3p21.3	0.463	response to oxidative stress
AK095151	EDD1	E3 ubiquitin protein ligase, HECT domain containing, 1	---	0.463	---
BC012461	DDX51	DEAD (Asp-Glu-Ala-Asp) box polypeptide 51	12q24.33	0.462	regulation of transcription, DNA-dependent
AF077040	USP3	ubiquitin specific peptidase 3	15q22.3	0.462	deubiquitination
AL049325	KRIT1	KRIT1, ankyrin repeat containing	---	0.462	---
BC001647	FAM118B	family with sequence similarity 118, member B	11q24.2	0.462	---
NM_014805	EPM2AIP1	EPM2A interacting protein 1	3p22.1	0.461	---
AF199015	VIL2	villin 2	6q25.2	0.461	cytoskeletal anchoring
AF162666	TLK1	tousled-like kinase 1	2q31.1	0.461	regulation of chromatin assembly/disassembly
L22431	VLDLR	very low density lipoprotein receptor	9p24	0.461	signal transduction
NM_000883	IMPDH1	inosine monophosphate dehydrogenase 1	7q31.3	0.461	purine nucleotide biosynthesis
NM_022373	HERPUD2	HERPUD family member 2	7p14.2	0.461	---
AF134149	KCNK6	potassium channel, subfamily K, member 6	19q13.1	0.461	ion transport
AA131335	CRSP8	Cofactor required for Sp1 transcriptional activation, subunit 8	9q34.1	0.461	regulation of transcription from Pol II promoter
BC020552	LOC728613	programmed cell death protein 6-like	5pter	0.46	apoptosis
AI268315	GFPT1	Clone 114 tumor rejection antigen	2p13	0.46	carbohydrate metabolism
AL136918	OSBPL5	oxysterol binding protein-like 5	11p15.4	0.46	steroid metabolism
AJ278890	TSGA14	testis specific, 14	7q32	0.46	---
AB066484	HNRPDL	heterogeneous nuclear ribonucleoprotein D-like	4q13	0.46	RNA processing
NM_016027	LACTB2	lactamase, beta 2	8p22	0.46	---
BE384482	YKT6	YKT6 v-SNARE homolog	7p15.1	0.46	vesicle targeting
NM_018103	LRRC5	leucine rich repeat containing 5	1p22.2	0.46	---
AF241830	HOOK3	Homo sapiens golgi-associated microtubule-binding protein	---	0.46	---
AF401998	MBNL1	muscleblind-like	3q25	0.459	---
AI652872	EPB41L5	Erythrocyte membrane protein band 4.1 like 5	2q14.2	0.459	---
NM_006054	RTN3	reticulon 3	11q13	0.459	---
AB051511	SELI	selenoprotein I	2p24.1	0.459	---
AF035594	PRKCA	protein kinase C, alpha	17q22	0.459	regulation of cell cycle
NM_002452	NUDT1	nucleoside diphosphate linked moiety X-type motif 1	7p22	0.459	---
AV724415	PDPR	pyruvate dehydrogenase phosphatase regulatory subunit	16q22.1	0.459	---
BE305165	ELF2	E74-like factor 2	11q13	0.459	---
AF060922	BNIP3L	BCL2/adenovirus E1B 19kDa interacting protein 3-like	8p21	0.459	apoptosis
AL049383	ROCK2	Rho-associated, coiled-coil containing protein kinase 2	2p24	0.459	protein amino acid phosphorylation
BF131886	SESN2	sestrin 2	1p35.2	0.458	cell cycle arrest
AA811138	IFNAR1	Interferon (alpha, beta and omega) receptor 1	21q22.1	0.458	cell surface receptor linked signal transduction
H60265	ZRANB1	zinc finger, RAN-binding domain containing 1	10q26.2	0.458	---
U58033	MTMR2	myotubularin related protein 2	11q22	0.458	protein amino acid dephosphorylation
NM_017446	MRPL39	mitochondrial ribosomal protein L39	21q21.3	0.458	---
BF111169	SMURF2	SMAD specific E3 ubiquitin protein ligase 2	17q22	0.458	ubiquitin-dependent protein catabolism
NM_015324	KIAA0409	KIAA0409	11p15.4	0.458	---
AL135735	PICALM	Phosphatidylinositol binding clathrin assembly protein	11q14	0.457	protein complex assembly
AW976035	PRSS23	Protease, serine, 23	---	0.457	---
BC006299	MON1A	MON1 homolog A	3p21.31	0.457	---
NM_001938	DR1	down-regulator of transcription 1, TBP-binding	1p22.1	0.457	negative regulation of transcription from Pol II promoter
AK022644	DBNDD1	dysbindin domain containing 1	16q24.3	0.456	---
AI889160	CABLES1	Cdk5 and Abl enzyme substrate 1	18q11.2	0.456	---
AU144243	CCPG1	Cell cycle progression 1	15q21.1	0.456	---
NM_003864	SAP30	Sin3A-associated protein	4q34.1	0.456	---
AI805560	ZMYM6	Zinc finger, MYM-type 6	1p34.3	0.456	---
N31913	MBNL1	Muscleblind-like	3q25	0.456	---
NM_002553	ORC5L	origin recognition complex, subunit 5-like	7q22.1	0.456	DNA replication
S46622	PPP3CC	protein phosphatase 3, catalytic subunit, gamma isoform	8p21.2	0.456	---
NM_006303	JTV1	JTV1 gene	7p22	0.456	protein biosynthesis
AB037810	SIPA1L2	signal-induced proliferation-associated 1 like 2	1q42.2	0.456	---
NM_000081	LYST	lysosomal trafficking regulator	1q42.1	0.455	intracellular protein transport
AW184034	BRAF	v-raf murine sarcoma viral oncogene homolog B1	7q34	0.455	protein amino acid phosphorylation
BC007242	ETV4	ets variant gene 4	17q21	0.455	regulation of transcription, DNA-dependent
AI805297	VEZATIN	adherens junctions transmembrane protein	12q23.1	0.455	---
NM_030912	TRIM8	tripartite motif-containing 8	10q24.3	0.455	---
BF028405	RUFY2	RUN and FYVE domain containing 2	10q22.1	0.455	---
AA747426	IFRD1	Interferon-related developmental regulator 1	7q22	0.455	myoblast cell fate determination
NM_003823	RTEL1 // TNFRSF6B	regulator of telomere elongation helicase 1 // tumor necrosis factor receptor superfamily, member 6b, decoy	20q13.3	0.455	apoptosis
U62325	hFE65L	Human FE65-like protein	4p14	0.455	intracellular signaling cascade
NM_016622	MRPL35	mitochondrial ribosomal protein L35	2p11.2	0.454	---
AW510696	TTC3	Tetratricopeptide repeat domain 3	21q22.2	0.454	pathogenesis
NM_016066	GLRX2	glutaredoxin 2	1q31.2	0.454	---
AV682679	SEPHS1	Selenophosphate synthetase 1	10p14	0.454	protein modification
AB029006	SPAST	spastin	2p24	0.454	---
AU152505	MAPK8	Mitogen-activated protein kinase 8	10q11.23	0.454	protein amino acid phosphorylation
NM_013306	SNX15	sorting nexin 15	11q12	0.454	intracellular protein transport
NM_007016	DUS4L	dihydrouridine synthase 4-like	7q22	0.453	---
BC004535	ZDHHC16	zinc finger, DHHC-type containing 16	10q24.2	0.453	---
AK024967	MLSTD2	Male sterility domain containing 2	11p15.2	0.453	---
AA151712	TCF12	Transcription factor 12	15q21	0.453	---
NM_006568	CGRRF1	cell growth regulator with ring finger domain 1	14q22.2	0.453	response to stress
AJ272212	PSKH1	protein serine kinase H1	16q22.1	0.453	protein amino acid phosphorylation
AI890347	WDR51B	WD repeat domain 51B	12q21.33	0.453	---
NM_001829	CLCN3	chloride channel 3	4q33	0.453	chloride transport
AF479418	WAPAL	wings apart-like homolog	10q23.31	0.452	---
NM_016531	KLF3	Kruppel-like factor 3	4p14	0.452	regulation of transcription, DNA-dependent
NM_017593	BMP2K	BMP2 inducible kinase	4q21.23	0.452	protein amino acid phosphorylation
AL080102	EIF5	eukaryotic translation initiation factor 5	14q32.33	0.452	regulation of translational initiation
NM_004809	STOML1	stomatin-like 1	15q24	0.452	---
AF017061	CUL5	cullin 5	11q22	0.452	G1/S transition of mitotic cell cycle
NM_015959	TXNDC14	thioredoxin domain containing 14	11cen	0.451	electron transport
AF077353	DBNL	drebrin-like	7p13	0.451	---
BF438270	RP9	Retinitis pigmentosa 9	7p14.3	0.451	---
NM_013320	HCF-2	host cell factor 2	12q23.3	0.451	regulation of transcription from Pol II promoter
NM_003831	RIOK3	RIO kinase 3	18q11.2	0.45	chromosome segregation
AF327722	NARG1	NMDA receptor regulated 1	4q31.1	0.45	---
NM_005534	IFNGR2	interferon gamma receptor 2	21q22.11	0.45	cell surface receptor linked signal transduction
BF593727	RHEB	Ras homolog enriched in brain	7q36	0.45	signal transduction
NM_022474	MPP5	membrane protein, palmitoylated 5	14q24.1	0.45	---
Y16522	STOML1	stomatin-like 1	15q24	0.45	---
NM_018518	MCM10	MCM10 minichromosome maintenance deficient 10	10p13	0.45	---
AB002380	ARHGEF12	Rho guanine nucleotide exchange factor 12	11q23.3	0.45	intracellular signaling cascade
AF037448	SYNCRIP	synaptotagmin binding, cytoplasmic RNA interacting protein	6q14	0.45	---
BC041933	UBE3C	Ubiquitin protein ligase E3C	---	0.449	---
BF001267	DOCK7	Dedicator of cytokinesis 7	1p32.1	0.449	---
AI803485	URB1	URB1 ribosome biogenesis 1 homolog	21q22.11	0.449	---
NM_005587	MEF2A	MADS box transcription enhancer factor 2, polypeptide A	15q26	0.449	regulation of transcription, DNA-dependent
R15072	SLC16A14	Solute carrier family 16, member 14	2q37.1	0.449	---
NM_004915	ABCG1	ATP-binding cassette, sub-family G, member 1	21q22.3	0.449	small molecule transport
AA046650	TRIOBP	TRIO and F-actin binding protein	22q13.1	0.449	actin modification
BE299671	ARFGAP2	ADP-ribosylation factor GTPase activating protein 2	11p11.2	0.449	---
T81639	PSMF1	proteasome inhibitor subunit 1	20p13	0.449	---
AI074611	GOSR2	Golgi SNAP receptor complex member 2	17q21	0.449	---
BF000332	DYNC1H1	Dynein, cytoplasmic 1, heavy chain 1	14q32.3	0.449	microtubule-based movement
NM_004834	MAP4K4	mitogen-activated protein kinase kinase kinase kinase 4	2q11.2	0.449	protein amino acid phosphorylation
AA536012	HERPUD2	HERPUD family member 2	7p14.2	0.449	---
AF029346	CLCN3	chloride channel 3	4q33	0.448	chloride transport
AV725947	SFRS2B	splicing factor, arginine/serine-rich 2B	11q22	0.448	regulation of transcription, DNA-dependent
NM_018694	ARL6IP4 // OGFOD2	ADP-ribosylation-like factor 6 interacting protein 4 // 2-oxoglutarate and iron-dependent oxygenase domain containing 2	12q24.31	0.448	RNA splicing
AI694646	SEC61A2	Sec61 alpha 2 subunit	10p14	0.448	protein targeting
AL530874	EPHB2	EPH receptor B2	1p36.1	0.448	protein amino acid phosphorylation
AI676022	PHACS	1-aminocyclopropane-1-carboxylate synthase	11p11	0.448	---
NM_024735	FBXO31	MGC15419 protein	16q24.2	0.448	---
X57198	TCEA1	transcription elongation factor A, 1	3p22	0.448	transcription
AF356515	HINT2	histidine triad nucleotide binding protein 2	9p13.1	0.447	---
M18003	FDX1	ferredoxin 1	11q22	0.447	energy pathways
AV721177	PICALM	Phosphatidylinositol binding clathrin assembly protein	11q14	0.447	protein complex assembly
AI913146	PHF20L1	PHD finger protein 20-like 1	8q24.22	0.447	---
AY034482	SYNCRIP	synaptotagmin binding, cytoplasmic RNA interacting protein	6q14	0.447	---
AI807026	CBL	Cas-Br-M ecotropic retroviral transforming sequence	11q23.3	0.447	cell surface receptor linked signal transduction
AK001821	GNPTAB	N-acetylglucosamine-1-phosphate transferase, alpha and beta subunits	12q23.3	0.447	cell differentiation
NM_014330	PPP1R15A	protein phosphatase 1, regulatory subunit 15A	19q13.2	0.447	apoptosis
AF035620	BRAP	BRCA1 associated protein	12q24	0.447	---
NM_016122	NY-REN-58	NY-REN-58 antigen	12q22	0.447	---
AA333161	VTI1A	Vesicle transport through interaction with t-SNAREs homolog 1A	10q25.3	0.447	intracellular protein transport
NM_013436	NCKAP1	NCK-associated protein 1	2q32	0.447	apoptosis
AI129346	NDUFV3	NADH-ubiquinone oxidoreductase 9 KD subunit precursor	21q22.3	0.446	mitochondrial electron transport, NADH to ubiquinone
AL031651	TGM2	transglutaminase 2	---	0.446	---
NM_006555	YKT6	SNARE protein Ykt6	7p15.1	0.446	vesicle targeting
AK027038	MTMR2	myotubularin related protein 2	11q22	0.446	protein amino acid dephosphorylation
NM_006758	U2AF1	U2 small nuclear RNA auxiliary factor 1	21q22.3	0.446	nuclear mRNA splicing, via spliceosome
AL117466	LIMK2	LIM domain kinase 2	22q12.2	0.445	---
AF081459	ORC5L	origin recognition complex, subunit 5-like	7q22.1	0.445	DNA replication
BG261090	MLSTD2	Male sterility domain containing 2	11p15.2	0.445	---
AI248305	CEP27	Centrosomal protein 27kDa	15q14	0.445	---
AI934407	DHTKD1	Dehydrogenase E1 and transketolase domain containing 1	10p14	0.445	metabolism
NM_001047	SRD5A1	steroid-5-alpha-reductase, alpha polypeptide 1	5p15	0.445	cell-cell signaling
NM_015545	PTCD1	KIAA0632 protein	7q22.1	0.445	---
BC001903	IL10RB	interleukin 10 receptor, beta	21q22.1	0.445	blood coagulation
AA005137	PNPO	Pyridoxamine 5'-phosphate oxidase	17q21.32	0.445	pyridoxine biosynthesis
NM_013257	SGKL	serum/glucocorticoid regulated kinase-like	8q12.3	0.445	protein amino acid phosphorylation
BC000723	CRAT	carnitine acetyltransferase	9q34.1	0.445	energy pathways
NM_001707	BCL7B	B-cell CLL/lymphoma 7B	7q11.23	0.444	---
AA522888	USP40	Ubiquitin specific peptidase 40	2q37.1	0.444	ubiquitin-dependent protein catabolism
NM_001605	AARS	alanyl-tRNA synthetase	16q22	0.444	protein biosynthesis
NM_004369	COL6A3	collagen, type VI, alpha 3	2q37	0.444	cell adhesion
AA421957	MED8	Mediator of RNA polymerase II transcription, subunit 8 homolog	1p34.1	0.444	regulation of transcription, DNA-dependent
U32974	BIRC4	baculoviral IAP repeat-containing 4	Xq25	0.443	apoptosis
BE645850	WAPAL	Wings apart-like homolog	10q23.31	0.443	---
NM_004605	SULT2B1	sulfotransferase family, cytosolic, 2B, member 1	19q13.3	0.443	---
AW276572	SBF2	SET binding factor 2	11p15.3	0.443	---
NM_006101	KNTC2	kinetochore associated 2	18p11.31	0.443	mitotic chromosome segregation
BE881590	ETV1	Ets variant gene 1	7p22	0.443	regulation of transcription, DNA-dependent
AW005535	RAP2B	RAP2B, member of RAS oncogene family	3q25.2	0.443	signal transduction
BC004916	COQ5	coenzyme Q5 homolog, methyltransferase	12q24.31	0.443	---
NM_020156	C1GALT1	core 1 UDP-galactose:N-acetylgalactosamine-alpha-R beta 1,3-galactosyltransferase	7p14	0.443	---
AK055438	TM6SF1	Transmembrane 6 superfamily member 1	15q24	0.442	---
NM_058219	EXOSC6	exosome component 6	16q22.1	0.442	---
NM_019591	ZNF26	zinc finger protein 26	12q24.33	0.442	regulation of transcription, DNA-dependent
NM_015947	ASCC1	CGI-18 protein	10pter	0.442	---
AB019695	TXNRD2	thioredoxin reductase 2	22q11.21	0.441	response to oxygen radicals
AI337901	GATAD1	GATA zinc finger domain containing 1	7q21	0.441	---
BC004219	AGPAT3	1-acylglycerol-3-phosphate O-acyltransferase 3	21q22.3	0.441	---
NM_001755	CBFB	core-binding factor, beta subunit	16q22.1	0.441	transcription from Pol II promoter
BF060783	DLX1	distal-less homeobox 1	2q32	0.441	---
AA127740	USP40	Ubiquitin specific peptidase 40	2q37.1	0.441	ubiquitin-dependent protein catabolism
AI199355	TROAP	Trophinin associated protein	12q13.12	0.441	---
AF328864	SELS	selenoprotein S	15q26.3	0.441	---
NM_007284	TWF2	twinfilin, actin-binding protein, homolog 2	3p21.1	0.44	---
NM_006327	TIMM23	translocase of inner mitochondrial membrane 23 homolog	10q11.21	0.44	protein targeting
BE552470	TFAM	Transcription factor A, mitochondrial	10q21	0.44	DNA dependent DNA replication
D89092	HNRPDL	heterogeneous nuclear ribonucleoprotein D-like	4q13	0.44	RNA processing
NM_002595	PCTK2	PCTAIRE protein kinase 2	12q23.1	0.44	---
X76184	ETV5	ets variant gene 5	3q28	0.44	regulation of transcription, DNA-dependent
AW663968	LCOR	Ligand dependent nuclear receptor corepressor	10q24	0.44	regulation of transcription, DNA-dependent
AC004997	TBC1D10	TBC1 domain family, member 10A	22q12.1	0.44	regulation of transcription, DNA-dependent
BG402859	ZFHX3	zinc finger homeobox 3	16q22.3	0.439	regulation of transcription, DNA-dependent
BC003381	LARP5	La ribonucleoprotein domain family, member 5	10p15.3	0.439	---
AW182575	IKIP	IKK interacting protein	12q23.1	0.439	---
BF576458	NCOA1	Nuclear receptor coactivator 1	2p23	0.439	transcription
BC003551	TGM2	transglutaminase 2	20q12	0.439	peptide cross-linking
BF512200	MBNL1	Muscleblind-like	3q25	0.439	---
AK024913	CCDC6	Coiled-coil domain containing 6	---	0.439	---
NM_025128	MUS81	MUS81 endonuclease homolog	11q13	0.438	DNA metabolism
NM_018988	GFOD1	glucose-fructose oxidoreductase domain containing 1	6pter	0.438	electron transport
AB020966	RNMT	RNA methyltransferase	18p11.22	0.438	mRNA capping
AI828967	CBL	Cas-Br-M ecotropic retroviral transforming sequence	11q23.3	0.438	cell surface receptor linked signal transduction
NM_024740	DIBD1	disrupted in bipolar affective disorder 1	11q23	0.438	---
AU146532	PDK1	pyruvate dehydrogenase kinase, isozyme 1	2q31.1	0.438	glucose metabolism
NM_004614	TK2	thymidine kinase 2, mitochondrial	16q22	0.437	---
AL050040	PTPN20A // PTPN20B	protein tyrosine phosphatase, non-receptor type 20A // protein tyrosine phosphatase, non-receptor type 20B	10q11.22	0.437	---
R52678	SSX2IP	Synovial sarcoma, X breakpoint 2 interacting protein	---	0.437	---
AL136572	ZMIZ2	zinc finger, MIZ-type containing 2	7p13	0.437	---
BC000925	DENR	density-regulated protein	12q24.31	0.436	translational initiation
J04543	ANXA7	annexin A7	10q21.1	0.436	---
NM_022476	FTS	fused toes homolog	16q12.2	0.436	ubiquitin cycle
NM_017694	FLJ20160	FLJ20160 protein	2q32.3	0.436	---
AB056663	ITCH	itchy homolog E3 ubiquitin protein ligase	20q11.22	0.436	ubiquitin cycle
NM_015510	DKFZp566O084	DKFZP566O084 protein	17p12	0.436	---
BC032474	TIRAP	toll-interleukin 1 receptor domain containing adaptor protein	11q24.2	0.435	---
AF081567	PRKRIR	protein-kinase, interferon-inducible double stranded RNA dependent inhibitor	11q13.5	0.435	regulation of translation
BE858808	INPP5F	Inositol polyphosphate-5-phosphatase F	10q26.13	0.435	---
BE217882	KIAA1718	KIAA1718 protein	7q33	0.435	---
BF111651	PPAPDC1B	Phosphatidic acid phosphatase type 2 domain containing 1B	8p11.23	0.435	---
AL162070	CORO1C	coronin, actin binding protein, 1C	12q24.1	0.435	signal transduction
NM_021991	JUP	junction plakoglobin	17q21	0.435	cell adhesion
NM_000181	GUSB	glucuronidase, beta	7q21.11	0.434	carbohydrate metabolism
N74662	MRPL43	mitochondrial ribosomal protein L43	10q24.31	0.434	---
AI815207	SAAL1	Serum amyloid A-like 1	11p15.1	0.434	---
AF022375	VEGFA	vascular endothelial growth factor A	6p12	0.434	regulation of transcription, DNA-dependent
NM_017767	SLC39A4	solute carrier family 39, member 4	8q24.3	0.433	---
BE540552	FADS1	Fatty acid desaturase 1	11q12.2	0.433	---
AL137673	DR1	Down-regulator of transcription 1, TBP-binding	1p22.1	0.433	negative regulation of transcription from Pol II promoter
BC015232	TMEM136	transmembrane protein 136	11q23.3	0.432	---
AI306487	SCRN3	secernin 3	2q31.1	0.432	proteolysis and peptidolysis
NM_012341	GTPBP4	GTP binding protein 4	10p15	0.432	---
AW779397	PEX11G	Peroxisomal biogenesis factor 11 gamma	19p13.3	0.432	---
AI653169	AK3L1 // AK3L2	adenylate kinase 3-like 1 // adenylate kinase 3-like 2	9pter	0.432	nucleobase, nucleoside, nucleotide and nucleic acid metabolism
AI309997	FAM120AOS	Family with sequence similarity 120A opposite strand	9q22.32	0.431	---
NM_003274	TMEM1	transmembrane protein 1	21q22.3	0.431	transport
NM_014915	ANKRD26	ankyrin repeat domain 26	10pter	0.431	---
AW513629	SFRS15	Splicing factor, arginine/serine-rich 15	21q22.1	0.431	---
NM_005146	SART1	squamous cell carcinoma antigen recognized by T cells	11q13.1	0.431	---
AA524023	TPD52	Tumor protein D52	8q21	0.431	morphogenesis
BC006351	WDR74	WD repeat domain 74	11q12.3	0.43	---
BC006104	RIOK1	RIO kinase 1	6p24.3	0.43	protein amino acid phosphorylation
NM_020186	ACN9	ACN9 homolog	7q22.1	0.43	---
W60848	ITFG2	integrin alpha FG-GAP repeat containing 2	12p13.33	0.43	---
D38435	PMS2L1	postmeiotic segregation increased 2-like 1	7q22.1	0.43	mismatch repair
AA576946	TBRG1	transforming growth factor beta regulator 1	11q24.2	0.43	---
BF591556	RREB1	Ras responsive element binding protein 1	6p25	0.43	transcription from Pol II promoter
AL138761	SLK	STE20-like kinase	10q25.1	0.429	---
NM_014906	PPM1E	protein phosphatase 1E	17q23.2	0.429	---
NM_016053	CGI-116	CGI-116 protein	12q23.3	0.429	---
AF277187	PTPMT1	protein tyrosine phosphatase, mitochondrial 1	11p11.11	0.429	mitochondrial electron transport, NADH to ubiquinone
AI400463	PARG	Poly glycohydrolase	10q11.23	0.429	---
NM_000076	CDKN1C	cyclin-dependent kinase inhibitor 1C	11p15.5	0.429	regulation of CDK activity
NM_007350	PHLDA1	pleckstrin homology-like domain, family A, member 1	12q15	0.429	---
AI343248	SFRS2B	Splicing factor, arginine/serine-rich 2B	---	0.429	---
AA292373	COL6A1	collagen, type VI, alpha 1	21q22.3	0.429	regulation of transcription, DNA-dependent
NM_007167	ZNF258	zinc finger protein 258	1p34.2	0.429	development
BG032269	ARL5B	ADP-ribosylation factor-like 5B	10p13	0.428	small GTPase mediated signal transduction
BG390493	STYX	Serine/threonine/tyrosine interacting protein	---	0.428	protein amino acid dephosphorylation
NM_004398	DDX10	DEAD (Asp-Glu-Ala-Asp) box polypeptide 10	11q22	0.428	---
AW593996	MARCH3	Membrane-associated ring finger 3	5q23.3	0.428	electron transport
AL532341	ACTR1A	ARP1 actin-related protein 1 homolog A, centractin alpha	10q24.33	0.428	vesicle-mediated transport
NM_021030	ZNF14	zinc finger protein 14	19p13.3	0.428	regulation of transcription, DNA-dependent
AA142929	LYSMD4	LysM, putative peptidoglycan-binding, domain containing 4	15q26	0.428	regulation of transcription, DNA-dependent
NM_002627	PFKP	phosphofructokinase, platelet	10p15.3	0.428	glycolysis
AW874308	OR7E38P	olfactory receptor, family 7, subfamily E, member 38 pseudogene	---	0.428	---
NM_000445	PLEC1	plectin 1, intermediate filament binding protein	8q24	0.428	cytoskeletal anchoring
BG286461	TBRG1	transforming growth factor beta regulator 1	11q24.2	0.428	---
AI936072	FAM118B	Family with sequence similarity 118, member B	11q24.2	0.428	---
NM_019555	ARHGEF3	Rho guanine nucleotide exchange factor 3	3p21	0.428	---
AY124188	MIER1	mesoderm induction early response 1 homolog	1p31.3	0.427	---
NM_001987	ETV6	ets variant gene 6	12p13	0.427	regulation of transcription, DNA-dependent
NM_007061	CDC42EP1	CDC42 effector protein 1	22q13.1	0.427	development
BE613178	CBS	Cystathionine-beta-synthase	21q22.3	0.427	amino acid metabolism
BC005174	ATF5	activating transcription factor 5	19q13.3	0.427	regulation of cell cycle
NM_002431	MNAT1	menage a trois homolog 1, cyclin H assembly factor	14q23	0.426	regulation of CDK activity
NM_012193	FZD4	frizzled homolog 4	11q14.2	0.426	frizzled signaling pathway
NM_024635	MAK10	corneal wound healing-related protein	---	0.426	---
NM_002626	PFKL	phosphofructokinase, liver	21q22.3	0.426	---
AL512760	FADS1	fatty acid desaturase 1	11q12.2	0.426	---
AI123715	USP47	Ubiquitin specific peptidase 47	11p15.3	0.426	---
NM_003162	STRN	striatin, calmodulin binding protein	2p22	0.425	---
AI143124	CKAP5	Cytoskeleton associated protein 5	11p11.2	0.425	---
NM_014035	SNX24	sorting nexing 24	5q23.2	0.425	intracellular protein transport
AI208616	RAD54B	RAD54 homolog B	---	0.425	---
AB017493	KLF6	Kruppel-like factor 6	10p15	0.425	---
AI288759	ZFHX3	zinc finger homeobox 3	16q22.3	0.425	regulation of transcription, DNA-dependent
NM_005441	CHAF1B	chromatin assembly factor 1, subunit B	21q22.13	0.424	DNA replication
AK021460	RRP12	ribosomal RNA processing 12 homolog	10q24.2	0.424	---
AV694386	FAM36A	family with sequence similarity 36, member A	1q44	0.424	---
BC014677	SCLT1	Sodium channel and clathrin linker 1	4q28.2	0.424	---
AI857915	DUS3L	Dihydrouridine synthase 3-like	19p13.3	0.423	---
NM_020188	DC13	DC13 protein	16q23.2	0.423	---
NM_012104	BACE1	beta-site APP-cleaving enzyme	11q23.2	0.423	proteolysis and peptidolysis
AU145382	PRICKLE1	prickle homolog 1	12q12	0.423	---
BC011549	ATP5S	ATP synthase, H+ transporting, mitochondrial F0 complex, subunit s	14q22.1	0.422	---
AF133425	TSPAN1	tetraspanin 1	1p34.1	0.422	cell motility
AV707142	KCTD20	Potassium channel tetramerisation domain containing 20	6p21.31	0.422	---
NM_006868	RAB31	RAB31, member RAS oncogene family	18p11.3	0.422	small GTPase mediated signal transduction
NM_005693	NR1H3	nuclear receptor subfamily 1, group H, member 3	11p11.2	0.422	regulation of transcription, DNA-dependent
NM_013245	VPS4A	vacuolar protein sorting 4A	16q22.1	0.422	---
NM_012068	ATF5	activating transcription factor 5	19q13.3	0.422	regulation of cell cycle
AA043552	LUC7L2	LUC7-like 2	7q34	0.422	---
AL833150	RDH13	retinol dehydrogenase 13	---	0.422	---
AA807344	BRWD1	bromodomain and WD repeat domain containing 1	21q22.2	0.422	---
AF049895	DECR1	2,4-dienoyl CoA reductase 1, mitochondrial	8q21	0.422	cell cycle checkpoint
NM_001610	ACP2	acid phosphatase 2, lysosomal	11p11.2	0.422	---
NM_004157	PRKAR2A	protein kinase, cAMP-dependent, regulatory, type II, alpha	3p21.3	0.421	intracellular signaling cascade
NM_032854	CORO6	coronin 6	17q11.2	0.421	---
NM_014891	PDAP1	PDGFA associated protein 1	7q22.1	0.421	signal transduction
BE789881	RAB31	RAB31, member RAS oncogene family	18p11.3	0.421	small GTPase mediated signal transduction
N90755	CAP2	CAP, adenylate cyclase-associated protein, 2	6p22.3	0.421	establishment and/or maintenance of cell polarity
NM_025126	RNF34	ring finger protein 34	12q24.31	0.421	---
AB028966	TTC28	tetratricopeptide repeat domain 28	22q12.1	0.42	---
NM_023005	BAZ1B	bromodomain adjacent to zinc finger domain, 1B	7q11.23	0.42	transcription
AF191653	NUDT4 // NUDT4P1	nucleoside diphosphate linked moiety X-type motif 4 // nucleoside diphosphate linked moiety X-type motif 4 pseudogene 1	---	0.42	cyclic nucleotide metabolism
AA359612	FLJ36874	FLJ36874 protein	11q12.2	0.42	---
NM_019096	GTPBP2	GTP binding protein 2	6p21	0.42	---
AA526939	CTNND1	Catenin, delta 1	11q12.1	0.419	regulation of transcription, DNA-dependent
NM_004339	PTTG1IP	pituitary tumor-transforming 1 interacting protein	21q22.3	0.419	protein-nucleus import
D42072	NF1	neurofibromin 1	17q11.2	0.419	RAS protein signal transduction
AI676059	FOXQ1	Forkhead box Q1	6p25	0.419	regulation of transcription, DNA-dependent
NM_018835	MNAB	membrane-associated nucleic acid binding protein	9q34	0.418	---
AU154358	LARP5	La ribonucleoprotein domain family, member 5	10p15.3	0.418	---
AF096304	TM7SF2	transmembrane 7 superfamily member 2	11q13	0.418	---
NM_021127	PMAIP1	phorbol-12-myristate-13-acetate-induced protein 1	18q21.32	0.418	---
NM_006437	PARP4	poly (ADP-ribose) polymerase family, member 4	13q11	0.418	DNA repair
BC002878	CRSP8	cofactor required for Sp1 transcriptional activation, subunit 8	9q34.1	0.417	regulation of transcription from Pol II promoter
NM_005186	CAPN1	calpain 1, large subunit	11q13	0.417	proteolysis and peptidolysis
AA579890	FANCD2	Fanconi anemia, complementation group D2	3p26	0.417	---
BE551139	CAPRIN1	cell cycle associated protein 1	11p13	0.417	---
BF939919	MAPKAP1	mitogen-activated protein kinase associated protein 1	9q34.12	0.417	---
AI417362	FUT1	Fucosyltransferase 1	12q13.13	0.416	RNA processing
AL136736	KIAA1549	KIAA1549 protein	7q34	0.416	---
AL109923	ITCH	itchy E3 ubiquitin protein ligase homolog	---	0.416	---
BF446390	CCDC84	Coiled-coil domain containing 84	11q23.3	0.416	---
BF056088	FLJ13195	Stromal antigen 3-like	7p11.2	0.416	electron transport
J03223	SRGN	serglycin	10q22.1	0.415	---
BF115203	MPP5	Membrane protein, palmitoylated 5	14q24.1	0.414	---
NM_024701	ASB13	ankyrin repeat and SOCS box-containing 13	10p15.1	0.414	intracellular signaling cascade
NM_014791	MELK	maternal embryonic leucine zipper kinase	9p13.1	0.414	protein amino acid phosphorylation
NM_000824	GLRB	glycine receptor, beta	4q31.3	0.414	ion transport
AI885338	TTC3	Tetratricopeptide repeat domain 3	21q22.2	0.414	pathogenesis
NM_012339	NET-7	transmembrane 4 superfamily member tetraspan NET-7	10q22.1	0.414	---
NM_001191	BCL2L1	BCL2-like 1	20q11.21	0.414	apoptosis
BE874872	FAM20C	Family with sequence similarity 20, member C	7p22.3	0.414	---
BC014891	KIAA0701	KIAA0701 protein	12q23.2	0.414	---
AF267866	NRBF2	nuclear receptor binding factor 2	10q22.1	0.414	---
BE675435	KLF6	Kruppel-like factor 6	10p15	0.413	---
BF340290	SNORA24	Small nucleolar RNA, H/ACA box 24	---	0.413	---
NM_006749	SLC20A2	solute carrier family 20, member 2	8p12	0.413	transport
NM_003164	STX5	syntaxin 5	11q12.3	0.413	vesicle targeting
NM_003257	TJP1	tight junction protein 1	15q13	0.413	intercellular junction assembly
NM_014684	CEP290	centrosomal protein 290kDa	12q21.33	0.413	---
BU683415	KLF6	Kruppel-like factor 6	---	0.413	---
D55672	HNRPD	heterogeneous nuclear ribonucleoprotein D	4q21.1	0.413	RNA processing
BF526978	IL10RB	Interleukin 10 receptor, beta	---	0.413	---
BE349022	SUMF2	sulfatase modifying factor 2	7q11.1	0.413	---
BF382281	BLOC1S2	Biogenesis of lysosome-related organelles complex-1, subunit 2	10q24.31	0.412	---
BE961916	FBXO18	F-box protein, helicase, 18	10p15.1	0.412	---
D29640	IQGAP1	IQ motif containing GTPase activating protein 1	15q26.1	0.412	signal transduction
AB033080	CCPG1	cell cycle progression 1	15q21.1	0.412	---
NM_020648	TWSG1	twisted gastrulation homolog 1	18p11.3	0.412	embryonic development
BE614908	SFXN4	Sideroflexin 4	10q26	0.412	protein biosynthesis
NM_003952	RPS6KB2	ribosomal protein S6 kinase, polypeptide 2	11q13.1	0.412	regulation of cell cycle
AW194729	HP	Haptoglobin	16q22.2	0.412	electron transport
AL137351	ANKRD26	ankyrin repeat domain 26	10pter	0.412	---
AA670344	EZR	ezrin	6q25.2	0.412	cytoskeletal anchoring
AC004857	ETV1	ets variant gene 1	---	0.411	---
BG330374	RFFL	Ring finger and FYVE-like domain containing 1	17q21.1	0.411	---
BC000856	EML2	Echinoderm microtubule associated protein like 2	---	0.411	---
W73820	KCTD15	Potassium channel tetramerisation domain containing 15	19q13.12	0.41	potassium ion transport
NM_016621	PHF21A	PHD finger protein 21A	11p11.2	0.41	---
NM_144664	FAM76B	family with sequence similarity 76, member B	11q21	0.41	---
NM_014664	N4BP1	NEDD4 binding protein 1	16q12.1	0.41	---
AK026191	DDAH2	dimethylarginine dimethylaminohydrolase 2	6p21.3	0.41	arginine catabolism
U32645	ELF4	E74-like factor 4	Xq26	0.41	transcription from Pol II promoter
CA447177	SNX21	Sorting nexin family member 21	20q13.12	0.409	intracellular protein transport
AI279868	ATF7	Activating transcription factor 7	12q13	0.409	regulation of transcription, DNA-dependent
NM_000413	HSD17B1	hydroxysteroid dehydrogenase 1	17q11	0.409	steroid biosynthesis
AW006290	RIOK3	RIO kinase 3	18q11.2	0.409	chromosome segregation
BE645771	GFPT1	Glutamine-fructose-6-phosphate transaminase 1	2p13	0.409	carbohydrate metabolism
NM_002817	PSMD13	proteasome 26S subunit, non-ATPase, 13	11p15.5	0.409	---
AK027164	LARP2	La ribonucleoprotein domain family, member 2	4q28.2	0.409	---
BC010183	SBDS // SBDSP	Shwachman-Bodian-Diamond syndrome // Shwachman-Bodian-Diamond syndrome pseudogene	7q11.23	0.409	---
BC023539	SLA/LP	soluble liver antigen/liver pancreas antigen	---	0.409	---
AF070622	ZMIZ1	zinc finger, MIZ-type containing 1	10q23.1	0.408	---
AI652848	TTC3	Tetratricopeptide repeat domain 3	21q22.2	0.408	pathogenesis
M14333	FYN	FYN oncogene related to SRC, FGR, YES	6q21	0.408	protein amino acid phosphorylation
NM_003646	DGKZ	diacylglycerol kinase, zeta	11p11.2	0.408	protein kinase C activation
BF062547	ALKBH3	AlkB, alkylation repair homolog 3	11p11.2	0.407	---
NM_014174	THY28	thymocyte protein thy28	11q25	0.407	---
AA349595	RAB6IP1	RAB6 interacting protein 1	11p15.3	0.407	---
NM_001274	CHEK1	CHK1 checkpoint homolog	11q24	0.407	DNA damage response, signal transduction resulting in cell cycle arrest
AI824078	WHDC1L1	WAS protein homology region 2 domain containing 1-like 1	15q11.2	0.407	---
NM_144599	NIPA1	non imprinted in Prader-Willi/Angelman syndrome 1	15q11.2	0.407	---
BG260658	RFC5	Replication factor C 5	12q24.2	0.406	DNA replication
H29876	CTNND1	Catenin, delta 1	11q12.1	0.406	regulation of transcription, DNA-dependent
NM_024076	KCTD15	potassium channel tetramerisation domain containing 15	19q13.12	0.406	potassium ion transport
BC006129	NUDT22	nucleoside diphosphate linked moiety X-type motif 22	11q13.1	0.406	---
AW027812	DIP2A	DIP2 disco-interacting protein 2 homolog A	21q22.3	0.406	---
NM_019058	DDIT4	DNA-damage-inducible transcript 4	10pter	0.406	---
T90642	NFIB	nuclear factor I/B	9p24.1	0.406	DNA replication
AI052747	HOXB5	Homeobox B5	17q21.3	0.406	regulation of transcription, DNA-dependent
NM_024680	FLJ23311	FLJ23311 protein	11p15.1	0.406	---
NM_002228	JUN	jun oncogene	1p32	0.405	regulation of transcription, DNA-dependent
AI015954	ZNF280B	zinc finger protein 280B	22q11.2	0.405	regulation of transcription, DNA-dependent
NM_018663	PXMP2	peroxisomal membrane protein 2	12q24.33	0.405	---
BF057681	IKIP	IKK interacting protein	12q23.1	0.404	---
NM_016196	RBM19	RNA binding motif protein 19	12q24.21	0.404	---
NM_018050	MANSC1	MANSC domain containing 1	12p13.2	0.404	---
AI167592	MGC72104	Similar to FRG1 protein	---	0.404	---
NM_024605	ARHGAP10	Rho GTPase activating protein 10	4q31.22	0.404	---
AI668780	WWP2	WW domain containing E3 ubiquitin protein ligase 2	16q22.1	0.404	ubiquitin cycle
AI123516	TAF3	TAF3 RNA polymerase II, TATA box binding protein-associated factor	---	0.404	---
AF080157	CHUK	conserved helix-loop-helix ubiquitous kinase	10q24	0.404	immune response
BC000025	NUDT5	nucleoside diphosphate linked moiety X-type motif 5	10p14	0.404	D-ribose catabolism
NM_006584	CCT6B	chaperonin containing TCP1, subunit 6B	17q21.1	0.404	protein folding
BF111626	CENPN	Centromere protein N	---	0.403	---
U02389	LONP1	lon peptidase 1, mitochondrial	19p13.2	0.403	---
AF217519	PNPLA8	patatin-like phospholipase domain containing 8	7q31	0.403	---
BC030528	KIAA1128	KIAA1128	10q23.2	0.403	---
BC006422	PFKL	phosphofructokinase, liver	21q22.3	0.403	---
D13988	GDI2	GDP dissociation inhibitor 2	10p15	0.403	protein transport
NM_014679	CEP57	centrosomal protein 57kDa	11q21	0.403	---
AI400490	KIAA0179	KIAA0179	21q22.3	0.402	regulation of transcription, DNA-dependent
AF078803	CAMK2B	calcium/calmodulin-dependent protein kinase II beta	22q12	0.402	protein amino acid phosphorylation
BG498328	IKIP	IKK interacting protein	12q23.1	0.402	---
AK023837	THRAP2	thyroid hormone receptor associated protein 2	12q24.22	0.402	---
AF232674	DONSON	downstream neighbor of SON	21q22.1	0.402	---
AI653425	BACE1	Beta-site APP-cleaving enzyme 1	11q23.2	0.402	proteolysis and peptidolysis
AF129534	FBXO4	F-box protein 4	5p12	0.402	---
AL566299	BRE	brain and reproductive organ-expressed	2p23.3	0.402	signal transduction
NM_005748	YAF2	YY1 associated factor 2	12q12	0.401	regulation of transcription, DNA-dependent
BE781103	MED19	mediator complex subunit 19	11q12.1	0.401	---
BE615699	UNC84A	unc-84 homolog A	7p22.3	0.401	---
NM_017801	CKLFSF6	chemokine-like factor super family 6	3p22.3	0.401	---
D63807	LSS	lanosterol synthase	21q22.3	0.4	---
AW054855	TMEM99	Transmembrane protein 99	17q21.2	0.4	---
BF725804	KCNQ4	potassium voltage-gated channel, KQT-like subfamily, member 4	1p34	0.4	cation transport
AA133989	IFNAR1	Interferon (alpha, beta and omega) receptor 1	21q22.1	0.4	cell surface receptor linked signal transduction
NM_001423	EMP1	epithelial membrane protein 1	12p12.3	0.399	development
NM_006795	EHD1	EH-domain containing 1	11q13	0.399	---
NM_004472	FOXD1	forkhead box D1	5q12	0.399	regulation of transcription, DNA-dependent
NM_006292	TSG101	tumor susceptibility gene 101	11p15	0.399	regulation of cell growth
AU137607	NAV2	Neuron navigator 2	11p15.1	0.399	---
NM_004998	MYO1E	myosin IE	15q21	0.399	---
AA977197	IMMP1L	IMP1 inner mitochondrial membrane peptidase-like	11p14.1	0.398	proteolysis and peptidolysis
AJ012008	DDAH2	dimethylarginine dimethylaminohydrolase 2	6p21.3	0.398	arginine catabolism
BC001331	KIAA0652	KIAA0652	11p11.2	0.398	---
NM_000210	ITGA6	integrin, alpha 6	2q31.1	0.398	cell-substrate junction assembly
AB051529	DISP2	dispatched homolog 2	15q14	0.398	---
AI337300	AGPAT3	1-acylglycerol-3-phosphate O-acyltransferase 3	21q22.3	0.398	---
BF968578	PLEKHA2	Pleckstrin homology domain containing, family A member 2	8p11.22	0.397	---
NM_021101	CLDN1	claudin 1	3q28	0.397	cell adhesion
NM_012341	GTPBP4	GTP binding protein 4	10p15	0.397	---
AI925361	KCTD15	Potassium channel tetramerisation domain containing 15	19q13.12	0.396	potassium ion transport
AU152178	ANTXR2	Anthrax toxin receptor 2	4q21.3	0.396	---
NM_000048	ASL	argininosuccinate lyase	7cen	0.396	arginine biosynthesis
AL564683	CEBPB	CCAAT/enhancer binding protein (C/EBP), beta	20q13.1	0.396	regulation of transcription, DNA-dependent
AL137449	HOXB4	homeobox B4	17q21	0.395	regulation of transcription, DNA-dependent
NM_152559	WBSCR27	Williams Beuren syndrome chromosome region 27	7q11.23	0.395	---
AB014515	N4BP1	Nedd4 binding protein 1	16q12.1	0.395	---
AB017915	CHST3	carbohydrate sulfotransferase 3	10q22.2	0.395	---
NM_003769	SFRS9	splicing factor, arginine/serine-rich 9	12q24.31	0.395	nuclear mRNA splicing, via spliceosome
AF116627	GTPBP2	GTP binding protein 2	3p21.3	0.395	protein biosynthesis
BG166705	CXCL5	Chemokine (C-X-C motif) ligand 5	4q12	0.394	chemotaxis
AI858001	CITED4	Cbp/p300-interacting transactivator, with Glu/Asp-rich carboxy-terminal domain, 4	1p34.1	0.394	regulation of transcription, DNA-dependent
NM_014674	EDEM1	ER degradation enhancer, mannosidase alpha-like 1	3p26.1	0.394	---
AI739005	SH3PXD2A	SH3 and PX domains 2A	10q25.1	0.394	neurogenesis
NM_004957	FPGS	folylpolyglutamate synthase	9cen	0.393	nucleobase, nucleoside, nucleotide and nucleic acid metabolism
AF018081	COL18A1	collagen, type XVIII, alpha 1	21q22.3	0.393	cell adhesion
AA813018	TJP1	Tight junction protein 1	15q13	0.393	intercellular junction assembly
NM_003870	IQGAP1	IQ motif containing GTPase activating protein 1	15q26.1	0.393	signal transduction
AI085361	ALG9	Asparagine-linked glycosylation 9 homolog	---	0.392	---
BF673888	SPOP	Speckle-type POZ protein	17q21.33	0.392	mRNA processing
NM_007018	CEP1	centrosomal protein 1	9q33	0.392	---
AV703731	SAMD8	Sterile alpha motif domain containing 8	---	0.392	---
AK001822	ARRDC1	arrestin domain containing 1	9q34.3	0.392	---
AA725102	RIOK3	thromboxane A2 receptor	18q11.2	0.392	chromosome segregation
AW449022	PDXK	Pyridoxal kinase	21q22.3	0.392	---
BF057649	APBA2BP	Amyloid beta precursor protein-binding, family A, member 2 binding protein	20q11.22	0.392	---
AI653381	PANK1	Pantothenate kinase 1	---	0.392	---
NM_030981	RAB1B	RAB1B, member RAS oncogene family	11q12	0.392	---
NM_006396	LYPLA1 // SSSCA1	lysophospholipase I // Sjogren's syndrome/scleroderma autoantigen 1	11q23	0.392	---
NM_018590	GALNACT-2	chondroitin sulfate GalNAcT-2	10q11.21	0.391	---
AB041261	PNPLA8	patatin-like phospholipase domain containing 8	7q31	0.391	---
BC000398	PAFAH1B2	platelet-activating factor acetylhydrolase, isoform Ib, beta subunit	11q23	0.391	cell motility
BE895285	GOSR2	golgi SNAP receptor complex member 2	17q21	0.391	---
BE620832	CPEB4	Cytoplasmic polyadenylation element binding protein 4	5q21	0.391	---
BC004285	TCHP	trichoplein, keratin filament binding	12q24.12	0.391	---
NM_019009	TOLLIP	toll interacting protein	11p	0.391	signal transduction
AV690866	SGK3	Serum/glucocorticoid regulated kinase family, member 3	8q12.3	0.39	protein amino acid phosphorylation
AW291023	PML	Promyelocytic leukemia	---	0.389	---
BF109807	MED19	mediator complex subunit 19	11q12.1	0.389	---
AW272611	TMPO	Thymopoietin	12q22	0.389	---
AW190316	SHMT2	Serine hydroxymethyltransferase 2	12q13.2	0.389	---
NM_013974	DDAH2	dimethylarginine dimethylaminohydrolase 2	6p21.3	0.389	arginine catabolism
AL583632	ZNF511	zinc finger protein 511	10q26.3	0.389	---
NM_002817	PSMD13	proteasome 26S subunit, non-ATPase, 13	11p15.5	0.388	---
BF445199	ZFR	Zinc finger RNA binding protein	5p13.3	0.388	---
AY137776	XRN1	5'-3' exoribonuclease 1	3q23	0.388	proton transport
AK023661	DDX58	DEAD (Asp-Glu-Ala-Asp) box polypeptide 58	9p12	0.387	---
NM_003772	JRKL	jerky homolog-like	11q21	0.387	central nervous system development
AI625022	FAM119A	Family with sequence similarity 119, member A	2q34	0.387	---
AF217990	HERPUD1	homocysteine-inducible, endoplasmic reticulum stress-inducible, ubiquitin-like domain member 1	16q12.2	0.387	response to unfolded protein
BE674103	CROT	Carnitine O-octanoyltransferase	7q21.1	0.387	---
NM_004899	BRE	brain and reproductive organ-expressed	2p23.3	0.387	signal transduction
BC016825	SPIRE1	spire homolog 1	18p11.21	0.386	---
NM_006176	NRGN	neurogranin	11q24	0.386	signal transduction
AL035661	ACSS1	acyl-CoA synthetase short-chain family member 1	20p11.23	0.386	---
NM_002200	IRF5	interferon regulatory factor 5	7q32	0.386	regulation of transcription, DNA-dependent
AI692645	DOCK5	Dedicator of cytokinesis 5	---	0.386	---
AW157525	TSGA14	Testis specific, 14	7q32	0.386	---
NM_020150	SAR1A	SAR1 gene homolog A	10q22.2	0.386	intracellular protein transport
BF343625	MRAS	Muscle RAS oncogene homolog	3q22.3	0.386	RAS protein signal transduction
NM_016125	LOC51136	PTD016 protein	17q23.2	0.386	---
AI735576	ROD1	ROD1 regulator of differentiation 1	9q33.1	0.385	---
AB037784	AADACL1	arylacetamide deacetylase-like 1	3q26.31	0.385	metabolism
BC013319	FGD6	FYVE, RhoGEF and PH domain containing 6	12q23.1	0.384	---
NM_018457	DKFZP564J157	DKFZp564J157 protein	12q12	0.384	---
NM_007014	WWP2	WW domain containing E3 ubiquitin protein ligase 2	16q22.1	0.384	ubiquitin cycle
BC000282	TMEM116	transmembrane protein 116	12q24.13	0.384	---
AF275813	MKKS	McKusick-Kaufman syndrome	20p12	0.384	protein folding
AV733308	ITGA6	Integrin, alpha 6	2q31.1	0.384	cell-substrate junction assembly
BG324504	SLC4A5	solute carrier family 4, member 5	2p13.1	0.384	one-carbon compound metabolism
AB033054	FAM62B	family with sequence similarity 62 member B	7q36.3	0.384	---
BE999972	SGPL1	Sphingosine-1-phosphate lyase 1	10q21	0.383	amino acid metabolism
NM_001423	EMP1	epithelial membrane protein 1	12p12.3	0.383	development
AL137753	KIAA1033	KIAA1033	12q24.11	0.383	---
H97386	BNC2	basonuclin 2	9p22.2	0.383	electron transport
BC030005	MCTP1	multiple C2 domains, transmembrane 1	5q15	0.383	---
BC001060	PAX8	paired box gene 8	2q12	0.383	regulation of transcription, DNA-dependent
AF191654	NUDT4 // NUDT4P1	nucleoside diphosphate linked moiety X-type motif 4 // nucleoside diphosphate linked moiety X-type motif 4 pseudogene 1	---	0.383	cyclic nucleotide metabolism
AW161711	WDR33	WD repeat domain 33	2q21.1	0.382	---
AI753792	RRAS2	Related RAS viral oncogene homolog 2	11p15.2	0.382	small GTPase mediated signal transduction
AI735391	BMP2K	BMP2 inducible kinase	4q21.23	0.382	protein amino acid phosphorylation
AI373166	TCF8	Transcription factor 8	10p11.2	0.382	---
AL545523	PSMC3	Proteasome 26S subunit, ATPase, 3	11p12	0.382	protein catabolism
AF277180	MRPS10	mitochondrial ribosomal protein S10	6p21.1	0.382	protein biosynthesis
Z97832	DEF6	differentially expressed in FDCP 6 homolog	6p21.33	0.382	---
AL533416	KIF1A	Kinesin family member 1A	2q37.3	0.382	---
AI492167	RP9 // RP9P	Retinitis pigmentosa 9 // retinitis pigmentosa 9 pseudogene	7p14.3	0.381	---
NM_001144	AMFR	autocrine motility factor receptor	16q21	0.381	cell motility
AF183421	RAB31	RAB31, member RAS oncogene family	18p11.3	0.381	small GTPase mediated signal transduction
NM_004238	TRIP12	thyroid hormone receptor interactor 12	2q37.1	0.381	protein ubiquitination
U72398	BCL2L1	BCL2-like 1	20q11.21	0.38	apoptosis
AF119855	PTPN11	protein tyrosine phosphatase, non-receptor type 11	12q24	0.38	signal transduction
NM_024326	FBXL15	F-box and leucine-rich repeat protein 15	10q24.32	0.379	---
U62325	hFE65L	Human FE65-like protein	---	0.379	---
AK023024	ALS2	amyotrophic lateral sclerosis 2	2q33.2	0.379	endosome organization and biogenesis
AI862473	RANBP1	RAN binding protein 1	22q11.21	0.379	signal transduction
NM_022750	ZC3HDC1	zinc finger CCCH type domain containing 1	7q34	0.379	---
BF905445	PRRG4	proline rich Gla 4	---	0.379	---
BC012291	ASCC1	activating signal cointegrator 1 complex subunit 1	10pter	0.378	---
NM_020993	BCL7A	B-cell CLL/lymphoma 7A	---	0.378	---
NM_002939	RNH	ribonuclease/angiogenin inhibitor	11p15.5	0.378	RNA catabolism
NM_003477	PDHX	pyruvate dehydrogenase complex, component X	11p13	0.377	metabolism
AB017644	UBE2E3	ubiquitin-conjugating enzyme E2E 3	2q32.1	0.377	ubiquitin cycle
AF008655	GART	phosphoribosylglycinamide formyltransferase	21q22.1	0.377	---
NM_021075	NDUFV3	NADH dehydrogenase flavoprotein 3	21q22.3	0.377	mitochondrial electron transport, NADH to ubiquinone
AI655698	CLPB	ClpB caseinolytic peptidase B homolog	11q13.3	0.377	---
BC046206	ZNF26	zinc finger protein 26	12q24.33	0.377	regulation of transcription, DNA-dependent
AI806107	PLEKHA8	Pleckstrin homology domain containing, family A member 8	7p21	0.377	---
AW873330	BCAP29	B-cell receptor-associated protein 29	7q22	0.377	intracellular protein transport
AW190316	SHMT2	Serine hydroxymethyltransferase 2	12q13.2	0.377	---
AI745185	YAP1	Yes-associated protein 1	11q13	0.376	---
AU144243	CCPG1	Cell cycle progression 1	15q21.1	0.376	---
NM_006409	ARPC1A	actin related protein 2/3 complex, subunit 1A	7q22.1	0.376	---
AB033053	ZNF295	zinc finger protein 295	21q22.3	0.376	regulation of transcription, DNA-dependent
U19178	Hin-3	Human/HIV1 promoter region chimeric mRNA	---	0.376	---
BE504979	WASL	Wiskott-Aldrich syndrome-like	7q31.3	0.376	---
AI760272	RPP30	Ribonuclease P/MRP 30kDa subunit	10q23.32	0.375	tRNA processing
AI139569	SWAP70	SWAP-70 protein	11p15	0.375	---
X63381	MEF2A	MADS box transcription enhancer factor 2, polypeptide A	15q26	0.375	regulation of transcription, DNA-dependent
NM_015542	UPF2	UPF2 regulator of nonsense transcripts homolog	10p14	0.374	---
AI341537	SYTL1	phosphoinoditide 3-kinase	1p35.3	0.374	---
NM_018082	POLR3B	RNA polymerase III subunit RPC2	12q24.11	0.373	transcription
AV700558	CYP2R1	Cytochrome P450, family 2, subfamily R, polypeptide 1	11p15.2	0.372	---
AI147621	AS3MT	Arsenic methyltransferase	10q24.33	0.372	---
AI305170	DNA2L	DNA replication helicase 2 homolog	---	0.372	---
NM_000819	GART	phosphoribosylglycinamide formyltransferase	21q22.1	0.372	---
AV703769	NGEF	Neuronal guanine nucleotide exchange factor	2q37.1	0.371	---
NM_005103	FEZ1	fasciculation and elongation protein zeta 1	11q24.2	0.371	cell adhesion
AF001434	EHD1	EH-domain containing 1	11q13	0.371	---
AB047006	PCGF6	polycomb group ring finger 6	10q24.33	0.371	---
AA883074	NRBF2	nuclear receptor binding factor 2	10q22.1	0.371	---
AI923675	SLFN5	Schlafen family member 5	17q21.1	0.371	---
AI743990	PAOX	Polyamine oxidase	10q26.3	0.371	electron transport
NM_002194	INPP1	inositol polyphosphate-1-phosphatase	2q32	0.371	phosphate metabolism
AF080569	DNAJB6	DnaJ (Hsp40) homolog, subfamily B, member 6	7q36.3	0.37	---
AA204688	ORAOV1	Oral cancer overexpressed 1	11q13.2	0.37	---
AL023584	HIVEP2	human immunodeficiency virus type I enhancer binding protein 2	6q23	0.37	regulation of transcription, DNA-dependent
AI478879	KIAA1128	KIAA1128	10q23.2	0.37	---
NM_003774	GALNT4 // WDR51B	UDP-N-acetyl-alpha-D-galactosamine:polypeptide N-acetylgalactosaminyltransferase 4 // WD repeat domain 51B	12q21.33	0.369	---
BF663141	VIL2	Villin 2	6q25.2	0.369	cytoskeletal anchoring
AF105366	SLC12A6	solute carrier family 12, member 6	15q13	0.368	ion transport
AK022459	CCPG1	cell cycle progression 1	15q21.1	0.368	---
NM_022445	TPK1	thiamin pyrophosphokinase 1	7q34	0.368	thiamin metabolism
BC000265	ARHGEF2	rho/rac guanine nucleotide exchange factor (GEF) 2	1q21	0.368	intracellular signaling cascade
NM_006024	TAX1BP1	human T-cell leukemia virus type I binding protein 1	7p15	0.368	anti-apoptosis
BC000487	POMZP3	POM and ZP3 fusion	7q11.23	0.368	---
NM_014766	SCRN1	secernin 1	7p14.3	0.367	proteolysis and peptidolysis
AW025093	USP47	Ubiquitin specific peptidase 47	11p15.3	0.367	---
AL574210	SERPINE1	Serpin peptidase inhibitor, clade E, member 1	7q21.3	0.367	blood coagulation
BC001979	FAM129B	family with sequence similarity 129, member B	9q34.13	0.366	---
BE788439	RBCK1	RanBP-type and C3HC4-type zinc finger containing 1	20p13	0.366	---
BE964704	AP4E1	rho/rac guanine nucleotide exchange factor (GEF) 2	15q15.3	0.365	endocytosis
NM_005156	ROD1	ROD1 regulator of differentiation 1	9q33.1	0.365	---
BF446616	SIX1	SIX homeobox 1	14q23.1	0.365	regulation of transcription, DNA-dependent
BF969352	ECE1	Endothelin converting enzyme 1	---	0.365	---
AI286142	ING3	inhibitor of growth family, member 3	7q31	0.365	---
NM_005412	SHMT2	serine hydroxymethyltransferase 2	12q12	0.365	---
BE964789	MRPS16	mitochondrial ribosomal protein S16	---	0.365	---
BE966876	GART	Phosphoribosylglycinamide formyltransferase	21q22.1	0.365	---
NM_014824	FCHSD2	FCH and double SH3 domains 2	11q13.3	0.365	---
NM_018844	BCAP29	B-cell receptor-associated protein 29	7q22	0.365	intracellular protein transport
AA621558	MARS	Methionine-tRNA synthetase	12q13.2	0.365	protein biosynthesis
NM_005931	MICB	MHC class I polypeptide-related sequence B	6p21.3	0.364	response to stress
AU148008	PGAP1	GPI deacylase	---	0.364	---
NM_002886	RAP2A // RAP2B	RAP2A, member of RAS oncogene family // RAP2B, member of RAS oncogene family	3q25.2	0.364	signal transduction
BC006236	MAG1	lung cancer metastasis-associated protein	4q21.3	0.364	metabolism
AF124491	GIT2	G protein-coupled receptor kinase interactor 2	12q24.1	0.364	---
AW249678	HES6	hairy and enhancer of split 6	2q37.3	0.364	regulation of transcription, DNA-dependent
BC046241	TMEM1	transmembrane protein 1	21q22.3	0.363	transport
AK000455	INTS4	integrator complex subunit 4	11q13.4	0.363	---
AL049370	UNC5B	netrin 1	10q22.2	0.363	---
AJ277587	SPIRE1	spire homolog 1	18p11.21	0.363	---
AI742210	PCTK2	PCTAIRE protein kinase 2	12q23.1	0.362	---
AI394438	RELL1	Receptor expressed in lymphoid tissues like 1	---	0.362	---
NM_005111	CRYZL1	crystallin, zeta-like 1	21q21.3	0.362	---
AI676056	STYXL1	serine/threonine/tyrosine interacting-like 1	7q11.23	0.362	protein amino acid dephosphorylation
AF116705	LIM	PDZ and LIM domain 5	4q22	0.362	signal transduction
NM_057178	RFFL	ring finger and FYVE-like domain containing 1	17q21.1	0.361	---
NM_006624	ZMYND11	zinc finger, MYND domain containing 11	10p14	0.361	regulation of transcription, DNA-dependent
AI590659	ALKBH8	AlkB, alkylation repair homolog 8	11q23.1	0.361	protein biosynthesis
NM_000190	HMBS	hydroxymethylbilane synthase	11q23.3	0.361	heme biosynthesis
BC004257	RET	ret proto-oncogene	10q11.2	0.36	protein amino acid phosphorylation
BC004409	MTG1	mitochondrial GTPase 1 homolog	10q26.3	0.36	---
AB028138	TPK1	thiamin pyrophosphokinase 1	7q34	0.36	thiamin metabolism
AI743713	NOTCH4	Notch homolog 4	6p21.3	0.359	regulation of transcription, DNA-dependent
L41944	IFNAR2	interferon (alpha, beta and omega) receptor 2	21q22.1	0.359	cell surface receptor linked signal transduction
BF673049	RSN	Restin	12q24.3	0.359	---
BC000125	TGFB1	transforming growth factor, beta 1	19q13.2	0.359	regulation of cell cycle
NM_016281	JIK	STE20-like kinase	12q	0.359	protein amino acid phosphorylation
NM_018129	PNPO	pyridoxine-5'-phosphate oxidase	17q21.32	0.359	pyridoxine biosynthesis
BE966019	USP47	Ubiquitin specific peptidase 47	11p15.3	0.359	---
Z21533	HHEX	hematopoietically expressed homeobox	10q23.33	0.358	regulation of transcription, DNA-dependent
NM_000050	ASS	argininosuccinate synthetase	9q34.1	0.358	---
CA447177	SNX21	Sorting nexin family member 21	20q13.12	0.358	intracellular protein transport
NM_000917	P4HA1	procollagen-proline, 2-oxoglutarate 4-dioxygenase, alpha polypeptide I	10q21.3	0.358	protein metabolism
AF124145	AMFR	autocrine motility factor receptor	16q21	0.357	cell motility
NM_014720	SLK	SNF1 sucrose nonfermenting like kinase	10q25.1	0.357	---
BC002342	CORO1C	coronin, actin binding protein, 1C	12q24.1	0.357	phagocytosis
NM_005720	ARPC1B	actin related protein 2/3 complex, subunit 1B	7q22.1	0.357	cell motility
NM_004990	MARS	methionine-tRNA synthetase	12q13.2	0.357	protein biosynthesis
NM_000874	IFNAR2	interferon (alpha, beta and omega) receptor 2	21q22.1	0.356	cell surface receptor linked signal transduction
AA861784	RUFY3	RUN and FYVE domain containing 3	4q21.1	0.355	---
AF116694	CMTM6	CKLF-like MARVEL transmembrane domain containing 6	3p22.3	0.355	---
AL050002	OLFML2A	Olfactomedin-like 2A	9q34.11	0.355	---
AW991219	SCC-112	SCC-112 protein	4p14	0.355	---
M62898	ANXA2P2	annexin A2 pseudogene 2	---	0.355	---
BC005169	STK40	serine/threonine kinase 40	1p34.3	0.355	---
NM_004627	WRB	tryptophan rich basic protein	21q22.3	0.355	---
AA724134	TBL1X	transducin (beta)-like 1X-linked	Xp22.3	0.355	signal transduction
AL136821	KIAA0701	KIAA0701 protein	12q23.2	0.355	---
AK001779	SBDS // SBDSP	Shwachman-Bodian-Diamond syndrome // Shwachman-Bodian-Diamond syndrome pseudogene	7q11.22	0.355	---
AA425650	JMJD1C	jumonji domain containing 1C	10q22.1	0.354	regulation of transcription, DNA-dependent
AW004714	RGMB	GM domain family, member B	5q21.1	0.354	---
NM_017458	MVP	major vault protein	16p13.1	0.354	response to drug
AL040178	PEAR1	Platelet endothelial aggregation receptor 1	1q23.1	0.354	---
AI760772	RFFL	Ring finger and FYVE-like domain containing 1	17q21.1	0.354	---
AI942340	BRWD1	Bromodomain and WD repeat domain containing 1	21q22.2	0.354	---
NM_024430	PSTPIP2	proline-serine-threonine phosphatase interacting protein 2	18q12	0.353	---
AA001021	JMJD1C	jumonji domain containing 1C	10q22.1	0.353	regulation of transcription, DNA-dependent
NM_014067	LRP16	LRP16 protein	11q11	0.353	---
BC004169	DCUN1D5	DCN1, defective in cullin neddylation 1, domain containing 5	11q22.2	0.353	---
AW190873	ROD1	ROD1 regulator of differentiation 1	9q33.1	0.353	---
M94630	HNRPD	heterogeneous nuclear ribonucleoprotein D	4q21.1	0.353	RNA processing
AK024431	AKNA	AT-hook transcription factor	9q32	0.352	---
NM_016638	ARL6IP4 // OGFOD2	ADP-ribosylation-like factor 6 interacting protein 4 // 2-oxoglutarate and iron-dependent oxygenase domain containing 2	12q24.31	0.352	RNA splicing
BG413584	RNF187	Ring finger protein 187	1q42.13	0.352	---
AV734839	FAM126A	Family with sequence similarity 126, member A	7p15.3	0.352	---
NM_006309	LRRFIP2	leucine rich repeat interacting protein 2	3p22.1	0.352	---
AL136727	RAB6A // RAB6C	RAB6A, member RAS oncogene family // RAB6C, member RAS oncogene family	2q31	0.352	small GTPase mediated signal transduction
AA688152	NLK	Nemo-like kinase	17q11.2	0.352	protein amino acid phosphorylation
AF190725	BACE1	beta-site APP-cleaving enzyme 1	11q23.2	0.352	proteolysis and peptidolysis
NM_001166	BIRC2	baculoviral IAP repeat-containing 2	11q22	0.352	apoptosis
AI700518	NFIB	nuclear factor I/B	9p24.1	0.351	DNA replication
BC000878	LACTB2	lactamase, beta 2	8p22	0.351	---
AB033078	SGPL1	sphingosine-1-phosphate lyase 1	10q21	0.351	amino acid metabolism
BF001483	GRTP1	Growth hormone regulated TBC protein 1	13q34	0.351	---
D83077	TTC3	tetratricopeptide repeat domain 3	21q22.2	0.35	pathogenesis
M60278	HBEGF	heparin-binding EGF-like growth factor	5q23	0.35	regulation of transcription, DNA-dependent
NM_004603	STX1A	syntaxin 1A	7q11.23	0.349	neurotransmitter transport
AF059318	USP47	ubiquitin specific peptidase 47	11p15.3	0.349	---
AI806796	USP16	Ubiquitin specific peptidase 16	21q22.11	0.348	ubiquitin-dependent protein catabolism
BC002446	DNAJB6	DnaJ (Hsp40) homolog, subfamily B, member 6	7q36.3	0.348	---
NM_003316	TTC3	tetratricopeptide repeat domain 3	21q22.2	0.348	pathogenesis
AV710415	CBL	Cas-Br-M ecotropic retroviral transforming sequence	11q23.3	0.348	cell surface receptor linked signal transduction
BC000277	RICS	Rho GTPase-activating protein	11q24	0.348	---
NM_000170	GLDC	glycine dehydrogenase	9p22	0.348	glycine catabolism
BC029491	PDSS2	prenyl diphosphate synthase, subunit 2	6q21	0.348	---
M27968	FGF2	fibroblast growth factor 2	4q26	0.347	regulation of cell cycle
AI808448	KCTD15	Potassium channel tetramerisation domain containing 15	19q13.12	0.347	potassium ion transport
N20927	RAP2B	RAP2B, member of RAS oncogene family	3q25.2	0.347	signal transduction
AF090891	TAX1BP1	human T-cell leukemia virus type I binding protein 1	7p15	0.347	anti-apoptosis
NM_012420	IFIT5	interferon-induced protein with tetratricopeptide repeats 5	10q23.32	0.347	immune response
NM_016156	MTMR2	myotubularin related protein 2	11q22	0.346	protein amino acid dephosphorylation
Z70519	FAS	Fas	10q24.1	0.346	protein complex assembly
AL096776	RHOU	ras homolog gene family, member U	1q42.11	0.346	small GTPase mediated signal transduction
AI685892	FEZ2	Fasciculation and elongation protein zeta 2	2p21	0.346	cell shape and cell size control
AF225422	MIF4GD	MIF4G domain containing	17q25.2	0.346	---
X86428	PPP2R4	protein phosphatase 2A activator, regulatory subunit 4	9q34	0.346	protein amino acid dephosphorylation
AA868332	ZMIZ2	Zinc finger, MIZ-type containing 2	7p13	0.345	---
BC003179	MALL	mal, T-cell differentiation protein-like	2q13	0.345	---
AI826110	ANKRD16	Ankyrin repeat domain 16	10p15.1	0.345	---
AP001745	PRDM15	PR domain containing 15	21q22.3	0.344	regulation of transcription, DNA-dependent
AW138134	PHF17	PHD finger protein 17	4q26	0.344	regulation of transcription, DNA-dependent
AW206440	LMTK2	lemur tyrosine kinase 2	7q22.1	0.344	protein amino acid phosphorylation
BG169673	RALB	V-ral simian leukemia viral oncogene homolog B	2cen	0.344	signal transduction
AI361227	NFE2L1	Nuclear factor-like 1	17q21.3	0.344	---
NM_004109	FDX1	ferredoxin 1	11q22	0.344	energy pathways
NM_021972	SPHK1	sphingosine kinase 1	17q25.2	0.343	protein kinase C activation
NM_021980	OPTN	optineurin	10p14	0.343	signal transduction
AI122756	ZNF273 // ZNF493 // ZNF738	zinc finger protein 273 // zinc finger protein 493 // zinc finger protein 738	19p13.11	0.343	regulation of transcription, DNA-dependent
AI222019	ZNF599	Zinc finger protein 599	---	0.343	---
NM_024928	OBFC1	oligonucleotide/oligosaccharide-binding fold containing 1	10q25.1	0.341	---
AW975051	THRAP2	Thyroid hormone receptor associated protein 2	---	0.341	---
M65254	PPP2R1B	protein phosphatase 2, regulatory subunit A, beta isoform	11q23.2	0.341	---
S73498	UAP1	UDP-N-acteylglucosamine pyrophosphorylase 1	1q23.2	0.341	UDP-N-acetylglucosamine biosynthesis
NM_018422	PSD3	pleckstrin and Sec7 domain containing 3	8p22	0.341	---
AW294022	KIAA1718	KIAA1718 protein	7q33	0.34	---
AI312886	RICS	Rho GTPase-activating protein	11q24	0.34	---
U08839	PLAUR	plasminogen activator, urokinase receptor	19q13	0.34	chemotaxis
NM_006283	TACC1	transforming, acidic coiled-coil containing protein 1	8p11	0.34	---
AW084510	LSS	Lanosterol synthase	21q22.3	0.339	---
NM_013951	PAX8	paired box gene 8	2q12	0.339	regulation of transcription, DNA-dependent
AW976363	CDKL1	Cyclin-dependent kinase-like 1	14q22.1	0.339	regulation of cell cycle
AI860150	FOSL2	FOS-like antigen 2	2p23	0.339	regulation of transcription from Pol II promoter
NM_017821	RHBDL2	rhomboid, veinlet-like 2	1p34.2	0.339	---
NM_013274	POLL	polymerase, lambda	10q23	0.338	---
BG393476	MRPS10	Mitochondrial ribosomal protein S10	6p21.1	0.338	protein biosynthesis
NM_015180	SYNE2	spectrin repeat containing, nuclear envelope 2	14q23.2	0.338	protein transport
NM_017612	ZCCHC8	zinc finger, CCHC domain containing 8	12q24.31	0.338	regulation of transcription, DNA-dependent
AL534848	RAB35	RAB35, member RAS oncogene family	12q24.31	0.338	intracellular protein transport
BE551146	ENTPD6	Ectonucleoside triphosphate diphosphohydrolase 6	---	0.338	---
NM_001529	HHEX	homeobox, hematopoietically expressed	10q23.33	0.338	regulation of transcription, DNA-dependent
BC007257	CBS	cystathionine-beta-synthase	21q22.3	0.338	amino acid metabolism
AI825998	STXBP5	Syntaxin binding protein 5	6q24.3	0.338	---
AW152589	BCAP29	B-cell receptor-associated protein 29	7q22	0.337	intracellular protein transport
NM_001550	IFRD1	interferon-related developmental regulator 1	7q22	0.337	myoblast cell fate determination
NM_017843	BCAS4	breast carcinoma amplified sequence 4	20q13.13	0.337	cell growth and/or maintenance
AI742029	TBC1D10	TBC1 domain family, member 10A	---	0.337	---
AL572542	SCCPDH	Saccharopine dehydrogenase	1q44	0.337	---
NM_015474	SAMHD1	SAM domain and HD domain 1	20pter	0.336	immune response
BC003658	SAR1A	SAR1 gene homolog A	10q22.2	0.336	intracellular protein transport
BE675337	GSN	Gelsolin	9q33	0.336	actin filament polymerization
AL133033	THRAP2	thyroid hormone receptor associated protein 2	12q24.22	0.336	---
AI694023	JMJD1C	jumonji domain containing 1C	10q22.1	0.336	regulation of transcription, DNA-dependent
NM_014278	HSPA4L	heat shock 70kDa protein 4-like	4q28	0.336	protein folding
AW245400	YARS	Tyrosyl-tRNA synthetase	1p34.3	0.335	---
AI089655	WIZ	widely interspaced zinc finger motifs	19p13.1	0.335	---
BE622659	CEBPG	CCAAT/enhancer binding protein (C/EBP), gamma	19q13.12	0.335	regulation of transcription, DNA-dependent
NM_012230	POMZP3 // ZP3	POM and ZP3 fusion // zona pellucida glycoprotein 3	7q11.23	0.335	---
AC004908	ZNF596	zinc finger protein 596	8p23.3	0.334	---
BF221673	IDN3	IDN3-B protein	5p13.2	0.334	---
AK001389	ANKMY2	ankyrin repeat and MYND domain containing 2	7p21	0.333	---
AK095621	TNFSF5IP1	Tumor necrosis factor superfamily, member 5-induced protein 1	---	0.333	---
AI244335	STYXL1	Serine/threonine/tyrosine interacting-like 1	7q11.23	0.333	protein amino acid dephosphorylation
AI613127	TUBE1	Tubulin, epsilon 1	6q21	0.333	microtubule-based movement
AI963028	ZNF680	Zinc finger protein 680	7q11.21	0.333	electron transport
NM_005502	ABCA1	ATP-binding cassette, sub-family A, member 1	9q31.1	0.333	small molecule transport
AF199364	SMURF1	SMAD specific E3 ubiquitin protein ligase 1	7q21.1	0.333	ubiquitin cycle
AI186739	NFIB	nuclear factor I/B	9p24.1	0.333	DNA replication
NM_002708	PPP1CA	protein phosphatase 1, catalytic subunit, alpha isoform	11q13	0.332	cytokinesis
NM_005134	PPP4R1	protein phosphatase 4, regulatory subunit 1	18p11.22	0.332	---
NM_006182	DDR2	discoidin domain receptor family, member 2	1q12	0.332	protein amino acid phosphorylation
NM_005245	FAT	FAT tumor suppressor homolog 1	4q34	0.332	cell adhesion
NM_018846	KLHL7	SBBI26 protein	7p15.3	0.332	---
NM_014393	STAU2	staufen, RNA binding protein, homolog 2	8q13	0.331	---
NM_002869	RAB6A	RAB6A, member RAS oncogene family	11q13.3	0.331	intracellular protein transport
NM_003003	SEC14L1	SEC14-like 1	17q25.1	0.331	transport
AW511135	NUDT4 // NUDT4P1	nucleoside diphosphate linked moiety X-type motif 4 // nucleoside diphosphate linked moiety X-type motif 4 pseudogene 1	---	0.331	cyclic nucleotide metabolism
AI458998	APP	Amyloid beta precursor protein	---	0.33	---
BF447954	DOCK5	Dedicator of cytokinesis 5	---	0.33	---
NM_002894	RBBP8	retinoblastoma binding protein 8	18q11.2	0.329	---
AL833817	SPIRE1	spire homolog 1	18p11.21	0.329	---
NM_016055	MRPL48	mitochondrial ribosomal protein L48	11q13.3	0.329	protein biosynthesis
BE893893	KRTHB5	Keratin, hair, basic, 5	---	0.327	---
AI307251	DAZAP2	DAZ associated protein 2	12q13.13	0.327	---
NM_021047	ZNF506	Zinc finger protein 506	19p13.11	0.327	---
AV722693	ETV6	ets variant gene 6	12p13	0.327	regulation of transcription, DNA-dependent
BG287862	AHNAK	AHNAK nucleoprotein	11q12.2	0.327	intracellular signaling cascade
NM_004585	RARRES3	retinoic acid receptor responder 3	11q23	0.327	negative regulation of cell proliferation
NM_004577	PSPH	phosphoserine phosphatase	7p15.2	0.327	L-serine biosynthesis
NM_013342	TFPT	TCF3 fusion partner	19q13	0.326	regulation of transcription, DNA-dependent
AW242125	USP54	Ubiquitin specific peptidase 54	10q22.3	0.326	---
N57538	NAV1	Neuron navigator 1	---	0.326	metabolism
NM_005080	XBP1	X-box binding protein 1	22q12.1	0.326	---
BG540188	NEDD4L	Neural precursor cell expressed, developmentally down-regulated 4-like	18q21	0.326	---
BF432224	EPM2AIP1	EPM2A interacting protein 1	3p22.1	0.326	---
NM_005238	ETS1	v-ets erythroblastosis virus E26 oncogene homolog 1	11q23.3	0.325	regulation of transcription, DNA-dependent
AL833500	USP25	Ubiquitin specific peptidase 25	21q11.2	0.325	---
NM_003012	SFRP1	secreted frizzled-related protein 1	8p12	0.325	---
AU146536	INVS	Inversin	---	0.324	---
NM_014331	SLC7A11	solute carrier family 7, member 11	4q28	0.324	protein complex assembly
NM_001552	IGFBP4	insulin-like growth factor binding protein 4	17q12	0.323	skeletal development
BC034784	ZMYND11	zinc finger, MYND domain containing 11	10p14	0.323	negative regulation of transcription from Pol II promoter
AA522681	PCGF5	Polycomb group ring finger 5	10q23.33	0.323	---
NM_016948	PARD6A	par-6 partitioning defective 6 homolog alpha	16q22.1	0.323	cytokinesis
AL136840	MCM10	MCM10 minichromosome maintenance deficient 10	10p13	0.323	---
AK024256	CACHD1	cache domain containing 1	1p31.3	0.323	electron transport
N51514	LOC51136	PTD016 protein	17q23.2	0.323	---
W46994	STAU2	Staufen, RNA binding protein, homolog 2	8q13	0.323	---
AI692645	DOCK5	Dedicator of cytokinesis 5	---	0.323	---
NM_005384	NFIL3	nuclear factor, interleukin 3 regulated	9q22	0.323	---
BF507371	NIN	Ninein	---	0.323	---
AW470508	ICA1L	Islet cell autoantigen 1	2q33.3	0.322	---
NM_002956	CLIP1	CAP-GLY domain containing linker protein 1	12q24.3	0.322	---
U23460	CAMK2B	calcium/calmodulin-dependent protein kinase II beta	22q12	0.322	protein amino acid phosphorylation
BC000941	SEPHS1	selenophosphate synthetase 1	10p14	0.322	protein modification
N22751	DCBLD1	Discoidin, CUB and LCCL domain containing 1	6q22.31	0.322	---
AV757675	OPTN	Optineurin	10p14	0.322	signal transduction
AF101051	CLDN1	claudin 1	3q28	0.322	cell adhesion
NM_006936	SUMO2 // SUMO3	SMT3 suppressor of mif two 3 homolog 2 // SMT3 suppressor of mif two 3 homolog 3	21q22.3	0.321	---
NM_004723	ARHGEF2	rho/rac guanine nucleotide exchange factor 2	1q21	0.321	intracellular signaling cascade
AF486838	ARHGEF2	rho/rac guanine nucleotide exchange factor 2	1q21	0.321	intracellular signaling cascade
NM_052887	TIRAP	toll-interleukin 1 receptor domain containing adaptor protein	11q24.2	0.321	---
AK001293	CRYZL1	crystallin, zeta-like 1	21q21.3	0.321	---
NM_016086	MK-STYX	map kinase phosphatase-like protein MK-STYX	7q11.23	0.321	protein amino acid dephosphorylation
NM_018141	MRPS10	mitochondrial ribosomal protein S10	6p21.1	0.321	protein biosynthesis
AB015718	STK10	serine/threonine kinase 10	5q35.1	0.32	protein amino acid phosphorylation
N79004	SIX1	SIX homeobox 1	14q23.1	0.32	regulation of transcription, DNA-dependent
BC015714	PHF21A	PHD finger protein 21A	11p11.2	0.32	---
AI916528	CYP4V2	Cytochrome P450, family 4, subfamily V, polypeptide 2	4q35.1	0.32	---
D86962	GRB10	growth factor receptor-bound protein 10	7p12	0.32	neuropeptide signaling pathway
AI688812	RASGRP2	RAS guanyl releasing protein 2	11q13	0.32	small GTPase mediated signal transduction
AW025358	RICS	Rho GTPase-activating protein	11q24	0.32	---
BE250417	ZMYND11	Zinc finger, MYND domain containing 11	10p14	0.32	regulation of transcription, DNA-dependent
AW089307	ITCH	Itchy homolog E3 ubiquitin protein ligase	20q11.22	0.319	ubiquitin cycle
M97501	CLIP1	CAP-GLY domain containing linker protein 1	12q24.3	0.318	---
BE890185	ANKRD11	ankyrin repeat domain 11	---	0.318	---
NM_006447	USP16	ubiquitin specific protease 16	21q22.11	0.318	ubiquitin-dependent protein catabolism
NM_020470	YIF1A	Yip1 interacting factor homolog A	11q13	0.318	---
AL136721	PCBD2	pterin-4 alpha-carbinolamine dehydratase/dimerization cofactor of hepatocyte nuclear factor 1 alpha 2	---	0.317	---
BC001283	NFIB	nuclear factor I/B	9p24.1	0.317	regulation of transcription, DNA-dependent
AI088622	PRKCDBP	Protein kinase C, delta binding protein	11p15.4	0.317	---
NM_018259	TTC17	tetratricopeptide repeat domain 17	11p11.2	0.317	---
BC006143	MAFG	v-maf musculoaponeurotic fibrosarcoma oncogene homolog G	17q25.3	0.317	---
AK026546	CXCL5	chemokine (C-X-C motif) ligand 5	4q12	0.316	chemotaxis
AJ223333	TRDMT1	tRNA aspartic acid methyltransferase 1	10p15.1	0.316	---
NM_014350	TNFAIP8	tumor necrosis factor, alpha-induced protein 8	5q23.1	0.316	anti-apoptosis
NM_005197	CHES1	checkpoint suppressor 1	14q24.3	0.315	DNA damage response, signal transduction resulting in cell cycle arrest
NM_004956	ETV1	ets variant gene 1	7p22	0.315	regulation of transcription, DNA-dependent
NM_019094	NUDT4 // NUDT4P1	nucleoside diphosphate linked moiety X-type motif 4 // nucleoside diphosphate linked moiety X-type motif 4 pseudogene 1	---	0.315	cyclic nucleotide metabolism
NM_019071	ING3	inhibitor of growth family, member 3	7q31	0.315	---
AW183478	STK17A	serine/threonine kinase 17a	7p12	0.315	protein amino acid phosphorylation
U12170	ZEB1	zinc finger E-box binding homeobox 1	10p11.2	0.314	---
NM_005228	EGFR	epidermal growth factor receptor	7p12	0.314	electron transport
NM_006023	CDC123	cell division cycle 123 homolog	10p13	0.314	cell cycle arrest
NM_145280	FAM119A	family with sequence similarity 119, member A	2q34	0.313	---
NM_021131	PPP2R4	protein phosphatase 2A, regulatory subunit B'	9q34	0.313	protein amino acid dephosphorylation
BF512188	SPIRE1	Spire homolog 1	---	0.313	---
NM_012311	KIN	KIN, antigenic determinant of recA protein homolog	10p15	0.313	---
AK093112	RFFL	ring finger and FYVE-like domain containing 1	17q21.1	0.312	---
NM_004184	WARS	tryptophanyl-tRNA synthetase	14q32.31	0.312	tryptophanyl-tRNA aminoacylation
W46406	MICALL1	MICAL-like 1	22q13.1	0.312	regulation of transcription, DNA-dependent
NM_015833	ADARB1	adenosine deaminase, RNA-specific, B1	21q22.3	0.311	RNA processing
U82819	UCP2	uncoupling protein 2	11q13	0.31	transport
AI655015	DUSP7	dual specificity phosphatase 7	3p21	0.31	inactivation of MAPK
NM_019844	LST-3TM12 // SLCO1B1 // SLCO1B3	organic anion transporter LST-3b / solute carrier organic anion transporter family, member 1B1 /// solute carrier organic anion transporter family, member 1B3	12p12	0.31	ion transport
AI139990	SERF1A	Small EDRK-rich factor 1A	---	0.31	---
AL514076	TSPAN31	Tetraspanin 31	12q13.3	0.31	positive regulation of cell proliferation
AF118274	SLC45A1	solute carrier family 45, member 1	1p36.1	0.31	transport
NM_005069	SIM2	single-minded homolog 2	21q22.2	0.309	regulation of transcription, DNA-dependent
BE566136	GRHL1	grainyhead-like 1	2p25.1	0.309	---
NM_002881	RALB	v-ral simian leukemia viral oncogene homolog B	2cen	0.308	signal transduction
AF070524	CNIH3	cornichon homolog 3	1q42.13	0.308	intracellular signaling cascade
AF220152	TACC2	transforming, acidic coiled-coil containing protein 2	10q26	0.308	---
NM_001613	ACTA2	actin, alpha 2, smooth muscle, aorta	10q23.3	0.308	muscle development
AA654338	ARL6IP6	ADP-ribosylation-like factor 6 interacting protein 6	2q24.1	0.307	---
BC007347	CHD2	chromodomain helicase DNA binding protein 2	15q26	0.307	chromatin assembly/disassembly
AF183417	MAP1LC3B	microtubule-associated protein 1 light chain 3 beta	16q24.2	0.307	---
NM_024081	TMG4	transmembrane gamma-carboxyglutamic acid protein 4	11p13	0.306	---
AI807672	ARHGEF12	Rho guanine nucleotide exchange factor 12	11q23.3	0.306	intracellular signaling cascade
NM_002394	SLC3A2	solute carrier family 3, member 2	11q13	0.306	carbohydrate metabolism
NM_000688	ALAS1	aminolevulinate, delta-, synthase 1	3p21.1	0.306	heme biosynthesis
AA554833	MAP1B	Microtubule-associated protein 1B	5q13	0.305	---
AV729234	CTNND1	Catenin, delta 1	11q12.1	0.305	regulation of transcription, DNA-dependent
BC000145	H1F0	H1 histone family, member 0	22q13.1	0.305	nucleosome assembly
AI076185	OBFC1	Oligonucleotide/oligosaccharide-binding fold containing 1	---	0.304	---
AY029180	PLAUR	plasminogen activator, urokinase receptor	19q13	0.304	chemotaxis
D30658	GARS	glycyl-tRNA synthetase	7p15	0.304	glycyl-tRNA aminoacylation
AK000208	TSPAN33	tetraspanin 33	7q32.3	0.304	---
NM_024630	ZDHHC14	zinc finger, DHHC domain containing 14	6q25.3	0.304	regulation of transcription, DNA-dependent
BG165833	FADS1	Fatty acid desaturase 1	11q12.2	0.304	---
BE503381	KIAA0241	KIAA0241	7p14.3	0.303	---
U35622	ETV4	EWS protein/E1A enhancer binding protein	17q21	0.303	regulation of transcription, DNA-dependent
N21442	PTPN21	protein tyrosine phosphatase, non-receptor type 21	14q31.3	0.303	protein amino acid dephosphorylation
NM_003683	D21S2056E	DNA segment on chromosome 21	21q22.3	0.303	---
BF063156	RBM17	RNA binding motif protein 17 [	10p15.1	0.302	nuclear mRNA splicing, via spliceosome
AF499009	PCBD2	pterin-4 alpha-carbinolamine dehydratase/dimerization cofactor of hepatocyte nuclear factor 1 alpha 2	5q31.2	0.302	---
BC033880	ATP11B	ATPase, Class VI, type 11B	3q27	0.301	---
AK027227	ADARB1	adenosine deaminase, RNA-specific, B1	21q22.3	0.301	RNA processing
NM_001395	DUSP9	dual specificity phosphatase 9	Xq28	0.3	---
NM_006623	PHGDH	phosphoglycerate dehydrogenase	1p12	0.3	L-serine biosynthesis
NM_003681	PDXK	pyridoxal kinase	21q22.3	0.3	---
AI819798	BHLHB3	Basic helix-loop-helix domain containing, class B, 3	12p11.23	0.299	regulation of transcription, DNA-dependent
NM_015365	AMMECR1	Alport syndrome, mental retardation, midface hypoplasia and elliptocytosis chromosomal region, gene 1	Xq22.3	0.299	---
NM_004965	HMGN1	high-mobility group nucleosome binding domain 1	21q22.3	0.299	---
NM_006477	RRP22	RAS-related on chromosome 22	22q12.2	0.299	small GTPase mediated signal transduction
NM_001186	BACH1	BTB and CNC homology 1, basic leucine zipper transcription factor 1	21q22.11	0.299	regulation of transcription, DNA-dependent
BC000794	PRPF18	PRP18 pre-mRNA processing factor 18 homolog	10p14	0.298	nuclear mRNA splicing, via spliceosome
AJ002572	BRWD1	bromodomain and WD repeat domain containing 1	21q22.2	0.298	---
BE206621	RGMB	RGM domain family, member B	5q21.1	0.297	---
AF216644	VEZT	vezatin, adherens junctions transmembrane protein	12q23.1	0.297	---
AI377271	NUCB2	nucleobindin 2	11p15.1	0.297	---
AF170724	CHFR	checkpoint with forkhead and ring finger domains	12q24.33	0.297	---
BG111635	CAST	Calpastatin	5q15	0.297	---
AL523076	MAP1B	3'UTR of hypothetical protein	5q13	0.297	---
AB035745	PIGP	phosphatidylinositol glycan anchor biosynthesis, class P	21q22.2	0.295	---
BC001595	NT5C2	5'-nucleotidase, cytosolic II	10q24.33	0.295	---
BC041933	UBE3C	Ubiquitin protein ligase E3C	---	0.295	---
NM_006379	SEMA3C	sema domain, immunoglobulin domain, short basic domain, secreted, 3C	7q21	0.294	immune response
AI435036	USP16	Ubiquitin specific peptidase 16	21q22.11	0.293	ubiquitin-dependent protein catabolism
NM_000177	GSN	gelsolin	9q33	0.292	actin filament polymerization
AA740186	BLVRA	Biliverdin reductase A	7p14	0.292	electron transport
AA187963	FAM62B	Family with sequence similarity 62 member B	7q36.3	0.292	---
AK024274	SCYL2	SCY1-like 2	12q23.3	0.292	---
NM_001561	TNFRSF9	tumor necrosis factor receptor superfamily, member 9	1p36	0.292	apoptosis
NM_014715	RICS	Rho GTPase-activating protein	11q24	0.292	---
NM_004517	ILK	integrin-linked kinase	11p15.5	0.292	protein amino acid phosphorylation
NM_014575	SCHIP1	schwannomin interacting protein 1	3q25.33	0.292	---
NM_030582	COL18A1	collagen, type XVIII, alpha 1	21q22.3	0.291	cell adhesion
AI677701	RBM24	RNA binding motif protein 24	6p22.3	0.291	---
AB046845	SMURF1	SMAD specific E3 ubiquitin protein ligase 1	7q21.1	0.291	ubiquitin cycle
NM_024847	TMC7	transmembrane channel-like 7	16p13.11	0.29	---
NM_020679	AD023	AD023 protein	17q25.2	0.29	---
AA781173	MYH11	myosin heavy chain, smooth muscle isoform	16p13.13	0.29	striated muscle contraction
AK022303	MCM3AP	MCM3 minichromosome maintenance deficient 3 associated protein	21q22.3	0.289	DNA replication
AI808634	M11S1	cell cycle associated protein 1	11p13	0.289	---
NM_013322	SNX10	sorting nexin 10	7p15.2	0.289	intracellular signaling cascade
NM_017488	ADD2	adducin 2	2p14	0.288	---
BC005902	BLVRA	biliverdin reductase A	7p14	0.288	electron transport
AI207338	GART	phosphoribosylamine-glycine ligase	21q22.1	0.288	---
AA234116	DDX19B	DEAD (Asp-Glu-Ala-As) box polypeptide 19B	16q22.1	0.288	mRNA-nucleus export
NM_001482	GATM	glycine amidinotransferase	15q15.1	0.287	creatine biosynthesis
AI861893	PRRT3	Proline-rich transmembrane protein 3	---	0.287	---
NM_001945	HBEGF	heparin-binding EGF-like growth factor	5q23	0.286	regulation of transcription, DNA-dependent
D55674	HNRPD	heterogeneous nuclear ribonucleoprotein D	4q21.1	0.286	RNA processing
BG338532	SUMO3	SMT3 suppressor of mif two 3 homolog 3	21q22.3	0.286	---
NM_014968	PITRM1	pitrilysin metallopeptidase 1	10p15.3	0.286	proteolysis and peptidolysis
AF052177	GRIP2	glutamate receptor interacting protein 2	3p24	0.286	---
AB020717	SYNJ1	synaptojanin 1	21q22.2	0.286	phosphate metabolism
NM_015310	PSD3	pleckstrin and Sec7 domain containing 3	8pter	0.286	---
BC000185	CPT1A	carnitine palmitoyltransferase 1A	11q13.1	0.285	fatty acid metabolism
X86401	GATM	glycine amidinotransferase	15q15.1	0.285	creatine biosynthesis
AI962897	SEMA3C	Sema domain, immunoglobulin domain, short basic domain, secreted, 3C	7q21	0.284	immune response
NM_002539	ODC1	ornithine decarboxylase 1	2p25	0.283	polyamine biosynthesis
NM_001444	FABP5 // FABP5L2 // FABP5L7	fatty acid binding protein 5 // fatty acid binding protein 5-like 2 // fatty acid binding protein 5-like 7	8q21.13	0.283	lipid metabolism
AL136861	CRISPLD2	cysteine-rich secretory protein LCCL domain containing 2	16q24.1	0.282	---
AI923119	RBM17	RNA binding motif protein 17	10p15.1	0.282	nuclear mRNA splicing, via spliceosome
AF000017	GRB10	growth factor receptor-bound protein 10	7p12	0.282	neuropeptide signaling pathway
NM_001089	ABCA3	ATP-binding cassette, sub-family A, member 3	16p13.3	0.282	transport
AI458566	TAS2R14	taste receptor, type 2, member 14	12p13	0.282	G-protein coupled receptor protein signaling pathway
AL050374	ABTB2	ankyrin repeat and BTB domain containing 2	11p13	0.282	---
BC005081	BCAN	brevican	1q31	0.281	---
AI675682	SLC2A12	solute carrier family 2, member 12	6q23.2	0.281	carbohydrate transport
AK025558	HIBADH	3-hydroxyisobutyrate dehydrogenase	7p15.2	0.281	pentose-phosphate shunt
AU131711	TTC3	Tetratricopeptide repeat domain 3	21q22.2	0.28	pathogenesis
AF225417	VEZT	vezatin, adherens junctions transmembrane protein	12q23.1	0.28	---
AF322916	UACA	uveal autoantigen with coiled-coil domains and ankyrin repeats	15q22	0.28	---
NM_002006	FGF2	fibroblast growth factor 2	4q26	0.28	regulation of cell cycle
BF809517	ZNF588	Zinc finger protein 588	---	0.279	---
NM_005135	SLC12A6	solute carrier family 12, member 6	15q13	0.279	ion transport
BF593917	GOSR2	golgi SNAP receptor complex member 2	17q21	0.279	---
AB029026	TACC1	transforming, acidic coiled-coil containing protein 1	8p11	0.278	---
AF074979	RGS20	regulator of G-protein signalling 20	8q12.1	0.277	signal transduction
NM_018649	H2AFY2	H2A histone family, member Y2	10q22	0.277	nucleosome assembly
AK024982	TADA3L	transcriptional adaptor 3-like	3p25.3	0.275	regulation of cell cycle
NM_015957	MMRP19	likely ortholog of mouse monocyte macrophage 19	11p13	0.274	---
BC002545	PPP2R4	protein phosphatase 2A activator, regulatory subunit 4	9q34	0.273	protein amino acid dephosphorylation
BG328998	GPT2	glutamic pyruvate transaminase	16q12.1	0.273	biosynthesis
W86302	FKBP5	FK506 binding protein 5	6p21.3	0.273	protein folding
D32051	GART	phosphoribosylglycinamide formyltransferase	21q22.1	0.272	---
AK023637	AMMECR1	Alport syndrome, mental retardation, midface hypoplasia and elliptocytosis chromosomal region, gene 1	Xq22.3	0.271	---
AI769685	CARS	Cysteinyl-tRNA synthetase	11p15.5	0.271	protein biosynthesis
AW269686	RAP2B	RAP2B, member of RAS oncogene family	3q25.2	0.271	signal transduction
NM_004235	KLF4	Kruppel-like factor 4	9q31	0.27	mesoderm cell fate determination
NM_003832	PSPH	phosphoserine phosphatase	---	0.27	---
AL390127	KLF13	Kruppel-like factor 13	15q12	0.27	regulation of transcription, DNA-dependent
AL832028	PCDHGA4	protocadherin gamma subfamily A, 4	5q31	0.27	---
AL110298	SLC2A14 // SLC2A3	solute carrier family 2, member 14 // solute carrier family 2, member 3	12p13.31	0.27	carbohydrate transport
NM_006214	PHYH	phytanoyl-CoA 2-hydroxylase	10pter	0.268	lipid metabolism
AF025304	EPHB2	EPH receptor B2	1p36.1	0.267	protein amino acid phosphorylation
AI753747	FKBP5	FK506 binding protein 5	6p21.3	0.267	protein folding
NM_024576	OGFRL1	opioid growth factor receptor-like 1	6q13	0.267	cell growth and/or maintenance
NM_000346	SOX9	sex determining region Y-box 9	17q24.3	0.267	cartilage condensation
AA045184	S100A16	S100 calcium binding protein A16	---	0.267	---
X60592	TNFRSF5	TNF receptor superfamily member 5	20q12	0.265	protein complex assembly
AF188204	STYXL1	serine/threonine/tyrosine interacting-like 1	7q11.23	0.265	protein amino acid dephosphorylation
NM_006052	DSCR3	Down syndrome critical region gene 3	21q22.2	0.264	intracellular protein transport
NM_012463	ATP6V0A2	Homo sapiens ATPase, H+ transporting, lysosomal V0 subunit a isoform 2	12q24.31	0.264	immune response
NM_000249	MLH1	mutL homolog 1, colon cancer, nonpolyposis type 2	3p21.3	0.264	mismatch repair
AK025986	KRCC1	lysine-rich coiled-coil 1	2p11.2	0.264	---
NM_000148	FUT1	fucosyltransferase 1	19q13.3	0.264	carbohydrate metabolism
U15939	SLC19A1	solute carrier family 19, member 1	21q22.3	0.263	folate transport
NM_012250	RRAS2	related RAS viral oncogene homolog 2	11p15.2	0.263	small GTPase mediated signal transduction
AW182860	EHD1	EH-domain containing 1	11q13	0.263	---
AA772278	CPEB4	Cytoplasmic polyadenylation element binding protein 4	5q21	0.263	---
AF285167	ABCA1	ATP-binding cassette, sub-family A, member 1	9q31.1	0.262	small molecule transport
NM_001247	ENTPD6	ectonucleoside triphosphate diphosphohydrolase 6	20p11.2	0.262	---
AI708432	CKLFSF7	CKLF-like MARVEL transmembrane domain containing 7	3p22.3	0.262	---
BC004863	PSAT1	phosphoserine aminotransferase 1	9q21.32	0.261	L-serine biosynthesis
NM_006533	MIA	melanoma inhibitory activity	19q13.32	0.261	cell proliferation
BF514079	KLF4	Kruppel-like factor 4	9q31	0.26	mesoderm cell fate determination
BC007085	SPTLC1	serine palmitoyltransferase, long chain base subunit 1	9q22.2	0.26	---
NM_012417	PITPNC1	phosphatidylinositol transfer protein, cytoplasmic 1	17q24.3	0.26	signal transduction
NM_004117	FKBP5	FK506 binding protein 5	6p21.3	0.26	protein folding
NM_002971	SATB1	SATB homeobox 1	3p23	0.259	establishment and/or maintenance of chromatin architecture
AW300140	ZNF599	Zinc finger protein 599	19q13.13	0.258	regulation of transcription, DNA-dependent
AF121858	SNX8	sorting nexin 8	7p22.3	0.258	intracellular protein transport
BC004288	ZNF655	zinc finger protein 655	7q22.1	0.257	---
NM_001259	CDK6	cyclin-dependent kinase 6	7q21	0.257	regulation of cell cycle
AL530504	SFXN2	neuroblastoma COT 50-normalized	10q24.33	0.257	transport
NM_024530	FOSL2	FOS-like antigen 2	2p23.3	0.256	---
D87328	HLCS	holocarboxylase synthetase	21q22.1	0.256	protein modification
AU146978	CYP4V2	Cytochrome P450, family 4, subfamily V, polypeptide 2	4q35.1	0.255	---
AV715767	PDLIM5	PDZ and LIM domain 5	4q22	0.255	signal transduction
NM_014688	USP6NL	USP6 N-terminal like	10p13	0.255	---
NM_005128	DOPEY2	dopey family member 2	21q22.2	0.255	development
AA716425	JDP2	Jun dimerization protein 2	14q24.3	0.255	regulation of transcription, DNA-dependent
M61715	WARS	tryptophanyl-tRNA synthetase	14q32.31	0.254	tryptophanyl-tRNA aminoacylation
AW469777	ATP8B1	ATPase, Class I, type 8B, member 1	---	0.253	---
BG413368	CCDC15	Coiled-coil domain containing 15	11q24.2	0.253	---
AI431643	RRAS2	Related RAS viral oncogene homolog 2	11p15.2	0.253	small GTPase mediated signal transduction
AU144815	ZNF431	Zinc finger protein 431	19p13.11	0.253	regulation of transcription, DNA-dependent
BE620374	OGFRL1	opioid growth factor receptor-like 1	6q13	0.253	cell growth and/or maintenance
AW102783	HOXB7	Homeobox B7	17q21.3	0.253	---
BF003112	PRMT2	Protein arginine methyltransferase 2	21q22.3	0.252	---
NM_014920	ICK	intestinal cell kinase	6p12.3	0.251	protein amino acid phosphorylation
BC006121	AIFM2	apoptosis-inducing factor, mitochondrion-associated, 2	10q22.2	0.251	electron transport
AI807532	ABHD7	Abhydrolase domain containing 7	1p22.1	0.251	aromatic compound metabolism
AW575754	PIK3AP1	Phosphoinositide-3-kinase adaptor protein 1	10q24.2	0.251	---
NM_014314	DDX58	DEAD/H (Asp-Glu-Ala-Asp/His) box polypeptide	9p12	0.249	---
AA425726	KIAA1754	KIAA1754	10q25.1	0.249	---
BF001714	CPT1A	Carnitine palmitoyltransferase 1A	11q13.1	0.249	fatty acid metabolism
AI377043	BNC2	basonuclin 2	9p22.2	0.248	electron transport
AJ001867	DSCR3	Down syndrome critical region gene 3	21q22.2	0.247	intracellular protein transport
NM_005475	SH2B3	SH2B adaptor protein 3	12q24	0.247	intracellular signaling cascade
AA164751	FAS	Fas	10q24.1	0.247	protein complex assembly
NM_006997	TACC2	transforming, acidic coiled-coil containing protein 2	10q26	0.246	---
AA625583	ZMIZ2	Zinc finger, MIZ-type containing 2	7p13	0.246	---
BC003379	LOC57228	small trans-membrane and glycosylated protein	12q13.13	0.246	---
NM_001806	CEBPG	CCAAT/enhancer binding protein, gamma	19q13.12	0.246	regulation of transcription, DNA-dependent
NM_013943	CLIC4	chloride intracellular channel 4	1p36.11	0.245	ion transport
BG054550	PDLIM5	PDZ and LIM domain 5	4q22	0.245	signal transduction
AI670862	FOSL2	FOS-like antigen 2	2p23	0.245	regulation of transcription from Pol II promoter
NM_001751	CARS	cysteinyl-tRNA synthetase	11p15.5	0.244	protein biosynthesis
NM_003566	EEA1	early endosome antigen 1	12q22	0.244	---
NM_006031	PCNT	pericentrin	21q22.3	0.243	microtubule cytoskeleton organization and biogenesis
NM_018351	FGD6	FYVE, RhoGEF and PH domain containing 6	12q23.1	0.243	---
AK002113	EXOC6	exocyst complex component 6	10q23.33	0.243	---
AI862551	TMTC2	Transmembrane and tetratricopeptide repeat containing 2	12q21.31	0.242	---
BC041694	MYO10	myosin X	5p15.1	0.242	neuropeptide signaling pathway
NM_004362	CLGN	calmegin	4q28.3	0.242	fertilization
U37546	BIRC3	baculoviral IAP repeat-containing 3	11q22	0.242	apoptosis
AY007161	EHD1	EH-domain containing 1	11q13	0.242	---
NM_006457	PDLIM5	PDZ and LIM domain 5	4q22	0.241	signal transduction
BC033718	DIP2A	DIP2 disco-interacting protein 2 homolog A	21q22.3	0.241	---
AW962850	SLFN5	Schlafen family member 5	17q21.1	0.241	---
NM_022725	FANCF	Fanconi anemia, complementation group F	11p15	0.24	DNA repair
NM_001548	IFIT1	interferon-induced protein with tetratricopeptide repeats 1	10q25	0.24	immune response
BC005352	TNFAIP8	tumor necrosis factor, alpha-induced protein 8	5q23.1	0.24	anti-apoptosis
BE138888	RAC2	Ras-related C3 botulinum toxin substrate 2	22q13.1	0.239	signal transduction
AV748469	SEC14L1	SEC14-like 1	17q25.1	0.239	transport
AI336848	EEA1	Early endosome antigen 1	12q22	0.239	---
AL050348	DNTTIP1	deoxynucleotidyltransferase, terminal, interacting protein 1	20q13.12	0.238	---
M59217	COL13A1	collagen, type XIII, alpha 1	10q22	0.236	---
AF288389	GLT25D2	glycosyltransferase 25 domain containing 2	1q25	0.236	lipopolysaccharide biosynthesis
BC032237	CHM	choroideremia	Xq21.2	0.236	intracellular protein transport
BF726212	ANK2	Ankyrin 2, neuronal	4q25	0.234	signal transduction
AB046848	NOPE	likely ortholog of mouse neighbor of Punc E11	15q22.2	0.234	---
NM_019055	ROBO4	roundabout homolog 4, magic roundabout	11q24.2	0.232	---
NM_001535	PRMT2	protein arginine methyltransferase 2	21q22.3	0.232	---
NM_004760	STK17A	serine/threonine kinase 17a	7p12	0.232	protein amino acid phosphorylation
NM_001747	CAPG	capping protein, gelsolin-like	2cen	0.231	protein complex assembly
BC003068	SLC19A1	solute carrier family 19, member 1	21q22.3	0.23	folate transport
NM_005013	NUCB2	nucleobindin 2	11p15.1	0.229	---
NM_005308	GRK5	G protein-coupled receptor kinase 5	10q24	0.228	protein amino acid phosphorylation
BC040508	PRRT3	proline-rich transmembrane protein 3	3p25.3	0.227	---
AF109196	CLIC4	chloride intracellular channel 4	1p36.11	0.227	ion transport
NM_005966	NAB1	NGFI-A binding protein 1	2q32.3	0.226	regulation of transcription, DNA-dependent
NM_023016	38960	septin 10	2q13	0.224	---
AB044548	EIF4EBP1	eukaryotic translation initiation factor 4E binding protein 1	8p12	0.224	regulation of protein biosynthesis
BC001427	SLC35C1	solute carrier family 35, member C1	11p11.2	0.224	transport
AA778684	SLC2A14 // SLC2A3	solute carrier family 2, member 14 // solute carrier family 2, member 3	12p13.31	0.223	carbohydrate transport
AI742872	SLC2A12	solute carrier family 2, member 12	6q23.2	0.223	carbohydrate transport
AA577678	WDR4	WD repeat domain 4	---	0.222	---
NM_001236	CBR3	carbonyl reductase 3	21q22.2	0.222	metabolism
AI638279	BRWD1	Bromodomain and WD repeat domain containing 1	21q22.2	0.221	---
AL137438	EXOC6	exocyst complex component 6	10q23.33	0.221	---
NM_014226	RAGE	renal tumor antigen	14q32	0.221	protein amino acid phosphorylation
AA679858	SFRS2IP	Splicing factor, arginine/serine-rich 2, interacting protein	12q13.11	0.221	mRNA processing
AB023227	DNMBP	dynamin binding protein	10q24.31	0.22	endocytosis
NM_020645	NRIP3	nuclear receptor interacting protein 3	11p15.3	0.22	---
AI806174	ZEB	zinc finger E-box binding homeobox 1	10p11.2	0.22	---
AI861913	WDR4	WD repeat domain 4	21q22.3	0.219	tRNA processing
AK023059	TMEM181	Transmembrane protein 181	---	0.219	---
AA127885	UNC5B	unc-5 homolog B	10q22.2	0.219	---
NM_013229	APAF1	apoptotic peptidase activating factor 1	12q23	0.218	---
AF011375	ITGB4	integrin, beta 4	17q11	0.218	regulation of transcription, DNA-dependent
NM_016429	COPZ2	coatomer protein complex, subunit zeta 2	17q21.32	0.218	intracellular protein transport
NM_001549	IFIT3	interferon-induced protein with tetratricopeptide repeats 3	10q24	0.217	immune response
U66065	GRB10	growth factor receptor-bound protein 10	7p12	0.217	neuropeptide signaling pathway
AV704132	CPEB4	Cytoplasmic polyadenylation element binding protein 4	5q21	0.217	---
BC005882	VPS37B	vacuolar protein sorting 37 homolog B	12q24.31	0.216	---
BF001670	EFNB2	Ephrin-B2	13q33	0.214	cell-cell signaling
NM_000017	ACADS	acyl-Coenzyme A dehydrogenase, C-2 to C-3 short chain	12q22	0.214	energy pathways
AW292273	CARS	Cysteinyl-tRNA synthetase	11p15.5	0.214	protein biosynthesis
BE092211	TSPAN4	Tetraspanin 4	---	0.214	---
NM_030941	LOC81691	exonuclease NEF-sp	16p13.11	0.211	---
AF134802	CFL2	cofilin 2	14q12	0.21	---
AF117107	IGF2BP2	insulin-like growth factor 2 mRNA binding protein 2	3q28	0.21	translational attenuation
AK025220	THRAP3	Thyroid hormone receptor associated protein 3	1p34.3	0.21	regulation of transcription, DNA-dependent
NM_000712	BLVRA	biliverdin reductase A	7p14	0.209	electron transport
AJ227860	COTL1	Coactosin-like 1	16q24.1	0.209	---
NM_005990	STK10	serine/threonine kinase 10	5q35.1	0.208	protein amino acid phosphorylation
AI017770	SEC14L1	SEC14-like 1	17q25.1	0.208	transport
AL137430	CAMK1D	Calcium/calmodulin-dependent protein kinase ID	---	0.208	---
NM_003761	VAMP8	vesicle-associated membrane protein 8	2p12	0.207	protein complex assembly
R12499	SEC14L4	SEC14-like 4	22q12.2	0.206	---
BC000669	SMOX	spermine oxidase	20p13	0.205	electron transport
AF245436	CCDC82	coiled-coil domain containing 82	11q21	0.205	---
AL576908	CD109	CD109 molecule	6q14.1	0.205	---
AW157070	EGFR	Epidermal growth factor receptor	7p12	0.203	electron transport
BE669553	ANKRD57	Ankyrin repeat domain 57	2q13	0.202	---
NM_004965	HMGN1	high-mobility group nucleosome binding domain 1	21q22.3	0.201	---
AI286012	CCDC82	Coiled-coil domain containing 82	11q21	0.198	---
NM_031218	ZNF505	zinc finger protein 505	19p13.11	0.198	---
NM_022488	APG3	autophagy Apg3p/Aut1p-like	3q13.2	0.198	---
NM_018162	NAV2	neuron navigator 2	11p15.1	0.198	---
AK022859	UNC5B	unc-5 homolog B	10q22.2	0.195	---
NM_014782	ARMCX2	armadillo repeat containing, X-linked 2	Xq21.33	0.194	---
NM_144975	SLFN5	schlafen family member 5	---	0.194	---
NM_006948	STCH	stress 70 protein chaperone, microsome-associated	21q11.1	0.193	---
NM_022370	ROBO3	roundabout, axon guidance receptor, homolog 3	11q24.2	0.193	---
NM_006720	ABLIM1	actin binding LIM protein 1	10q25	0.193	---
BE963955	SDSL	serine dehydratase-like	12q24.21	0.192	amino acid metabolism
BF978262	CD109	CD109 molecule	6q14.1	0.192	---
AK027217	PDLIM5	PDZ and LIM domain 5	4q22	0.192	signal transduction
NM_004572	PKP2	plakophilin 2	12p11	0.192	cell-cell adhesion
AB030241	FAM126A	family with sequence similarity 126, member A	7p15.3	0.192	---
AI638420	CLIC4	chlorine channel protein P64	1p36.11	0.19	ion transport
NM_001386	DPYSL2	dihydropyrimidinase-like 2	8p22	0.19	nucleobase, nucleoside, nucleotide and nucleic acid metabolism
U41815	NUP98	nucleoporin 98kDa	11p15.5	0.189	protein-nucleus import, docking
NM_004563	PCK2	phosphoenolpyruvate carboxykinase 2	14q11.2	0.188	gluconeogenesis
BG426689	THRAP2	Thyroid hormone receptor associated protein 2	12q24.22	0.187	---
AK054668	SLFN5	schlafen family member 5	17q21.1	0.187	---
AA669336	COCH	Coagulation factor C homolog, cochlin	14q12	0.186	hearing
BC000795	STAP2	signal-transducing adaptor protein-2	19p13.3	0.185	intracellular signaling cascade
NM_000043	FAS	Fas	10q24.1	0.185	protein complex assembly
NM_021154	PSAT1	phosphoserine aminotransferase 1	9q21.32	0.184	L-serine biosynthesis
BF062629	TMEM158	Transmembrane protein 158	3p21.3	0.183	---
AI871589	NHSL1	NHS-like 1	6q23.3	0.183	---
AF026219	DLC1	deleted in liver cancer 1	8p22	0.182	---
AL552470	CREM	CAMP responsive element modulator	10p11.21	0.181	signal transduction
AI539783	HCMOGT-1	sperm antigen with calponin homology and coiled-coil domains 1	17p11.2	0.179	---
NM_005975	PTK6	PTK6 protein tyrosine kinase 6	20q13.3	0.179	protein amino acid phosphorylation
S49765	HOXB7	homeobox B7	17q21.3	0.179	---
U53823	OCLN	occludin	5q13.1	0.179	protein complex assembly
NM_017414	USP18	ubiquitin specific protease 18	22q11.21	0.178	ubiquitin-dependent protein catabolism
BQ017399	DIP2A	DIP2 disco-interacting protein 2 homolog A	21q22.3	0.178	---
NM_016210	LOC51161	g20 protein	3p21.3	0.178	---
NM_002518	NPAS2	neuronal PAS domain protein 2	2q11.2	0.178	central nervous system development
BE550486	SLC2A3	Solute carrier family 2, member 3	12p13.3	0.178	carbohydrate metabolism
BC026260	TTC3	tetratricopeptide repeat domain 3	21q22.2	0.177	pathogenesis
AL569476	ANKRD13A	Ankyrin repeat domain 13A	12q24.12	0.177	---
N98595	PRICKLE1	prickle homolog 1	12q12	0.177	---
AI889380	SLC1A4	Solute carrier family 1, member 4	2p15	0.177	transport
NM_002145	HOXB2	homeobox B2	17q21	0.177	development
BE857425	BHLHB3	Basic helix-loop-helix domain containing, class B, 3	12p11.23	0.175	regulation of transcription, DNA-dependent
NM_004502	HOXB7	homeobox B7	17q21.3	0.174	---
AA741061	USP6NL	USP6 N-terminal like	10p13	0.174	---
NM_018223	CHFR	checkpoint with forkhead and ring finger domains	12q24.33	0.173	---
[truncated: 250 more rows]
