# Supplementary material for: Networking of differentially expressed genes in human cancer cells resistant to methotrexate
Source: Genome Med. 2009 Sep 4;1(9):83. doi: 10.1186/gm83 (PMC2768990; doi:10.1186/gm83)
Supplement: Additional data file 6 — The list was generated using GeneSpring software v 7.3.1. Out of the 54,675 transcripts contained in the microarray, 24,964 passed the control strength filter, 5,805 the Benjamini and Hochberg false discovery rate-corrected P < 0.05 filter, and 490 remained after filtering for at least a twofold expression difference (the genes presented in this file). [file gm83-S6.xls]

## Sheet: Hoja1
GenBank	Gene Name	Description	Chromosome	Fold Change	Gene Onthology
J04810	MSH3	mutS homolog 3	5q11	35.95	mismatch repair
NM_005045	RELN	reelin	7q22	30.27	cell adhesion
AI700633	SERINC5	Serine incorporator 5	---	29.98	---
Z98443	WDR72	WD repeat domain 72	15q21.1	28.62	---
BF447037	JMY	junction-mediating and regulatory protein	5q14.1	25.49	chaperonin-mediated tubulin folding
AA917899	MPDZ	Multiple PDZ domain protein	9p24	24.06	---
AI814405	JMY	junction-mediating and regulatory protein	5q14.1	23.74	chaperonin-mediated tubulin folding
AI094626	OSBPL6	Oxysterol binding protein-like 6	2q31	23.71	---
NM_014733	ZFYVE16	zinc finger, FYVE domain containing 16	5p15.2	23.12	---
N22272	UGT8	UDP glycosyltransferase 8	4q26	22.3	glycosphingolipid biosynthesis
L35848	MS4A3	membrane-spanning 4-domains, subfamily A, member 3	11q12	19.34	---
AL567302	GRIA1	Glutamate receptor, ionotropic, AMPA 1	5q33	18.38	ion transport
NM_002509	NKX2-2	NK2 transcription factor related, locus 2	20pter	18.31	regulation of transcription, DNA-dependent
BC003584	DHFR	dihydrofolate reductase	5q11.2	17.78	one-carbon compound metabolism
NM_002439	MSH3	mutS homolog 3	5q11	17.3	mismatch repair
BC032227	ZFYVE16	zinc finger, FYVE domain containing 16	5p15.2	16.88	---
NM_013233	STK39	serine threonine kinase 39	2q31.1	15.99	protein amino acid phosphorylation
AI765180	CPNE8	copine VIII	12q12	14.88	---
AW134979	STXBP6	Syntaxin binding protein 6	14q11.2	14.48	---
AL136931	MOSC2	MOCO sulphurase C-terminal domain containing 2	1q42.11	13.96	---
AY095480	MS4A3	membrane-spanning 4-domains, subfamily A, member 3	11q12	13.9	---
NM_014178	STXBP6	syntaxin binding protein 6	14q11.2	13.81	---
AW052119	HOMER1	Homer homolog 1	5q14.2	13.78	metabotropic glutamate receptor, phospholipase C activating pathway
BC000192	DHFR	dihydrofolate reductase	5q11.2	13.57	one-carbon compound metabolism
AF021834	TFPI	tissue factor pathway inhibitor	2q31	13.29	blood coagulation
U83115	AIM1	absent in melanoma 1	6q21	12.29	heterophilic cell adhesion
AA029441	CAMK2D	Calcium/calmodulin-dependent protein kinase II delta	4q26	12.21	---
BG542611	PAPD4	PAP associated domain containing 4	---	12.07	---
AF267859	ZDHHC11	zinc finger, DHHC-type containing 11	5p15.33	12.02	---
AI912094	SEPT8	Septin 8	5q31	11.56	---
AF323728	OSBPL6	oxysterol binding protein-like 6	2q31	11.46	---
N21096	STXBP6	Syntaxin binding protein 6	14q11.2	11.11	---
BE550452	HOMER1	Homer homolog 1	5q14.2	10.48	metabotropic glutamate receptor, phospholipase C activating pathway
AB051495	KIF21A	kinesin family member 21A	12q12	10.32	---
AI949389	OSBPL6	Oxysterol binding protein-like 6	2q31	10.19	---
AL136912	ATG10	ATG10 autophagy related 10 homolog	5q14.1	10.12	---
BG168850	PAPD4	PAP associated domain containing 4	5q14.1	10.07	---
AB017445	XRCC4	X-ray repair complementing defective repair in Chinese hamster cells 4	5q13	9698	double-strand break repair
AB051515	TANC1	tetratricopeptide repeat, ankyrin repeat and coiled-coil containing 1	2q24.2	9642	---
AL359338	CMYA5	cardiomyopathy associated 5	5q14.1	9489	---
AI144299	DHFR	Dihydrofolate reductase	5q11.2	9452	one-carbon compound metabolism
NM_024786	ZDHHC11	zinc finger, DHHC-type containing 11	5p15.33	9398	---
NM_016323	CEB1	cyclin-E binding protein 1	4q22.1	9373	regulation of CDK activity
AI807004	CNN3	calponin 3, acidic	1p22	9123	smooth muscle contraction
AW043594	RPS23	Ribosomal protein S23	5q14.1	8951	protein biosynthesis
BF797381	CAMK2D	Calcium/calmodulin-dependent protein kinase II delta	4q26	8736	---
AI692180	PPFIBP2	PTPRF interacting protein, binding protein 2	11p15.4	8146	DNA integration
AI123567	FMNL2	Formin-like 2	2q24.1	8121	---
NM_000919	PAM	peptidylglycine alpha-amidating monooxygenase	5q14	8048	protein modification
NM_022406	XRCC4	X-ray repair complementing defective repair in Chinese hamster cells 4	5q13	8014	double-strand break repair
NM_014832	TBC1D4	TBC1 domain family, member 4	13q21.33	7973	---
BE539792	ZCCHC9	Zinc finger, CCHC domain containing 9	5q14.1	7958	---
AI027990	ATG10	ATG10 autophagy related 10 homolog	5q14.1	7924	---
AI969697	RNF125	Ring finger protein 125	---	7884	---
AF047033	SLC4A7	solute carrier family 4, sodium bicarbonate cotransporter, member 7	3p22	7779	---
AF318326	ATG10	ATG10 autophagy related 10 homolog	5q14.1	7392	---
BC005259	XRCC4	X-ray repair complementing defective repair in Chinese hamster cells 4	5q13	7291	double-strand break repair
AI650848	TBC1D4	TBC1 domain family, member 4	13q21.33	7235	---
AL136736	KIAA1549	KIAA1549 protein	7q34	7209	---
BC000103	NCK2	NCK adaptor protein 2	2q12	7159	signal complex formation
AI434509	PAPD4	PAP associated domain containing 4	5q14.1	7133	---
AW189843	RSAD2	Radical S-adenosyl methionine domain containing 2	2p25.2	6972	---
AK022894	UBTD2	ubiquitin domain containing 2	5q35.2	6.95	---
NM_024532	PF20	PF20	2q35	6861	---
BG284827	CKMT2	Creatine kinase, mitochondrial 2	---	6836	---
NM_000050	ASS	argininosuccinate synthetase	9q34.1	6.77	---
NM_000791	DHFR	dihydrofolate reductase	5q11.2	6761	one-carbon compound metabolism
H05812	IGF1R	insulin-like growth factor 1 receptor	15q25	6673	regulation of cell cycle
AW006441	MGAT4A	Mannosyl-glycoprotein beta-1,4-N-acetylglucosaminyltransferase, isozyme A	2q12	6583	carbohydrate metabolism
AU149490	ADD2	adducin 2 (beta)	2p14	6529	---
H41167	GM2A	GM2 ganglioside activator	5q31.3	6489	glycosphingolipid metabolism
J03225	TFPI	tissue factor pathway inhibitor	2q31	6486	blood coagulation
AF279899	PNRC1	proline-rich nuclear receptor coactivator 1	6q16.1	6418	---
AF021834	TFPI	tissue factor pathway inhibitor	2q31	6353	blood coagulation
W73820	KCTD15	Potassium channel tetramerisation domain containing 15	19q13.12	6.31	potassium ion transport
AW964006	CYP3A5	cytochrome P450, family 3, subfamily A, polypeptide 5	7q21.1	6219	electron transport
NM_003054	SLC18A2	solute carrier family 18, member 2	10q25	6005	monoamine transport
NM_006343	MERTK	c-mer proto-oncogene tyrosine kinase	2q14.1	5988	protein amino acid phosphorylation
NM_016142	HSD17B12	hydroxysteroid (17-beta) dehydrogenase 12	11p11.2	5825	metabolism
AI337069	RSAD2	Radical S-adenosyl methionine domain containing 2	2p25.2	5808	---
NM_001063	TF	transferrin	3q21	5781	transport
NM_001444	FABP5 // FABP5L2 // FABP5L7	fatty acid binding protein 5 // fatty acid binding protein 5-like 2 // fatty acid binding protein 5-like 7	8q21.13	5769	lipid metabolism
NM_012417	PITPNC1	phosphatidylinositol transfer protein, cytoplasmic 1	17q24.3	5708	signal transduction
AI539783	SPECC1	sperm antigen with calponin homology and coiled-coil domains 1	17p11.2	5703	---
AI073407	TF	Transferrin	3q21	5611	transport
AI860326	MUM1	Melanoma associated antigen 1	19p13.3	5561	---
R60139	UNC13A	Unc-13 homolog A	---	5489	---
AB050468	LRIG1	leucine-rich repeats and immunoglobulin-like domains 1	---	5422	---
AA594609	AKR1C2	Aldo-keto reductase family 1, member C2	10p15	5252	xenobiotic metabolism
NM_000603	NOS3	nitric oxide synthase 3	7q36	5211	amino acid metabolism
NM_003078	SMARCD3	SWI/SNF related, matrix associated, actin dependent regulator of chromatin, subfamily d, member 3	7q35	5104	chromatin remodeling
NM_006940	SOX5	sex determining region Y-box 5	12p12.1	5.07	---
AF077048	SSBP2	single-stranded DNA binding protein 2	5q14.1	5035	regulation of transcription
NM_012446	SSBP2	single-stranded DNA binding protein 2	5q14.1	5035	regulation of transcription
AI922599	VIM	Vimentin	10p13	4987	---
BF511231	TFPI	Tissue factor pathway inhibitor	2q31	4956	blood coagulation
AI288759	ZFHX3	zinc finger homeobox 3	16q22.3	4919	regulation of transcription, DNA-dependent
NM_001155	ANXA6	annexin A6	5q32	4913	---
AA582460	RPL5	Ribosomal protein L5	1p22.1	4831	protein biosynthesis
AA534817	EDG3	Endothelial differentiation, sphingolipid G-protein-coupled receptor, 3	9q22.1	4817	inflammatory response
AB041533	SPECC1	sperm antigen with calponin homology and coiled-coil domains 1	17p11.2	4797	---
AF043899	BIN1	bridging integrator 1	2q14	4782	synaptic transmission
NM_023929	ZBTB10	zinc finger and BTB domain containing 10	8q13	4774	---
NM_004120	GBP2	guanylate binding protein 2, interferon-inducible	1p22.2	4758	immune response
NM_006470	TRIM16	tripartite motif-containing 16	17p11.2	4675	---
AI302106	RAP2A	RAP2A, member of RAS oncogene family	13q34	4665	signal transduction
BG253162	CKMT2	Creatine kinase, mitochondrial 2	---	4.62	---
BG389015	TPD52	Tumor protein D52	8q21	4612	morphogenesis
S68290	AKR1C1	aldo-keto reductase family 1, member C1	10p15	4582	xenobiotic metabolism
AF070448	CTSL2	cathepsin L2	9q22.2	4502	proteolysis and peptidolysis
BF439522	TMEM167	Transmembrane protein 167	5q14.2	4471	---
BG501219	TMEM167	Transmembrane protein 167	5q14.2	4471	---
AF288389	GLT25D2	glycosyltransferase 25 domain containing 2	1q25	4427	lipopolysaccharide biosynthesis
BF109140	USP13	ubiquitin specific peptidase 13	3q26.2	4412	ubiquitin-dependent protein catabolism
AU144565	EPB41L4A	Erythrocyte membrane protein band 4.1 like 4A	5q21	4384	---
AI022882	PAM	Peptidylglycine alpha-amidating monooxygenase	5q14	4.38	protein modification
BC002363	RPS6KA2	ribosomal protein S6 kinase, 90kDa, polypeptide 2	6q27	4.35	---
X15306	NEFH	neurofilament, heavy polypeptide	22q12.2	4.34	---
NM_001472	GAGE1 // GAGE12F // GAGE12G // GAGE12I // GAGE12J // GAGE2A // GAGE2B // GAGE2C // GAGE2D // GAGE2E // GAGE3 // GAGE4 // GAGE5 // GAGE6 // GAGE7 // GAGE8	G antigen 1 // G antigen 12F // G antigen 12G // G antigen 12I // G antigen 12J // G antigen 2A // G antigen 2B // G antigen 2C // G antigen 2D // G antigen 2E // G antigen 3 // G antigen 4 // G antigen 5 // G antigen 6 // G antigen 7 // G antigen 8	Xp11.4	4309	cellular defense response
X05610	COL4A2	collagen, type IV, alpha 2	13q34	4223	regulation of transcription, DNA-dependent
AI346026	PLEKHA1	Pleckstrin homology domain containing, family A, member 1	10q26.13	4.22	---
BE974098	TPD52	Tumor protein D52	8q21	4213	morphogenesis
NM_020039	ACCN2	amiloride-sensitive cation channel 2, neuronal	12q12	4148	ion transport
NM_014471	SPINK4	serine protease inhibitor, Kazal type 4	9p13.3	4122	---
AA876372	SLC7A2	solute carrier family 7, member A2	8p22	4111	amino acid metabolism
AI889160	CABLES1	Cdk5 and Abl enzyme substrate 1	18q11.2	4.08	---
AI968175	CXXC6	CXXC finger 6	10q21	4064	---
AB018283	RHOBTB1	Rho-related BTB domain containing 1	10q21.3	4039	small GTPase mediated signal transduction
AI652861	CUGBP2	CUG triplet repeat, RNA binding protein 2	10p13	4029	RNA processing
NM_017793	RPP25	RNase P protein subunit p25	15q23	4026	regulation of transcription, DNA-dependent
NM_006042	HS3ST3A1	heparan sulfate 3-O-sulfotransferase 3A1	17p12	4015	---
AK025866	RPL28	ribosomal protein L28	19q13.4	4011	protein biosynthesis
M33376	AKR1C2	aldo-keto reductase family 1, member C2	10p15	4005	lipid metabolism
AA524023	TPD52	Tumor protein D52	8q21	4005	morphogenesis
NM_001473	GAGE5	G antigen 5	Xp11.4	3999	---
NM_021076	NEFH	neurofilament, heavy polypeptide	22q12.2	3966	---
AK025200	RPL23	ribosomal protein L23	17q	3961	protein biosynthesis
AI492388	ZBTB16	zinc finger and BTB domain containing 16	---	3935	---
AI870918	CHD7	Chromodomain helicase DNA binding protein 7	8q12.1	3922	---
AA948096	HFE2	Hemochromatosis type 2	1q21.2	3913	---
AL832613	PCFT	proton-coupled folate transporter	17q11.2	3856	---
AF270513	EMILIN2	elastin microfibril interfacer 2	18p11.3	3848	---
NM_012331	MSRA	methionine sulfoxide reductase A	8p23.1	3826	protein modification
BC006235	MRPL45	mitochondrial ribosomal protein L45	17q21.2	3788	protein biosynthesis
AA195074	TIFA	TRAF-interacting protein with a forkhead-associated domain	4q26	3771	---
NM_003829	MPDZ	multiple PDZ domain protein	9p24	3728	---
AL513583	GM2A	GM2 ganglioside activator	5q31.3	3711	glycosphingolipid metabolism
U05598	AKR1C2	aldo-keto reductase family 1, member C2	10p15	3704	lipid metabolism
NM_001153	ANXA4	annexin A4	2p13	3702	---
AI963476	RAP2A	RAP2A, member of RAS oncogene family	13q34	3696	signal transduction
BC005342	NSBP1	nucleosomal binding protein 1	Xq13.3	3692	regulation of transcription, DNA-dependent
AI650341	MYOHD1	Myosin head domain containing 1	17q21.1	3654	transcription from Pol II promoter
NM_004305	BIN1	bridging integrator 1	2q14	3647	synaptic transmission
BG167480	RTTN	Rotatin	18q22.2	3647	---
AI244661	MPP7	membrane protein, palmitoylated 7	10p12.1	3639	---
BG328998	GPT2	glutamic pyruvate transaminase 2	16q12.1	3632	biosynthesis
BC001234	LOH11CR2A	loss of heterozygosity, 11, chromosomal region 2, gene A	11q23	3598	---
NM_001353	AKR1C1	aldo-keto reductase family 1, member C1	10p15	3595	xenobiotic metabolism
AW151250	POLDIP2	Polymerase, delta interacting protein 2	17q11.2	3585	---
N36839	CUGBP2	CUG triplet repeat, RNA binding protein 2	10p13	3577	RNA processing
M36532	CA2	carbonic anhydrase II	8q22	3565	one-carbon compound metabolism
AW088232	PAX6	Paired box gene 6	11p13	3563	regulation of transcription, DNA-dependent
NM_012082	ZFPM2	zinc finger protein, multitype 2	8q23	3539	regulation of transcription from Pol II promoter
AI215106	INSR	insulin receptor precursor	19p13.3	3536	carbohydrate metabolism
BF432873	PSMD11	proteasome 26S subunit, non-ATPase, 11	17q12	3503	---
BG528420	SOX4	sex determining region Y-box 4	6p22.3	3495	regulation of transcription, DNA-dependent
AA854943	ANKH	Ankylosis, progressive homolog	5p15.1	3.49	transport
NM_000280	PAX6	paired box gene 6	11p13	3464	regulation of transcription, DNA-dependent
NM_024754	PTCD2	pentatricopeptide repeat domain 2	5q13.2	3445	---
AA904674	KIAA0100	KIAA0100	17q11.2	3443	---
NM_005646	TARBP1	Tar RNA binding protein 1	1q42.3	3441	regulation of transcription from Pol II promoter
NM_005965	MYLK	myosin, light polypeptide kinase	3q21	3.43	protein amino acid phosphorylation
N79004	SIX1	SIX homeobox 1	14q23.1	3428	regulation of transcription, DNA-dependent
BC021222	CNNM2	cyclin M2	10q24.33	3422	---
NM_003069	SMARCA1	SWI/SNF related, matrix associated, actin dependent regulator of chromatin, subfamily a, member 1	Xq25	3415	chromatin remodeling
AF015043	SH3BP4	SH3-domain binding protein 4	2q37.1	3388	endocytosis
AF225981	ATP2C1	ATPase, Ca++ transporting, type 2C, member 1	3q21	3361	cation transport
NM_014680	KIAA0100	KIAA0100	17q11.2	3359	---
BF515132	FAM78A	Family with sequence similarity 78, member A	9q34	3357	---
NM_001477	GAGE12B // GAGE12C // GAGE12D // GAGE12E // GAGE12F // GAGE12G // GAGE12H // GAGE12I // GAGE2A // GAGE2B // GAGE2C // GAGE2E // GAGE4 // GAGE5 // GAGE6 // GAGE7	G antigen 12B // G antigen 12C // G antigen 12D // G antigen 12E // G antigen 12F // G antigen 12G // G antigen 12H // G antigen 12I // G antigen 2A // G antigen 2B // G antigen 2C // G antigen 2E // G antigen 4 // G antigen 5 // G antigen 6 // G antigen 7	Xp11.4	3324	---
NM_000386	BLMH	bleomycin hydrolase	17q11.2	3317	proteolysis and peptidolysis
AL136179	SOX4	sex determining region Y-box 4	6p22.3	3311	regulation of transcription, DNA-dependent
NM_002863	PYGL	phosphorylase, glycogen	14q21	3311	carbohydrate metabolism
M76477	GM2A	GM2 ganglioside activator	5q31.3	3297	glycosphingolipid metabolism
AA115512	INTS10	Integrator complex subunit 10	---	3274	---
AI369389	RPL13	ribosomal protein L13	16q24.3	3253	protein biosynthesis
BE880892	NBEA	neurobeachin	2q21.2	3251	---
AF098482	PSIP1	PC4 and SFRS1 interacting protein 1	9p22.2	3249	---
NM_002120	HLA-DOB	major histocompatibility complex, class II, DO beta	6p21.3	3242	immune response
NM_024668	ANKHD1 // EIF4EBP3	ankyrin repeat and KH domain containing 1 // eukaryotic translation initiation factor 4E binding protein 3	5q31.3	3.24	---
NM_005079	TPD52	tumor protein D52	8q21	3239	morphogenesis
N32508	GNG12	Guanine nucleotide binding protein, gamma 12	1p31.2	3239	signal transduction
AY078987	GTPBP3	GTP binding protein 3	19p13.12	3227	---
NM_002395	ME1	malic enzyme 1, NADP(+)-dependent, cytosolic	6q12	3196	carbohydrate metabolism
NM_001474	GAGE1 // GAGE12B // GAGE12C // GAGE12D // GAGE12E // GAGE12F // GAGE12G // GAGE12H // GAGE12I // GAGE12J // GAGE2A // GAGE2B // GAGE2C // GAGE2D // GAGE2E // GAGE4 // GAGE5 // GAGE6 // GAGE7 // GAGE8	G antigen 1 // G antigen 12B // G antigen 12C // G antigen 12D // G antigen 12E // G antigen 12F // G antigen 12G // G antigen 12H // G antigen 12I // G antigen 12J // G antigen 2A // G antigen 2B // G antigen 2C // G antigen 2D // G antigen 2E // G antigen 4 // G antigen 5 // G antigen 6 // G antigen 7 // G antigen 8	Xp11.4	3189	---
BE857360	TCF4	transcription factor 4	18q21.1	3189	regulation of transcription from Pol II promoter
AB042557	PDE4DIP	phosphodiesterase 4D interacting protein	1q12	3173	---
AL157485	TBC1D16	TBC1 domain family, member 16	17q25.3	3.16	---
W84556	INSR	insulin receptor precursor	19p13.3	3.15	carbohydrate metabolism
NM_001476	GAGE1 // GAGE12F // GAGE12G // GAGE12I // GAGE12J // GAGE2A // GAGE2B // GAGE2C // GAGE2E // GAGE4 // GAGE5 // GAGE6 // GAGE7	G antigen 1 // G antigen 12F // G antigen 12G // G antigen 12I // G antigen 12J // G antigen 2A // G antigen 2B // G antigen 2C // G antigen 2E // G antigen 4 // G antigen 5 // G antigen 6 // G antigen 7	Xp11.4	3146	---
NM_001976	ENO3	enolase 3	17pter	3133	glycolysis
AB033026	PLEKHH1	pleckstrin homology domain containing, family H, member 1	14q24.1	3122	---
NM_001321	CSRP2	cysteine and glycine-rich protein 2	12q21.1	3.12	cell proliferation
BF448315	BBX	ARTC1 mRNA, complete sequence	3q13.1	3114	---
M28880	ANK1	ankyrin 1, erythrocytic	8p11.1	3101	---
AA526844	MYLK	Myosin, light chain kinase	---	3099	---
AF176013	DNAJC12	DnaJ (Hsp40) homolog, subfamily C, member 12	10q21.1	3093	protein folding
BC022394	ZNF493	zinc finger protein 493	19p13.11	3092	regulation of transcription, DNA-dependent
AF007147	CUGBP2	CUG triplet repeat, RNA binding protein 2	---	3.09	---
AF142573	CRISPLD1	cysteine-rich secretory protein LCCL domain containing 1	8q13.3	3.08	---
AB037782	TAOK1	TAO kinase 1	17q11.2	3079	protein amino acid phosphorylation
NM_003940	USP13	ubiquitin specific peptidase 13	3q26.2	3068	ubiquitin-dependent protein catabolism
N29918	ZBTB10	Zinc finger and BTB domain containing 10	8q13	3065	---
AA554833	MAP1B	Microtubule-associated protein 1B	5q13	3061	---
BC000182	ANXA4	annexin A4	2p13	3051	---
H24473	PDE4DIP	phosphodiesterase 4D interacting protein	---	3045	---
AK021452	ZNF521	zinc finger protein 521	18q11.2	3042	electron transport
AW024741	CRTAP	Cartilage associated protein	---	3041	---
BE973687	HES1	Hairy and enhancer of split 1	3q28	3023	regulation of transcription, DNA-dependent
AF001540	MALAT1	metastasis associated lung adenocarcinoma transcript 1	11cen	3021	---
BG164365	MAP1B	Microtubule-associated protein 1B	5q13	3007	---
AI475544	MALAT1	Metastasis associated lung adenocarcinoma transcript 1	11cen	3007	---
NM_021123	GAGE12F // GAGE12G // GAGE12I // GAGE2A // GAGE2B // GAGE2C // GAGE2E // GAGE4 // GAGE7	G antigen 12F // G antigen 12G // G antigen 12I // G antigen 2A // G antigen 2B // G antigen 2C // G antigen 2E // G antigen 4 // G antigen 7	Xp11.4	3003	---
BF038366	TMEM97	Transmembrane protein 97	17q11.2	2996	regulation of cell growth
NM_018096	NLE1	notchless homolog 1	17q21.1	2991	G-protein coupled receptor protein signaling pathway
BC014579	AKR1C2	Aldo-keto reductase family 1, member C2	10p15	2986	xenobiotic metabolism
NM_015929	LIPT1	lipoyltransferase 1	2q11.2	2983	protein modification
BC041094	TAF5L	TAF5-like RNA polymerase II, p300/CBP-associated factor-associated factor	1q42.13	2974	transcription from Pol II promoter
NM_006561	CUGBP2	CUG triplet repeat, RNA binding protein 2	10p13	2971	RNA processing
NM_002378	MATK	megakaryocyte-associated tyrosine kinase	19p13.3	2957	regulation of cell cycle
BG111761	GNG12	Guanine nucleotide binding protein, gamma 12	1p31.2	2954	signal transduction
NM_003580	NSMAF	neutral sphingomyelinase activation associated factor	8q12	2951	---
AL133561	DKFZP434B061	DKFZP434B061 protein	13	2.95	---
AI459157	PPP2R2D	Protein phosphatase 2, regulatory subunit B, delta isoform	10q26.3	2948	---
BC003355	LAMA5	laminin, alpha 5	20q13.2	2.94	---
NM_018428	HCA66	hepatocellular carcinoma-associated antigen 66	17q11.2	2934	RNA processing
AL533838	TUBB2B	Tubulin, beta 2B	6p25	2934	microtubule-based movement
U69546	CUGBP2	CUG triplet repeat, RNA binding protein 2	10p13	2934	RNA processing
AK024296	ZBTB10	Zinc finger and BTB domain containing 10	8q13	2932	---
NM_024820	KIAA1608	KIAA1608	9q34.11	2929	---
BF038366	TMEM97	Transmembrane protein 97	17q11.2	2913	regulation of cell growth
NM_001512	GSTA4	glutathione S-transferase A4	6p12.1	2912	response to stress
NM_004403	DFNA5	deafness, autosomal dominant 5	7p15	2907	hearing
AA143060	MUM1	Melanoma associated antigen 1	19p13.3	2905	---
R40515	CUGBP2	CUG triplet repeat, RNA binding protein 2	---	2899	---
BC001427	SLC35C1	solute carrier family 35, member C1	11p11.2	2896	transport
NM_004130	GYG1	glycogenin 1	3q24	2847	glycogen biosynthesis
AI708432	CMTM7	CKLF-like MARVEL transmembrane domain containing 7	3p22.3	2845	---
AI535683	SMARCA2	SWI/SNF related, matrix associated, actin dependent regulator of chromatin, subfamily a, member 2	---	2845	---
AW014734	KLF15	Kruppel-like factor 15	3q13	2839	regulation of transcription, DNA-dependent
AI949392	SEMA4C	semaphorin 4C	2q11.2	2828	---
AW167713	TCOF1	Treacher Collins-Franceschetti syndrome 1	5q32	2824	skeletal development
AI420144	NR2F2	Nuclear receptor subfamily 2, group F, member 2	---	2821	---
AL049699	ME1	malic enzyme 1, NADP(+)-dependent, cytosolic	6q12	2.81	carbohydrate metabolism
AL535380	BTG1	B-cell translocation gene 1, anti-proliferative	12q22	2806	cell proliferation
BC001663	RPL31	ribosomal protein L31	2q12.1	2.8	protein biosynthesis
NM_000943	PPIC	peptidylprolyl isomerase C	5q23.2	2789	protein folding
AF208043	IFI16	interferon, gamma-inducible protein 16	1q22	2782	---
AA522618	hCG_2004593 // hCG_39912 // RPL17	ribosomal protein L17-like /// hCG39912 // ribosomal protein L17	18q21	2768	---
H05010	NDFIP1	Nedd4 family interacting protein 1	5q31.3	2766	---
AW771590	RHOQ	Ras homolog gene family, member Q	2p21	2765	small GTPase mediated signal transduction
BG109597	PAWR	PRKC, apoptosis, WT1, regulator	12q21	2761	negative regulation of transcription from Pol II promoter
AW469790	EEF1A1	Eukaryotic translation elongation factor 1 alpha 1	6q14.1	2754	translational elongation
BF724210	RPL37	Ribosomal protein L37	---	2742	---
AF151026	LARS	leucyl-tRNA synthetase	5q32	2.74	---
AF141339	ZNF521	zinc finger protein 521	18q11.2	2734	electron transport
AA746320	ELAVL1	embryonic lethal, abnormal vision, Drosophila-like 1	19p13.2	2734	RNA catabolism
BF056507	NSMAF	Neutral sphingomyelinase activation associated factor	8q12	2732	---
D31765	POP1	processing of precursor 1, ribonuclease P/MRP subunit	8q22.1	2729	tRNA processing
AA780067	HS3ST3B1	heparan sulfate 3-O-sulfotransferase 3B1	17p12	2728	heparan sulfate proteoglycan biosynthesis, enzymatic modification
AL136548	ZNF506	zinc finger protein 506	19p13.11	2724	---
AF087942	GYG1	glycogenin 1	3q24	2722	glycogen biosynthesis
NM_001453	FOXC1	forkhead box C1	6p25	2719	regulation of transcription, DNA-dependent
AV702575	PPP2R2A	Protein phosphatase 2, regulatory subunit B, alpha isoform	8p21.1	2717	protein amino acid dephosphorylation
AV705253	TRAK2	trafficking protein, kinesin binding 2	2q33	2717	neurotransmitter transport
NM_003451	ZNF177	zinc finger protein 177	19p13.2	2716	regulation of transcription, DNA-dependent
AA083478	TRIM22	Tripartite motif-containing 22	11p15	2701	---
AI760366	PABPC1	Poly(A) binding protein, cytoplasmic 1	---	2.7	---
AA642143	CAPRIN1	cell cycle associated protein 1	11p13	2677	---
AV717336	BCLAF1	BCL2-associated transcription factor 1	6q22	2675	---
BE779865	TMEM97	Transmembrane protein 97	17q11.2	2675	regulation of cell growth
BF304996	RGS16	Regulator of G-protein signalling 16	1q25	2671	signal transduction
AI743654	MPPE1	Metallophosphoesterase 1	18p11.21	2671	---
AB007923	PDE4DIP	phosphodiesterase 4D interacting protein	1q12	2658	---
NM_020480	ANK1	ankyrin 1, erythrocytic	8p11.1	2645	---
NM_002615	SERPINF1	serpin peptidase inhibitor, clade F, member 1	17p13.1	2638	development
AA214369	ADCY7	adenylate cyclase 7	16q12	2634	cAMP biosynthesis
NM_020233	MDS006	x 006 protein	17p13.1	2.63	---
D31887	SLC39A14	solute carrier family 39, member 14	8p21.2	2609	---
AW025529	CALML4	Calmodulin-like 4	15q22.31	2605	---
AK096791	DHX30	DEAH box polypeptide 30	3p21.31	2604	---
NM_015584	POLDIP2	polymerase delta interacting protein 2	17q11.2	2604	---
NM_006058	TNIP1	TNFAIP3 interacting protein 1	5q32	2591	glycoprotein biosynthesis
D87811	GATA6	GATA binding protein 6	18q11.1	2586	regulation of transcription, DNA-dependent
AI492369	SOCS7	suppressor of cytokine signaling 7	17q21.1	2.58	regulation of cell growth
AI143416	RAD50	RAD50 homolog	5q31.1	2.58	---
AI052055	RAP1GDS1	RAP1, GTP-GDP dissociation stimulator 1	4q23	2.58	---
NM_002901	RCN1	reticulocalbin 1, EF-hand calcium binding domain	11p13	2576	---
AI659683	ANK1	Ankyrin 1, erythrocytic	8p11.1	2575	---
AI821791	PDE4DIP	Phosphodiesterase 4D interacting protein	1q12	2569	---
AL046017	FAM46C	Family with sequence similarity 46, member C	1p12	2557	---
NM_002372	MAN2A1	mannosidase, alpha, class 2A, member 1	5q21	2555	carbohydrate metabolism
AI621223	ZDHHC17	Zinc finger, DHHC-type containing 17	12q21.1	2536	---
AB044806	KCNH2	potassium voltage-gated channel, subfamily H, member 2	7q35	2536	potassium ion transport
AW246673	FAM46A	Family with sequence similarity 46, member A	6q14	2535	---
AL567411	CDK5R1	Cyclin-dependent kinase 5, regulatory subunit 1	17q12	2531	regulation of CDK activity
NM_003069	SMARCA1	SWI/SNF related, matrix associated, actin dependent regulator of chromatin, subfamily a, member 1	Xq25	2526	chromatin remodeling
BC001149	UTP14A	UTP14, U3 small nucleolar ribonucleoprotein, homolog A	Xq26.1	2523	---
NM_020201	NT5M	5',3'-nucleotidase, mitochondrial	17p11.2	2521	DNA replication
BF739959	MFHAS1	Malignant fibrous histiocytoma amplified sequence 1	8p23.1	2513	regulation of transcription, DNA-dependent
AK021582	CCDC98	coiled-coil domain containing 98	4q21.21	2507	---
BE962749	PPIC	peptidylprolyl isomerase C	5q23.2	2504	protein folding
NM_001731	BTG1	B-cell translocation gene 1, anti-proliferative	12q22	2499	cell proliferation
AI738717	SDCCAG3	Serologically defined colon cancer antigen 3	9q34.3	2491	---
BC036731	ZBTB24	zinc finger and BTB domain containing 24	6q21	2489	regulation of transcription, DNA-dependent
U78181	ACCN2	amiloride-sensitive cation channel 2, neuronal	12q12	2486	ion transport
AI640483	RNF149	Ring finger protein 149	2q12.1	2.48	---
AB037853	KIAA1432	KIAA1432	9p24.1	2477	---
NM_018660	ZNF395	papillomavirus regulatory factor PRF-1	8p21.1	2475	---
AA888589	AMACR	Alpha-methylacyl-CoA racemase	5p13.2	2466	metabolism
BC002482	WDR55	WD repeat domain 55	5q31.3	2.46	---
AB042555	PDE4DIP	phosphodiesterase 4D interacting protein	1q12	2.46	---
NM_022359	PDE4DIP	phosphodiesterase 4D interacting protein	1q12	2454	---
AI821791	PDE4DIP	Phosphodiesterase 4D interacting protein	1q12	2452	---
AK024846	SETD7	SET domain containing 7	4q28	2449	chromatin modification
NM_000356	TCOF1	Treacher Collins-Franceschetti syndrome 1	5q32	2443	skeletal development
AW150720	RDH10	Retinol dehydrogenase 10	8q13.3	2438	metabolism
NM_006623	PHGDH	phosphoglycerate dehydrogenase	1p12	2436	L-serine biosynthesis
BC032368	YEATS2	YEATS domain containing 2	3q27.3	2427	regulation of transcription
BF590630	KLF16	Kruppel-like factor 16	19p13.3	2423	regulation of transcription, DNA-dependent
BE274422	RPL22L1	Ribosomal protein L22-like 1	3q26.31	2417	---
NM_005195	CEBPD	CCAAT/enhancer binding protein, delta	8q11.21	2417	---
NM_000593	TAP1	transporter 1, ATP-binding cassette, sub-family B	6p21.3	2413	peptide transport
AY029179	CDCA7	cell division cycle associated 7	2q31	2402	---
AL136806	CCDC55	coiled-coil domain containing 55	17q11.2	2402	---
BF062139	POLR3G	Polymerase (RNA) III polypeptide G	5q14.3	2398	regulation of transcription from Pol III promoter
AV700323	MAN2A1	mannosidase, alpha, class 2A, member 1	5q21	2396	carbohydrate metabolism
AI694118	LOC392617	Similar to slit homolog 1	7p22.3	2392	---
NM_017645	FAM29A	family with sequence similarity 29, member A	9p22.1	2392	---
BE881529	LARP1	La ribonucleoprotein domain family, member 1	5q33.2	2391	---
AI744280	NBEA	neurobeachin	---	2389	---
AU152194	RPS27A // UBB // UBC	ribosomal protein S27a // ubiquitin B // ubiquitin C	2p16	2389	protein biosynthesis
AU154030	HDAC2	Histone deacetylase 2	---	2388	---
NM_001108	ACYP2	acylphosphate phosphohydrolase	2p16.2	2388	---
AI743731	NFXL1	Nuclear transcription factor, X-box binding-like 1	4p12	2387	---
BC026969	WDR67	WD repeat domain 67	8q24.13	2379	---
BF511410	UHRF2	ubiquitin-like with PHD and ring finger domains 2	9p24.1	2378	---
AA485908	INSR	insulin receptor precursor	19p13.3	2378	carbohydrate metabolism
BE467577	UBXD1	UBX domain protein 6	19p13	2375	---
BC033812	TRIM73	tripartite motif-containing 73	7	2375	---
BF688108	RHOT1	Ras homolog gene family, member T1	17q12	2374	---
AW024563	GEMIN5	gem (nuclear organelle) associated protein 5	5q33.2	2369	spliceosomal snRNP biogenesis
BC002877	MPPE1	metallophosphoesterase 1	18p11.21	2365	---
AA025858	CRTAP	Cartilage associated protein	---	2363	---
AI025519	SLC26A2	Solute carrier family 26, member 2	5q31	2358	transport
AK022955	CDCA7L	cell division cycle associated 7-like	7p15.3	2345	---
W60810	TSHZ1	Teashirt family zinc finger 1	18q22.3	2345	regulation of transcription, DNA-dependent
NM_020393	PGLYRP4	peptidoglycan recognition protein-I-beta precursor	1q21	2337	---
NM_020117	LARS	leucyl-tRNA synthetase	5q32	2336	---
AI890021	CANX	Calnexin	5q35	2333	protein secretion
BC025250	METTL8	methyltransferase like 8	2q31.1	2.33	---
AF225981	ATP2C1	ATPase, Ca++ transporting, type 2C, member 1	3q21	2312	cation transport
BC000586	SCLY	selenocysteine lyase	2q37.3	2311	metabolism
NM_006461	SPAG5	sperm associated antigen 5	17q11.2	2309	---
AF130091	KCTD9	potassium channel tetramerisation domain containing 9	8p21.1	2309	---
BE467688	CCND2	Cyclin D2	12p13	2308	regulation of cell cycle
NM_003249	THOP1	thimet oligopeptidase 1	19q13.3	2296	proteolysis and peptidolysis
AI338465	ODF2L	Outer dense fiber of sperm tails 2-like	1p22.3	2294	---
NM_004290	RNF14	ring finger protein 14	5q23.3	2289	regulation of transcription from Pol II promoter
NM_002291	LAMB1	laminin, beta 1	7q22	2288	cell adhesion
AA994178	MYOHD1	Myosin head domain containing 1	17q21.1	2273	---
NM_018047	RBM22	RNA binding motif protein 22	5q33.1	2261	---
AF055994	PPARBP	PPAR binding protein	17q12	2257	regulation of transcription, DNA-dependent
AW958593	LYAR	Ly1 antibody reactive homolog	4p16.2	2255	---
NM_016020	TFB1M	transcription factor B1, mitochondrial	6q25.1	2254	rRNA modification
AF220030	TRIM6	tripartite motif-containing 6	11p15.4	2254	---
AK021413	LARS	leucyl-tRNA synthetase	5q32	2254	---
AK025627	CABLES1	Cdk5 and Abl enzyme substrate 1	18q11.2	2251	---
AI745624	ELL2	Elongation factor, RNA polymerase II, 2	5q15	2.25	regulation of transcription, DNA-dependent
NM_003107	SOX4	sex determining region Y-box 4	6p22.3	2244	regulation of transcription, DNA-dependent
AA160604	WDR21A	WD repeat domain 21A	14q24.3	2242	---
AW054711	PHACTR1	phosphatase and actin regulator 1	6p23	2241	---
NM_000777	CYP3A5	cytochrome P450, family 3, subfamily A, polypeptide 5	7q21.1	2239	electron transport
AK027160	BCL2L11	BCL2-like 11	2q13	2237	induction of apoptosis
NM_030769	NPL	N-acetylneuraminate pyruvate lyase	1q25	2235	---
AW169333	CBWD1 // CBWD2 // CBWD3 // CBWD5 // CBWD6	COBW domain containing 1 // COBW domain containing 2 // COBW domain containing 3 // COBW domain containing 5 // COBW domain containing 6	2q13	2233	---
AW130077	OSGEPL1	O-sialoglycoprotein endopeptidase-like 1	2q32.3	2232	---
AI983896	POGK	pogo transposable element with KRAB domain	1q23.3	2231	---
NM_003339	UBE2D2	ubiquitin-conjugating enzyme E2D 2	5q31.3	2229	---
AW205632	RPS6	ribosomal protein S6 kinase, 90kDa, polypeptide 2	9p21	2226	protein biosynthesis
AF126782	DHRS7	dehydrogenase/reductase member 7	14q23.1	2225	metabolism
AI652872	EPB41L5	Erythrocyte membrane protein band 4.1 like 5	2q14.2	2224	---
AI796120	AMACR	Alpha-methylacyl-CoA racemase	5p13.2	2.22	metabolism
AI341648	TFB1M	Transcription factor B1, mitochondrial	6q25.1	2219	rRNA modification
BC001090	MICALL1	MICAL-like 1	22q13.1	2218	regulation of transcription, DNA-dependent
AA912743	PTK2	PTK2 protein tyrosine kinase 2	8q24	2216	---
NM_003730	RNASET2	ribonuclease T2	6q27	2215	RNA catabolism
NM_016024	RBMX2	RNA binding motif protein, X-linked 2	Xq26.1	2202	---
BF966015	ZNF18	Zinc finger protein 18	17p11.2	2.2	transcription from Pol II promoter
NM_014180	MRPL22	mitochondrial ribosomal protein L22	5q33.1	2199	---
AK026781	ARHGEF1	Rho guanine nucleotide exchange factor 1	19q13.13	2197	regulation of cell cycle
BE963238	DDX52	DEAD box polypeptide 52	17q21.1	2197	---
AK001608	ZDHHC2	zinc finger, DHHC-type containing 2	8p21.3	2195	regulation of transcription, DNA-dependent
NM_018269	SIPL	SIPL protein	2p25.3	2194	---
N32859	NR1D2	Nuclear receptor subfamily 1, group D, member 2	3p24.1	2193	regulation of transcription, DNA-dependent
NM_005524	HES1	hairy and enhancer of split 1	3q28	2192	regulation of transcription, DNA-dependent
AA029155	MAN2A1	mannosidase, alpha, class 2A, member 1	5q21	2.19	carbohydrate metabolism
NM_015198	COBL	cordon-bleu homolog	7p12.2	2189	---
NM_030918	SNX27	sorting nexin family member 27	1q21.3	2187	intracellular protein transport
BF724621	SSBP2	Single-stranded DNA binding protein 2	---	2183	---
AW242839	CAB39L	Calcium binding protein 39-like	13q14.12	2166	---
NM_001239	CCNH	cyclin H	5q13.3	2165	regulation of CDK activity
AI003763	TMEM112	Transmembrane protein 112	16p13.3	2164	---
AI921320	RRBP1	Ribosome binding protein 1 homolog	20p12	2.16	protein targeting
AW196279	HNRPU	Heterogeneous nuclear ribonucleoprotein U	1q44	2157	---
N20927	RAP2B	RAP2B, member of RAS oncogene family	3q25.2	2156	signal transduction
AB020683	JMJD2B	jumonji domain containing 2B	19p13.3	2156	regulation of transcription, DNA-dependent
NM_016653	ZAK	sterile alpha motif and leucine zipper containing kinase AZK	2q24.2	2155	---
BF339821	SCARB2	Scavenger receptor class B, member 2	---	2153	---
NM_001189	BAPX1	bagpipe homeobox homolog 1	4p16.1	2153	regulation of transcription, DNA-dependent
NM_017623	CNNM3	cyclin M3	2p12	2151	---
NM_005375	MYB	v-myb myeloblastosis viral oncogene homolog	6q22	2147	---
NM_052971	LEAP2	liver expressed antimicrobial peptide 2	5q31.1	2145	---
AB046794	FAM29A	family with sequence similarity 29, member A	9p22.1	2144	---
NM_007169	PEMT	phosphatidylethanolamine N-methyltransferase	17p11.2	2142	phospholipid metabolism
NM_080653	ATP6V1E2	ATPase, H+ transporting, lysosomal 31kDa, V1 subunit E2	2p21	2142	ATP synthesis coupled proton transport
AA722878	CENPV	centromere protein V	17p11.2	2141	---
AB046816	FANCM	Fanconi anemia, complementation group M	14q21.3	2139	DNA metabolism
BE783723	MFHAS1	Malignant fibrous histiocytoma amplified sequence 1	8p23.1	2139	regulation of transcription, DNA-dependent
NM_005471	GNPDA1	glucosamine-6-phosphate deaminase 1	5q21	2138	glucosamine catabolism
AU146891	SMAD1	SMAD family member 1	4q28	2136	regulation of transcription, DNA-dependent
AI734258	SNHG5	Small nucleolar RNA host gene 5	---	2133	---
NM_002622	PFDN1	prefoldin subunit 1	5q31	2133	cell cycle
BC033780	ZADH2	zinc binding alcohol dehydrogenase, domain containing 2	18q22.3	2132	---
NM_002453	MTIF2	mitochondrial translational initiation factor 2	2p14	2125	regulation of translational initiation
NM_004779	CNOT8	CCR4-NOT transcription complex, subunit 8	5q31	2117	regulation of transcription, DNA-dependent
AF205718	PINX1	PIN2-interacting protein 1	8p23	2116	---
BC002490	CXXC5	CXXC finger 5	5q31.3	2111	---
BU508042	SHMT1	serine hydroxymethyltransferase 1	17p11.2	2.11	glycine metabolism
BE897886	RHOQ	Ras homolog gene family, member Q	2p21	2104	GPI anchor biosynthesis
R54683	MCM6	minichromosome maintenance complex component 6	2q21	2094	DNA replication
AK001782	CXXC5	CXXC finger 5	5q31.3	2091	---
AW002273	FBXL17	F-box and leucine-rich repeat protein 17	5q21.3	2091	---
BE622627	PIK3R3	phosphoinositide-3-kinase, regulatory subunit 3 (gamma)	1p34.1	2087	intracellular signaling cascade
AA191426	NOL7	Nucleolar protein 7	6p23	2085	---
AA401492	GNAS	GNAS complex locus	20q13.2	2083	Golgi to secretory vesicle transport
BE677308	ZXDB	Zinc finger, X-linked, duplicated B	Xp11.21	2083	---
N92498	PDCD4	Programmed cell death 4	10q24	2083	apoptosis
BF185904	GRPEL2	GrpE-like 2, mitochondrial	5q33.1	2.08	---
NM_018407	LAPTM4B	lysosomal associated protein transmembrane 4 beta	8q22.1	2.08	---
NM_017789	SEMA4C	semaphorin 4C	2q11.2	2076	---
NM_024525	TTC13	tetratricopeptide repeat domain 13	1q42.2	2076	---
AI733356	SMC1A	Structural maintenance of chromosomes 1A	Xp11.22	2074	mitotic chromosome segregation
NM_021178	CCNB1IP1	cyclin B1 interacting protein 1	14q11.2	2073	---
AU150841	RIF1	RAP1 interacting factor homolog	2q24.1	2067	---
BE783098	NAG	neuroblastoma-amplified protein	2p24	2066	protein biosynthesis
AI123233	RANBP6	RAN binding protein 6	9p24.1	2065	---
AF077033	DDX52	DEAD box polypeptide 52	17q21.1	2065	---
AK054643	SAMD11	sterile alpha motif domain containing 11	1p36.33	2064	---
AI651213	SSH1	Slingshot homolog 1	12q24.12	2064	---
BC001467	ADI1	acireductone dioxygenase 1	2p25.3	2064	---
NM_015239	AGTPBP1	ATP/GTP binding protein 1	9q22.1	2058	proteolysis and peptidolysis
NM_005040	PRCP	prolylcarboxypeptidase	11q14	2057	proteolysis and peptidolysis
N54448	HRSP12	Heat-responsive protein 12	8q22	2056	regulation of translational termination
AL137589	FBXL19	F-box and leucine-rich repeat protein 19	16p11.2	2055	---
AA886335	CALML4	Calmodulin-like 4	15q22.31	2055	---
AI498484	UBE2S	Ubiquitin-conjugating enzyme E2S	17p11.2	2052	regulation of transcription, DNA-dependent
BC000050	NOB1	NIN1/RPN12 binding protein 1 homolog	16q22.3	2052	---
N25727	SHMT1	serine hydroxymethyltransferase 1	17p11.2	2049	glycine metabolism
U54826	SMAD1	SMAD family member 1	4q28	2048	regulation of transcription, DNA-dependent
BC000282	TMEM116	transmembrane protein 116	12q24.13	2046	---
AI422335	CDR2L	cerebellar degeneration-related protein 2-like	17q25.2	2045	regulation of transcription, DNA-dependent
NM_003199	TCF4	transcription factor 4	18q21.1	2045	regulation of transcription from Pol II promoter
AI720923	DHX33	DEAH box polypeptide 33	17p13.3	2042	---
AK022661	KIAA1967	KIAA1967	8p22	2039	---
BF055474	PHF11	PHD finger protein 11	13q14.12	2036	regulation of transcription, DNA-dependent
AI569476	MAML3	Mastermind-like 3	4q28	2036	neurogenesis
BF432238	ZNF286	Zinc finger protein 286	---	2036	---
NM_000248	MITF	microphthalmia-associated transcription factor	3p14.2	2033	---
AB037732	RBM27	RNA binding motif protein 27	5q32	2031	---
AI435828	STC2	Stanniocalcin 2	5q35.2	2027	cell surface receptor linked signal transduction
NM_017845	COMMD8	COMM domain containing 8	4p12	2027	---
AB022663	RNF14	ring finger protein 14	5q23.3	2026	regulation of transcription from Pol II promoter
BC001811	RRS1	RRS1 ribosome biogenesis regulator homolog	8q12.3	2025	regulation of transcription, DNA-dependent
NM_014920	ICK	intestinal cell kinase	6p12.3	2022	protein amino acid phosphorylation
BE504430	SOX1	sex determining region Y-box 1	13q34	2015	establishment and/or maintenance of chromatin architecture
AI357042	MYB	V-myb myeloblastosis viral oncogene homolog	6q22	2014	---
AA741090	CALML4	Calmodulin-like 4	15q	2013	signal transduction
NM_030780	MFTC	mitochondrial folate transporter/carrier	8q22.3	2012	transport
NM_021972	SPHK1	sphingosine kinase 1	17q25.2	2011	intracellular signaling cascade
AA768866	RBM39	RNA binding motif protein 39	20q11.23	2004	nuclear mRNA splicing, via spliceosome
AW080609	KLC4	kinesin light chain 4	6p21.1	2001	---
