# Supplementary material for: Networking of differentially expressed genes in human cancer cells resistant to methotrexate
Source: Genome Med. 2009 Sep 4;1(9):83. doi: 10.1186/gm83 (PMC2768990; doi:10.1186/gm83)
Supplement: Additional data file 7 — The list was generated using GeneSpring software v 7.3.1. Out of the 54,675 transcripts contained in the microarray, 20,520 passed the control strength filter, 7,592 the Benjamini and Hochberg false discovery rate-corrected P < 0.05 filter, and 2,383 remained after filtering for at least a twofold expression difference (the genes presented in this file). [file gm83-S7.xls]

## Sheet: Hoja1
GenBank	Gene Name	Description	Chromosome	Fold Change	Gene Onthology
U37283	MFAP5	microfibrillar associated protein 5	12p13.1	43.1	---
NM_001553	IGFBP7	insulin-like growth factor binding protein 7	4q12	25.42	regulation of cell growth
NM_001553	IGFBP7	insulin-like growth factor binding protein 7	4q12	15.37	regulation of cell growth
NM_005824	LRRC17	leucine rich repeat containing 17	7q22.1	13.85	oncogenesis
NM_000216	KAL1	Kallmann syndrome 1 sequence	Xp22.32	13.76	cell motility
NM_006097	MYL9	myosin, light chain 9, regulatory	20q11.23	12.87	regulation of muscle contraction
NM_001159	AOX1	aldehyde oxidase 1	2q33	10.83	electron transport
AI144299	DHFR	Dihydrofolate reductase	5q11.2	8943	one-carbon compound metabolism
N90191	CCNB1	Cyclin B1	5q12	8654	regulation of cell cycle
NM_005733	KIF20A	kinesin family member 20A	5q31	8419	intracellular protein transport
AK026424	GNG2	guanine nucleotide binding protein, gamma 2	14q21	8355	---
NM_000358	TGFBI	transforming growth factor, beta-induced	5q31	7419	cell adhesion
NM_003158	STK6	serine/threonine kinase 15	20q13.2	7253	protein amino acid phosphorylation
NM_022003	FXYD6	FXYD domain containing ion transport regulator 6	11q23.3	7097	ion transport
BC001068	FAM83D	family with sequence similarity 83, member D	20q11.22	6964	---
NM_014750	DLG7	discs, large homolog 7	14q22.2	6.93	cell-cell signaling
BE407516	CCNB1	Cyclin B1	5q12	6282	regulation of cell cycle
AA522514	KIAA0746 // SERINC2	KIAA0746 protein // serine incorporator 2	4p15.31	6114	---
NM_017540	GALNT10	UDP-N-acetyl-alpha-D-galactosamine:polypeptide N-acetylgalactosaminyltransferase 10	5q33.2	6019	---
BE906572	GALNT10	UDP-N-acetyl-alpha-D-galactosamine:polypeptide N-acetylgalactosaminyltransferase 10	5q33.2	5.89	---
NM_000222	KIT	v-kit Hardy-Zuckerman 4 feline sarcoma viral oncogene homolog	4q11	5748	protein amino acid phosphorylation
BC002551	CDCA3	cell division cycle associated 3	12p13	5693	---
NM_001790	CDC25C	cell division cycle 25 homolog C	5q31	5614	regulation of CDK activity
NM_000791	DHFR	dihydrofolate reductase	5q11.2	5565	one-carbon compound metabolism
NM_001809	CENPA	centromere protein A	2p24	5345	chromosome organization and biogenesis
AB018289	KIAA0746 // SERINC2	KIAA0746 protein // serine incorporator 2	4p15.31	5313	---
BC000192	DHFR	dihydrofolate reductase	5q11.2	5284	one-carbon compound metabolism
NM_016352	CPA4	carboxypeptidase A4	7q32	5257	proteolysis and peptidolysis
M31159	IGFBP3	insulin-like growth factor binding protein 3	7p13	5231	regulation of cell growth
NM_003600	AURKA	aurora kinase A	20q13.2	5171	protein amino acid phosphorylation
NM_001813	CENPE	centromere protein E, 312kDa	4q24	5073	DNA replication and chromosome cycle
NM_016426	GTSE1	G-2 and S-phase expressed 1	22q13.2	5047	G2 phase of mitotic cell cycle
NM_003318	TTK	TTK protein kinase	6q13	5014	regulation of cell cycle
NM_005030	PLK1	polo-like kinase 1	16p12.3	4941	regulation of cell cycle
NM_004951	EBI2	Epstein-Barr virus induced gene 2	13q32.3	4939	immune response
NM_000295	SERPINA1	serpin peptidase inhibitor, clade A	14q32.1	4876	acute-phase response
NM_002820	PTHLH	parathyroid hormone-like hormone	12p12.1	4864	cell-cell signaling
J05008	EDN1	endothelin 1	---	4705	---
BC001651	CDCA8	cell division cycle associated 8	1p34.2	4689	---
NM_006665	HPSE	heparanase	4q21.3	4688	proteoglycan metabolism
BC005961	PTHLH	parathyroid hormone-like hormone	12p12.1	4683	cell-cell signaling
AF064238	SMTN	smoothelin	22q12.2	4619	smooth muscle contraction
AI123586	IL31RA	Interleukin 31 receptor A	---	4.57	---
NM_021992	TMSL8	thymosin-like 8	Xq21.33	4524	cytoskeleton organization and biogenesis
AB002318	TLN2	talin 2	15q15	4467	cell adhesion
NM_000737	CGB // CGB5 // CGB7 // CGB8	chorionic gonadotropin, beta polypeptide // chorionic gonadotropin, beta polypeptide 5 // chorionic gonadotropin, beta polypeptide 7 // chorionic gonadotropin, beta polypeptide 8	19q13.32	4448	apoptosis
BE622627	PIK3R3	phosphoinositide-3-kinase, regulatory subunit 3	1p34.1	4435	intracellular signaling cascade
NM_001237	CCNA2	cyclin A2	4q25	4406	regulation of CDK activity
NM_001955	EDN1	endothelin 1	6p24.1	4288	regulation of transcription, DNA-dependent
AA156873	PELO	Pelota homolog	5q11.2	4272	cell-matrix adhesion
NM_003536	HIST1H3H	histone 1, H3h	6p22	4252	nucleosome assembly
NM_000014	A2M	alpha-2-macroglobulin	12p13.3	4248	intracellular protein transport
D13889	ID1	inhibitor of DNA binding 1, dominant negative helix-loop-helix protein	20q11	4213	regulation of transcription from Pol II promoter
NM_005978	S100A2	S100 calcium binding protein A2	1q21	4094	---
NM_004523	KIF11	kinesin family member 11	10q24.1	4093	mitotic spindle assembly
BC003584	DHFR	dihydrofolate reductase	5q11.2	4063	one-carbon compound metabolism
NM_020190	OLFML3	HNOEL-iso protein	1p13.1	3988	---
NM_005822	DSCR1L1	Down syndrome critical region gene 1-like 1	6p21.1	3952	calcium-mediated signaling
AF119873	SERPINA1	serpin peptidase inhibitor, clade A, member 1	---	3934	---
BC000408	ACAT2	acetyl-Coenzyme A acetyltransferase 2	6q25.3	3908	lipid metabolism
AA648913	BIRC5	Baculoviral IAP repeat-containing 5 (survivin)	17q25	3895	G2/M transition of mitotic cell cycle
NM_003784	SERPINB7	serine/cysteine proteinase inhibitor, clade B, member 7	18q22.1	3889	---
NM_003505	FZD1	frizzled homolog 1	7q21	3849	G-protein coupled receptor protein signaling pathway
AF213033	CDKN3	cyclin-dependent kinase inhibitor 3	14q22	3818	regulation of CDK activity
AB004903	SOCS2	suppressor of cytokine signaling 2	12q	3754	regulation of cell growth
NM_002937	RNASE4	ribonuclease, RNase A family, 4	14q11.1	3753	mRNA cleavage
AF231124	SPOCK1	sparc/osteonectin, cwcv and kazal-like domains proteoglycan 1	5q31	3724	cell motility
NM_006101	KNTC2	kinetochore associated 2	18p11.31	3.69	mitotic chromosome segregation
NM_022346	HCAP-G	chromosome condensation protein G	4p16	3685	cell cycle
BC005004	FAM64A	family with sequence similarity 64, member A	17p13.2	3681	---
AW519141	ARMCX4	Armadillo repeat containing, X-linked 4	Xq22.1	3651	---
NM_003877	SOCS2	suppressor of cytokine signaling 2	12q	3647	regulation of cell growth
NM_031300	MXD3	MAX dimerization protein 3	5q35.3	3606	---
NM_006932	SMTN	smoothelin	22q12.2	3593	smooth muscle contraction
NM_004701	CCNB2	cyclin B2	15q21.3	3592	regulation of cell cycle
AI346350	CCNA2	Cyclin A2	4q27	3586	rRNA processing
AI094945	TIAM2	T-cell lymphoma invasion and metastasis 2	---	3.52	---
AV683473	PAPOLA	Poly(A) polymerase alpha	14q32.31	3512	---
AF213040	CDKN3	cyclin-dependent kinase inhibitor 3	14q22	3512	regulation of CDK activity
NM_022346	HCAP-G	chromosome condensation protein G	4p16	3488	cell cycle
NM_001985	ETFB	electron-transfer-flavoprotein, beta polypeptide	19q13.3	3467	electron transport
AB011446	AURKB	aurora kinase B	17p13.1	3.45	protein amino acid phosphorylation
NM_022073	EGLN3	egl nine homolog 3	14q13.1	3449	apoptosis
BC001886	RRM2	ribonucleotide reductase M2 polypeptide	2p25	3435	DNA replication
NM_001211	BUB1B	BUB1 budding uninhibited by benzimidazoles 1 homolog beta	15q15	3434	protein amino acid phosphorylation
NM_002160	TNC	tenascin C	9q33	3427	cell adhesion
AI826799	EFEMP1	EGF-containing fibulin-like extracellular matrix protein 1	2p16	3393	vision
AB077208	TYMS	thymidylate synthetase	18p11.32	3.38	nucleotide and nucleic acid metabolism
NM_017779	DEPDC1	DEP domain containing 1	1p31.2	3368	intracellular signaling cascade
U50062	RIPK1	receptor-interacting serine-threonine kinase 1	6p25.2	3364	protein amino acid phosphorylation
NM_012291	ESPL1	extra spindle pole bodies homolog 1	8	3349	mitotic chromosome segregation
M57399	PTN	heparin binding growth factor 8, neurite growth-promoting factor 1	7q33	3344	regulation of cell cycle
NM_024532	PF20	PF20	2q35	3329	---
AW007532	IGFBP5	Insulin-like growth factor binding protein 5	2q33	3328	---
NM_002497	NEK2	never in mitosis gene a-related kinase 2	1q32.2	3326	cytokinesis
BF340228	IGFBP3	Insulin-like growth factor binding protein 3	7p13	3.32	regulation of cell growth
NM_004900	APOBEC3B	apolipoprotein B mRNA editing enzyme, catalytic polypeptide-like 3B	22q13.1	3309	---
NM_006342	TACC3	transforming, acidic coiled-coil containing protein 3	4p16.3	3308	---
NM_004207	SLC16A3	solute carrier family 16, member 3	17q25	3306	transport
AW149417	ZNF423	Zinc finger protein 423	16q12	3.3	---
NM_021064	HIST1H2AG // HIST1H2AH // HIST1H2AI // HIST1H2AJ // HIST1H2AK // HIST1H2AL // HIST1H2AM	histone cluster 1, H2ag // histone cluster 1, H2ah // histone cluster 1, H2ai // histone cluster 1, H2aj // histone cluster 1, H2ak // histone cluster 1, H2al // histone cluster 1, H2am	6p22.1	3284	---
AW965339	SGOL2	Shugoshin-like 2	2q33.2	3277	---
BF248364	CASC5	Cancer susceptibility candidate 5	15q14	3267	---
AL050002	OLFML2A	Olfactomedin-like 2A	9q34.11	3267	---
NM_001236	CBR3	carbonyl reductase 3	21q22.2	3257	metabolism
AW138159	H3F3A // H3F3B	H3 histone, family 3A // H3 histone, family 3B	17q25	3251	nucleosome assembly
NM_002960	S100A3	S100 calcium binding protein A3	1q21	3242	---
AB011110	RASA4	RAS p21 protein activator 4	7q11.22	3233	transcription
AA831438	MXD4	MAX dimerization protein 4	4p16.3	3225	negative regulation of transcription from Pol II promoter
NM_005480	TROAP	trophinin associated protein	12q13.12	3222	---
NM_004596	SNRPA	small nuclear ribonucleoprotein polypeptide A	19q13.1	3216	---
Z25425	NEK2	never in mitosis gene a-related kinase 2	1q32.2	3208	cytokinesis
AW007573	OLFML2B	Olfactomedin-like 2B	1q23.1	3204	---
AL043927	TTLL4	Tubulin tyrosine ligase-like family, member 4	2p24.3	3203	protein modification
NM_002546	TNFRSF11B	tumor necrosis factor receptor superfamily, member 11b	8q24	3196	apoptosis
NM_013974	DDAH2	dimethylarginine dimethylaminohydrolase 2	6p21.3	3191	arginine catabolism
AK025142	DST	dystonin	6p12	3186	cytoskeleton organization and biogenesis
AF059274	CSPG5	chondroitin sulfate proteoglycan 5	3p21.3	3184	---
AI761728	RNASE4	Ribonuclease, RNase A family, 4	14q11.1	3183	mRNA cleavage
AY026505	KIF2C	kinesin family member 2C	1p34.1	3166	cell proliferation
AK000490	DEPDC1	DEP domain containing 1	1p31.2	3162	intracellular signaling cascade
W46291	ADAM12	ADAM metallopeptidase domain 12	10q26.3	3155	proteolysis and peptidolysis
AJ012008	DDAH2	dimethylarginine dimethylaminohydrolase 2	6p21.3	3146	arginine catabolism
AL556611	SSFA2	Sperm specific antigen 2	2q32.1	3146	---
NM_024745	SHCBP1	likely ortholog of mouse Shc SH2-domain binding protein 1	16q11.2	3109	---
AL533838	TUBB2B	Tubulin, beta 2B	6p25	3103	transport
AL043646	PLK4	Polo-like kinase 4	4q27	3.1	---
AY007239	MOXD1	monooxygenase, DBH-like 1	6q23.1	3.08	catecholamine metabolism
BC002703	CENPA	centromere protein A	2p24	3076	chromosome organization and biogenesis
NM_005498	AP1M2	adaptor-related protein complex 1, mu 2 subunit	19p13.2	3074	protein targeting
AW075105	CDT1	Chromatin licensing and DNA replication factor 1	16q24.3	3069	regulation of transcription, DNA-dependent
N31731	SGOL2	Shugoshin-like 2	2q33.2	3062	---
AK023208	ANLN	anillin, actin binding protein	7p15	3055	septin assembly and septum formation
NM_015895	GMNN	geminin, DNA replication inhibitor	6p22.1	3047	cell cycle
NM_002105	H2AFX	H2A histone family, member X	11q23.2	3028	nucleosome assembly
BC005916	PTN	heparin binding growth factor 8, neurite growth-promoting factor 1	7q33	3026	regulation of cell cycle
AL117468	CLIP3	CAP-GLY domain containing linker protein 3	19q13.13	3021	---
AL513917	SLC16A3	Solute carrier family 16, member 3	17q25	3016	transport
BE856341	LAYN	Layilin	11q23.2	3.01	---
AA460299	MLF1IP	MLF1 interacting protein	4q35.1	3004	---
NM_018685	ANLN	anillin, actin binding protein	7p15	2996	septin assembly and septum formation
N47680	TUBGCP5	Tubulin, gamma complex associated protein 5	15q11.2	2989	microtubule nucleation
NM_017512	ENOSF1	enolase superfamily member 1	18p11.32	2988	---
AW084791	ZDHHC12	Zinc finger, DHHC-type containing 12	9q34.13	2987	---
BC001425	DDA3	differential display and activated by p53	1q21.2	2.95	regulation of CDK activity
NM_003897	IER3	immediate early response 3	6p21.3	2947	apoptosis
AW263497	SYTL5	Synaptotagmin-like 5	Xp21.1	2918	---
NM_018154	ASF1B	ASF1 anti-silencing function 1 homolog B	19p13.13	2913	---
AF326731	NUF2	NUF2, NDC80 kinetochore complex component, homolog	1q23.2	2908	---
U63743	KIF2C	kinesin family member 2C	1p34.1	2902	cell proliferation
AL572471	CENPH	Centromere protein H	5p15.2	2901	centromere/kinetochore complex maturation
NM_014920	ICK	intestinal cell kinase	6p12.3	2894	protein amino acid phosphorylation
NM_013343	LOH3CR2A	loss of heterozygosity, 3, chromosomal region 2, gene A	3p24	2891	---
D21089	XPC	xeroderma pigmentosum, complementation group C	3p25	2886	nucleotide-excision repair
AW157094	ID4	Inhibitor of DNA binding 4, dominant negative helix-loop-helix protein	6p22	2884	regulation of transcription from Pol II promoter
AF212221	MYLIP	myosin regulatory light chain interacting protein	6p23	2.88	---
AJ278112	DEPDC1	DEP domain containing 1	1p31.2	2878	intracellular signaling cascade
AI609256	SLC30A9	solute carrier family 30, member 9	4p13	2.87	cation transport
AW069729	ACPL2	Acid phosphatase-like 2	3q23	2867	---
AL561834	TOP2A	Topoisomerase II alpha	17q21	2862	DNA metabolism
AA873275	TOR2A	Topoisomerase II alpha	9q34.11	2862	---
NM_001786	CDC2	cell division cycle 2, G1 to S and G2 to M	10q21.1	2859	cytokinesis
BE614255	BOK	BCL2-related ovarian killer	2q37.3	2842	induction of apoptosis
BC007986	TK1	thymidine kinase 1, soluble	17q23.2	2832	DNA metabolism
D88357	CDC2	cell division cycle 2, G1 to S and G2 to M	10q21.1	2812	cytokinesis
AI199355	TROAP	Trophinin associated protein	12q13.12	2804	---
NM_020242	KNSL7	kinesin-like 7	3p21.32	2797	---
NM_004219	PTTG1	pituitary tumor-transforming 1	5q35.1	2793	transcription from Pol II promoter
AI861788	CIT	Citron	12q24	2791	intracellular signaling cascade
NM_021000	PTTG2	pituitary tumor-transforming 3	8q13.1	2788	---
BC005978	KPNA2	karyopherin alpha 2	17q23.1	2782	regulation of DNA recombination
AA181172	KIAA0141	KIAA0141	5q31.3	2.78	---
BE675337	GSN	Gelsolin	9q33	2.78	actin filament polymerization
AU153848	RACGAP1	Rac GTPase activating protein 1	12q13.12	2777	intracellular signaling cascade
BE887449	CROP	Cisplatin resistance-associated overexpressed protein	17q21	2775	RNA splicing
NM_004456	EZH2	enhancer of zeste homolog 2	7q35	2.77	---
NM_003258	TK1	thymidine kinase 1, soluble	17q23.2	2.77	DNA metabolism
AB028869	BIRC5	baculoviral IAP repeat-containing 5 (survivin)	17q25	2762	G2/M transition of mitotic cell cycle
AI760919	FAM80B	Family with sequence similarity 80, member B	12p13.31	2753	---
BG180941	HNRPD	heterogeneous nuclear ribonucleoprotein D	4q21.1	2753	RNA processing
AF131801	SPG3A	spastic paraplegia 3A	14q22.1	2.75	immune response
NM_018492	TOPK	T-LAK cell-originated protein kinase	8p21.2	2.75	---
NM_001548	IFIT1	interferon-induced protein with tetratricopeptide repeats 1	10q25	2746	immune response
AI458439	IKZF2	IKAROS family zinc finger 2	---	2723	---
AF107405	SFRS3	splicing factor, arginine/serine-rich 3	6p21	2.72	nuclear mRNA splicing, via spliceosome
AW183154	KIF14	Kinesin family member 14	1pter	2.71	---
AU147044	MKI67	Antigen identified by monoclonal antibody Ki-67	10q25	2705	regulation of cell cycle
BF433902	TNFRSF11B	Tumor necrosis factor receptor superfamily, member 11b	8q24	2704	apoptosis
D81004	SMA3	SMA3	---	2704	---
NM_002064	GLRX	glutaredoxin	5q14	2703	electron transport
AI708256	ITGAE	Integrin, alpha E	---	2703	---
NM_004961	GABRE	gamma-aminobutyric acid A receptor, epsilon	Xq28	2701	ion transport
NM_003474	ADAM12	ADAM metallopeptidase domain 12	10q26.3	2699	proteolysis and peptidolysis
AW003092	ZNF697	Zinc finger protein 697	1p11.2	2692	---
NM_006688	C1QL1	C1q-related factor	17q21	2686	locomotory behavior
D79987	ESPL1	extra spindle pole bodies homolog 1	8	2683	mitotic chromosome segregation
NM_000820	GAS6	growth arrest-specific 6	13q34	2682	cell proliferation
AW960145	ELL2	Elongation factor, RNA polymerase II, 2	---	2681	---
BC005930	CD58	CD58 molecule	1p13	2678	antimicrobial humoral response
NM_016195	MPHOSPH1	M-phase phosphoprotein 1	10q23.32	2674	---
NM_000094	COL7A1	collagen, type VII, alpha 1	3p21.1	2674	cell adhesion
NM_001255	CDC20	cell division cycle 20 homolog	1p34.1	2674	regulation of cell cycle
NM_001168	BIRC5	baculoviral IAP repeat-containing 5 (survivin)	17q25	2673	G2/M transition of mitotic cell cycle
NM_024808	FLJ22624	FLJ22624 protein	13q21.33	2664	---
D38553	NCAPH	non-SMC condensin I complex, subunit H	2q11.2	2664	cell cycle
BC005250	CRSP9	cofactor required for Sp1 transcriptional activation, subunit 9	5q33.3	2657	regulation of transcription from Pol II promoter
AA129716	PVRL3	Poliovirus receptor-related 3	3q13	2656	---
NM_000177	GSN	gelsolin	9q33	2653	actin filament polymerization
NM_006709	EHMT2	euchromatic histone-lysine N-methyltransferase 2	6p21.31	2645	regulation of transcription, DNA-dependent
D28586	CD58	CD58 molecule	1p13	2644	antimicrobial humoral response
NM_007019	UBE2C	ubiquitin-conjugating enzyme E2C	20q13.12	2634	---
BC001002	TUBB	tubulin, beta	6p21.32	2618	microtubule-based movement
NM_001387	DPYSL3	dihydropyrimidinase-like 3	5q32	2616	nucleobase, nucleoside, nucleotide and nucleic acid metabolism
AF151861	AIG1	androgen-induced 1	6q24.1	2614	---
NM_001071	TYMS	thymidylate synthetase	18p11.32	2612	nucleobase, nucleoside, nucleotide and nucleic acid metabolism
NM_006461	SPAG5	sperm associated antigen 5	17q11.2	2608	---
M69148	MDK	midkine	11p11.2	2607	regulation of cell cycle
AU143855	PSME4	Proteasome activator subunit 4	2p16.3	2596	---
NM_016359	NUSAP1	nucleolar and spindle associated protein 1	15q14	2594	---
BC006325	GTSE1	G-2 and S-phase expressed 1	22q13.2	2584	G2 phase of mitotic cell cycle
BE646076	ARS2	ARS2 protein	7q21	2583	response to arsenate
NM_018454	NUSAP1	nucleolar and spindle associated protein 1	15q14	2581	---
AL518627	HMGCR	3-hydroxy-3-methylglutaryl-Coenzyme A reductase	5q13.3	2579	lipid metabolism
BC003679	ATP5I	ATP synthase, H+ transporting, mitochondrial F0 complex, subunit E	4p16.3	2572	ATP biosynthesis
NM_018365	MNS1	meiosis-specific nuclear structural protein 1	15q21.2	2571	---
NM_006227	PLTP	phospholipid transfer protein	20q12	2.57	lipid metabolism
AA460299	MLF1IP	MLF1 interacting protein	4q35.1	2566	---
NM_024629	KLIP1	KSHV latent nuclear antigen interacting protein 1	4q35.1	2561	---
AU159942	TOP2A	Topoisomerase II alpha 170kDa	17q21	2559	DNA metabolism
AI459194	EGR1	Early growth response 1	5q31.1	2557	regulation of transcription, DNA-dependent
BG281679	TYMS	Thymidylate synthetase	18p11.32	2552	nucleobase, nucleoside, nucleotide and nucleic acid metabolism
NM_004765	BCL7C	B-cell CLL/lymphoma 7C	16p11	2552	---
NM_003759	SLC4A4	solute carrier family 4, sodium bicarbonate cotransporter, member 4	4q21	2549	small molecule transport
AL031681	SFRS6	splicing factor, arginine/serine-rich 6	20q12	2536	nuclear mRNA splicing, via spliceosome
NM_002610	PDK1	pyruvate dehydrogenase kinase, isoenzyme 1	2q31.1	2525	glucose metabolism
AL134303	MEGF6	Multiple EGF-like-domains 6	1p36.3	2519	---
NM_000247	MICA // MICB	MHC class I polypeptide-related sequence A // MHC class I polypeptide-related sequence B	6p21.3	2517	response to stress
AI743085	RIPK1	Receptor-interacting serine-threonine kinase 1	6p25.2	2514	protein amino acid phosphorylation
NM_000247	MICA	MHC class I polypeptide-related sequence A	6p21.3	2506	immune response
NM_001945	HBEGF	heparin-binding EGF-like growth factor	5q23	2504	regulation of transcription, DNA-dependent
NM_000859	HMGCR	3-hydroxy-3-methylglutaryl-Coenzyme A reductase	5q13.3	2501	lipid metabolism
NM_013262	MYLIP	myosin regulatory light chain interacting protein	6p23	2497	---
AF072872	FZD1	frizzled homolog 1	7q21	2493	G-protein coupled receptor protein signaling pathway
AL565812	PTN	Pleiotrophin	7q33	2492	regulation of cell cycle
NM_002961	S100A4	S100 calcium binding protein A4	1q21	2492	---
NM_017870	HSPA5BP1	heat shock 70kDa protein 5 binding protein 1	11q12.2	2485	---
BG260394	SNCA	Synuclein, alpha	4q21	2.48	anti-apoptosis
NM_138924	GAMT	guanidinoacetate N-methyltransferase	19p13.3	2475	creatine biosynthesis
NM_004960	FUS	fusion	16p11.2	2.47	cell growth and/or maintenance
AA779795	TEF	Thyrotrophic embryonic factor	---	2461	---
NM_021953	FOXM1	forkhead box M1	12p13	2453	regulation of transcription, DNA-dependent
NM_003981	PRC1	protein regulator of cytokinesis 1	15q26.1	2451	mitotic spindle elongation
AF001294	PHLDA2	pleckstrin homology-like domain, family A, member 2	11p15.5	2.45	regulation of transcription, DNA-dependent
NM_006086	TUBB3	tubulin, beta 3	16q24.3	2447	microtubule-based movement
AF043294	BUB1	BUB1 budding uninhibited by benzimidazoles 1 homolog	2q14	2447	protein amino acid phosphorylation
BC004958	LRRFIP1	leucine rich repeat interacting protein 1	2q37.3	2445	regulation of transcription from Pol II promoter
NM_022172	PC	pyruvate carboxylase	11q13.4	2444	gluconeogenesis
BC002493	TCF19	transcription factor 19	6p21.3	2444	regulation of cell cycle
AL043021	WDR90	WD repeat domain 90	---	2442	---
NM_006638	RPP40	ribonuclease P1	6p25.1	2.44	---
NM_012177	FBXO5	F-box only protein 5	6q25	2439	proteolysis and peptidolysis
NM_014264	PLK4	polo-like kinase 4	4q27	2435	---
NM_000234	LIG1	ligase I, DNA, ATP-dependent	19q13.2	2429	cytokinesis
AI400110	TICAM2 // TMED7	Toll-like receptor adaptor molecule 2 // transmembrane emp24 protein transport domain containing 7	5q23.1	2421	---
NM_005410	SEPP1	selenoprotein P, plasma, 1	5q31	2419	response to oxidative stress
NM_005563	STMN1	stathmin 1/oncoprotein 18	1p36.1	2416	intracellular signaling cascade
NM_001761	CCNF	cyclin F	16p13.3	2416	regulation of cell cycle
AA628398	STARD4	START domain containing 4, sterol regulated	5q22.2	2409	---
NM_012310	KIF4A	kinesin family member 4A	Xq13.1	2408	organelle organization and biogenesis
M60278	HBEGF	heparin-binding EGF-like growth factor	5q23	2398	regulation of transcription, DNA-dependent
AF269167	CCDC99	coiled-coil domain containing 99	5q35.1	2396	---
NM_013293	TRA2A	transformer-2 alpha	7p15.3	2395	nuclear mRNA splicing, via spliceosome
AW170571	CPNE2	Copine II	16q13	2392	---
AL080203	POLE	polymerase, epsilon	12q24.3	2389	DNA replication
NM_002103	GYS1	glycogen synthase 1	19q13.3	2387	glycogen metabolism
BC005935	NIPSNAP3A	nipsnap homolog 3A	9q31.3	2385	---
AI057619	UGCGL2	UDP-glucose ceramide glucosyltransferase-like 2	13q32.1	2384	---
NM_002266	KPNA2	karyopherin alpha 2	17q23.1	2378	regulation of DNA recombination
AA760738	UBE2H	Ubiquitin-conjugating enzyme E2H	---	2.37	---
BC018756	MOXD1	monooxygenase, DBH-like 1	6q23.1	2.37	catecholamine metabolism
AF225416	SPBC25	spindle pole body component 25 homolog	2q31.1	2367	---
BE326952	GGCX	Gamma-glutamyl carboxylase	2p12	2367	protein modification
NM_014859	KIAA0672	KIAA0672 gene product	17p12	2355	---
NM_003534	HIST1H2AD // HIST1H3A // HIST1H3B // HIST1H3C // HIST1H3D // HIST1H3E // HIST1H3F // HIST1H3G // HIST1H3H // HIST1H3I // HIST1H3J	histone cluster 1, H2ad // histone cluster 1, H3a // histone cluster 1, H3b // histone cluster 1, H3c // histone cluster 1, H3d // histone cluster 1, H3e // histone cluster 1, H3f // histone cluster 1, H3g // histone cluster 1, H3h // histone cluster 1, H3i // histone cluster 1, H3j	6p21.3	2353	---
U29586	SGCB	sarcoglycan, beta	4q12	2353	muscle development
AL574571	NOTUM	Notum pectinacetylesterase homolog	17q25.3	2351	---
S81916	PGK1	Phosphoglycerate kinase 1	Xq13	2.35	---
NM_014736	KIAA0101	KIAA0101	15q22.1	2.35	---
AI423165	TICAM2 // TMED7	Toll-like receptor adaptor molecule 2 // transmembrane emp24 protein transport domain containing 7	5q23.1	2349	---
AU152107	MKI67	Antigen identified by monoclonal antibody Ki-67	10q25	2347	regulation of cell cycle
AK026191	DDAH2	dimethylarginine dimethylaminohydrolase 2	6p21.3	2344	arginine catabolism
NM_007100	ATP5I	ATP synthase, H+ transporting, mitochondrial F0 complex, subunit e	4p16.3	2342	ATP biosynthesis
BC002548	MOV10	Moloney leukemia virus 10, homolog	1p13.1	2334	---
M25915	CLU	clusterin	8p21	2334	lipid metabolism
BC002755	MKNK1	MAP kinase interacting serine/threonine kinase 1	1p34.1	2.33	---
BC001979	FAM129B	family with sequence similarity 129, member B	9q34.13	2.33	---
NM_006716	DBF4	DBF4 homolog	7q21.3	2323	---
BG254869	SFRS2	Splicing factor, arginine/serine-rich 2	17q25.3	2319	---
AF216493	CCHCR1	coiled-coil alpha-helical rod protein 1	6p21.3	2319	---
AW991219	SCC-112	SCC-112 protein	4p14	2318	---
NM_004702	CCNE2	cyclin E2	8q22.1	2316	---
BC000474	TP53I3	tumor protein p53 inducible protein 3	2p24.1	2315	---
BE503382	TMEM103	Transmembrane protein 103	3p21.31	2315	---
S70123	LDLR	low density lipoprotein receptor	19p13.3	2313	O-linked glycosylation
AL138382	ODF2	Outer dense fiber of sperm tails 2	9q34.11	2311	cell shape and cell size control
NM_004399	DDX11	DEAD/H (Asp-Glu-Ala-Asp/His) box polypeptide 11	12p11	2311	mitotic chromosome segregation
NM_006705	GADD45G	growth arrest and DNA-damage-inducible, gamma	9q22.1	2.31	activation of MAPKKK
U83115	AIM1	absent in melanoma 1	6q21	2307	heterophilic cell adhesion
AU132185	MKI67	Antigen identified by monoclonal antibody Ki-67	10q25	2304	regulation of cell cycle
NM_012087	GTF3C5	general transcription factor IIIC, polypeptide 5	9q34	2292	transcription from Pol III promoter
BE671156	MAPRE2	Microtubule-associated protein, RP/EB family, member 2	18q12.2	2288	cellular defense response
NM_004199	P4HA2	procollagen-proline, 2-oxoglutarate 4-dioxygenase, alpha polypeptide II	5q31	2288	protein metabolism
NM_006404	PROCR	protein C receptor, endothelial	20q11.2	2274	inflammatory response
AI765169	DDX46	DEAD (Asp-Glu-Ala-Asp) box polypeptide 46	5q31.2	2274	regulation of transcription, DNA-dependent
NM_018940	PCDHB7	protocadherin beta 7	5q31	2273	cell adhesion
NM_007057	ZWINT	ZW10 interactor	10q21	2271	---
BF111626	CENPN	Centromere protein N	---	2269	---
NM_000107	DDB2	damage-specific DNA binding protein 2, 48kDa	11p12	2265	nucleotide-excision repair
NM_006696	BRD8	bromodomain containing 8	5q31	2264	regulation of transcription from Pol II promoter
AF155827	HELLS	helicase, lymphoid-specific	10q24.2	2261	---
NM_022074	FLJ22794	FLJ22794 protein	11q12.2	2261	---
NM_007317	KIF22	kinesin family member 22	16p11.2	2.26	mitosis
AI363836	FH	Fumarate hydratase	1q42.1	2259	tricarboxylic acid cycle
U15174	BNIP3	BCL2/adenovirus E1B 19kDa interacting protein 3	10q26.3	2252	apoptosis
AA215451	HPS3	Hermansky-Pudlak syndrome 3	---	2244	---
AL136576	CAMKK1	calcium/calmodulin-dependent protein kinase kinase 1, alpha	17p13.3	2242	---
NM_018269	SIPL	SIPL protein	2p25.3	2241	---
AI913749	PLEKHH2	Pleckstrin homology domain containing, family H member 2	2p22.1	2234	---
NM_004153	ORC1L	origin recognition complex, subunit 1-like	1p32	2232	DNA replication
BF591288	CALM2	Calmodulin 2	2p21	2227	---
NM_003016	SFRS2	splicing factor, arginine/serine-rich 2	17q25.3	2227	---
NM_015180	SYNE2	spectrin repeat containing, nuclear envelope 2	14q23.2	2227	protein transport
NM_002775	HTRA1	HtrA serine peptidase 1	10q26.3	2226	regulation of cell growth
AF112857	CCNE2	cyclin E2	8q22.1	2.22	---
BC001467	ADI1	acireductone dioxygenase 1	2p25.3	2219	---
AF321442	ARV1	ARV1 homolog	1q42.2	2215	---
BE866585	SFRS2	Splicing factor, arginine/serine-rich 2	17q25.3	2215	---
AF162769	GLRX	glutaredoxin	5q14	2211	electron transport
NM_025077	TOE1	target of EGR1, member 1	---	2.21	---
NM_002185	IL7R	interleukin 7 receptor	5p13	2207	regulation of DNA recombination
AI741439	SLC8A1	solute carrier family 8, member 1	2p23	2203	transport
NM_016545	IER5	immediate early response 5	1q25.1	2195	---
NM_003359	UGDH	UDP-glucose dehydrogenase	4p15.1	2194	UDP-glucose metabolism
AF318326	ATG10	ATG10 autophagy related 10 homolog	5q14.1	2191	---
NM_005165	ALDOC	aldolase C, fructose-bisphosphate	17cen	2189	glycolysis
NM_000903	NQO1	NAD(P)H dehydrogenase, quinone 1	16q22.1	2189	electron transport
NM_005979	S100A13	S100 calcium binding protein A13	1q21	2188	cell growth and/or maintenance
NM_007070	GLMN	glomulin, FKBP associated protein	1p22.1	2187	protein complex assembly
NM_001299	CNN1	calponin 1, basic, smooth muscle	19p13.2	2183	smooth muscle contraction
M25915	CLU	clusterin	8p21	2176	lipid metabolism
AL578222	DIDO1	Death inducer-obliterator 1	20q13.33	2174	regulation of transcription, DNA-dependent
NM_024723	FLJ23471	MICAL-like 2	7p22.3	2165	---
BC005345	GTF2H2	general transcription factor IIH, polypeptide 2	5q12.2	2165	regulation of transcription, DNA-dependent
AY024365	ILKAP	integrin-linked kinase-associated serine/threonine phosphatase 2C	2q37.3	2164	protein amino acid dephosphorylation
AA683481	CYBASC3	Cytochrome b, ascorbate dependent 3	11q12.3	2163	electron transporT
NM_021947	SRR	serine racemase	17p13	2162	amino acid metabolism
BC002649	HIST1H1C	histone cluster 1, H1c	6p21.3	2.16	nucleosome assembly
NM_004260	RECQL4	RecQ protein-like 4	8q24.3	2159	DNA repair
NM_002485	NBN	nibrin	8q21	2158	cell cycle checkpoint
NM_001752	CAT	catalase	11p13	2155	electron transport
BC001116	AK1	adenylate kinase 1	9q34.1	2153	ATP metabolism
NM_004538	NAP1L3	nucleosome assembly protein 1-like 3	Xq21.3	2147	nucleosome assembly
BC004188	TUBB2C	tubulin, beta 2C	---	2146	---
NM_004512	IL11RA	interleukin 11 receptor, alpha	9p13	2142	---
NM_001425	EMP3	epithelial membrane protein 3	19q13.3	2.14	development
AI130715	CEP152	Centrosomal protein 152kDa	15q15.3	2138	---
NM_018936	PCDHB2	protocadherin beta 2	5q31	2133	cell adhesion
AY028632	CAT	catalase	11p13	2133	electron transport
AW051349	CDK6	Cyclin-dependent kinase 6	---	2125	---
N51514	LOC51136	PTD016 protein	17q23.2	2124	---
NM_003173	SUV39H1	suppressor of variegation 3-9 homolog 1	Xp11.23	2123	---
NM_023925	C1QDC1	C1q domain containing 1	12p11	2121	---
NM_000156	GAMT	guanidinoacetate N-methyltransferase	19p13.3	2121	creatine biosynthesis
NM_021004	DHRS4 // DHRS4L2	dehydrogenase/reductase member 4 // dehydrogenase/reductase member 4 like 2	14q11.2	2.12	metabolism
NM_001779	CD58	CD58 molecule	1p13	2119	antimicrobial humoral response
L20817	DDR1	discoidin domain receptor family, member 1	6p21.3	2119	protein amino acid phosphorylation
NM_001698	AUH	AU RNA binding protein/enoyl-Coenzyme A hydratase	9q22.31	2118	mRNA catabolism
AI955239	OSBPL7	oxysterol binding protein-like 7	17q21	2117	lipid transport
NM_001954	DDR1	discoidin domain receptor family, member 1	6p21.3	2115	protein amino acid phosphorylation
NM_014059	RGC32	response gene to complement 32	13q13.3	2114	regulation of CDK activity
AA046439	SFRS1	Splicing factor, arginine/serine-rich 1	17q21.3	2113	nuclear mRNA splicing, via spliceosome
D55674	HNRPD	heterogeneous nuclear ribonucleoprotein D	4q21.1	2112	RNA processing
AI796581	NCAPD3	Non-SMC condensin II complex, subunit D3	11q25	2111	regulation of transcription, DNA-dependent
BQ028191	CLCF1	Cardiotrophin-like cytokine factor 1	---	2.11	---
NM_018559	KIAA1704	lipopolysaccharide specific response-7 protein	13q13	2109	---
NM_005374	MPP2	membrane protein, palmitoylated 2	17q12	2109	protein complex assembly
NM_001992	F2R	coagulation factor II receptor	5q13	2108	regulation of cell cycle
NM_016026	RDH11	retinol dehydrogenase 11	14q24.1	2104	metabolism
AI950069	TFDP1	Transcription factor Dp-1	13q34	2103	regulation of cell cycle
AA069778	PGK1	Phosphoglycerate kinase 1	Xq13	2099	---
NM_006383	CIB2	calcium and integrin binding family member 2	15q24	2099	---
L11315	DDR1	discoidin domain receptor family, member 1	6p21.3	2096	protein amino acid phosphorylation
AI553933	SLC30A1	Solute carrier family 30, member 1	1q32	2094	transport
BF001806	MKI67	Antigen identified by monoclonal antibody Ki-67	10q25	2088	regulation of cell cycle
AA195244	CAST	Calpastatin	5q15	2087	---
AL137438	EXOC6	exocyst complex component 6	10q23.33	2085	---
AI862887	PI4K2B	Phosphatidylinositol 4-kinase type 2 beta	4p15.31	2084	---
NM_001993	F3	coagulation factor III	1p22	2084	immune response
NM_021039	S100A11 // S100A11P	S100 calcium binding protein A11 // S100 calcium binding protein A11 pseudogene	---	2078	---
NM_004270	CRSP9	cofactor required for Sp1 transcriptional activation, subunit 9	5q33.3	2073	regulation of transcription from Pol II promoter
L13720	GAS6	growth arrest-specific 6	13q34	2073	cell proliferation
AW628843	EP400	E1A binding protein p400	12q24.33	2071	---
NM_007274	BACH	brain acyl-CoA hydrolase	1p36.31	2069	lipid metabolism
BF055144	MID1	Midline 1	---	2068	---
AL524035	CDC2	Cell division cycle 2, G1 to S and G2 to M	10q21.1	2068	cytokinesis
AK094613	RPS24	Ribosomal protein S24	10q22	2067	protein biosynthesis
NM_012485	HMMR	hyaluronan-mediated motility receptor	5q33.2	2063	cell motility
AF295773	RALGDS	ral guanine nucleotide dissociation stimulator	9q34.3	2062	regulation of cell cycle
AK023297	MOV10	Mov10, Moloney leukemia virus 10, homolog	1p13.1	2062	---
AJ238379	TH1L	TH1-like	20q13	2061	---
AL136877	SMC4	structural maintenance of chromosomes 4	3q26.1	2061	mitotic chromosome segregation
BC002480	SRD5A2L	steroid 5 alpha-reductase 2-like	4q12	2057	superoxide metabolism
NM_004350	RUNX3	runt-related transcription factor 3	1p36	2054	regulation of transcription, DNA-dependent
BC005400	CENPK	centromere protein K	5p15.2	2053	---
AB006624	KIAA0286	KIAA0286 protein	12q13.2	2053	---
BC005247	IDI1	isopentenyl-diphosphate delta isomerase 1	10p15.3	2052	cholesterol biosynthesis
AL523904	PSMA2	Proteasome subunit, alpha type, 2	7p13	2052	ubiquitin-dependent protein catabolism
AI028242	ALS2CR7	Amyotrophic lateral sclerosis 2 chromosome region, candidate 7	2q33.2	2051	protein amino acid phosphorylation
AW242220	EIF4E2	Eukaryotic translation initiation factor 4E family member 2	2q37.1	2.05	translational initiation
AI421559	RALGDS	Ral guanine nucleotide dissociation stimulator	9q34.3	2.05	regulation of cell cycle
BC002449	EFHD1	EF-hand domain family, member D1	2q37.1	2.05	---
NM_002484	NUBP1	nucleotide binding protein 1	16p13.2	2049	septin ring assembly
NM_022494	ZDHHC6	zinc finger, DHHC domain containing 6	10q25.3	2049	regulation of transcription, DNA-dependent
BE798517	ATP5D	ATP synthase, H+ transporting, mitochondrial F1 complex, delta subunit	19p13.3	2049	ATP biosynthesis
AW469790	EEF1A1	Eukaryotic translation elongation factor 1 alpha 1	6q14.1	2045	translational elongation
AI770166	WHSC1	Wolf-Hirschhorn syndrome candidate 1	4p16.3	2043	oncogenesis
AW007988	HUS1	HUS1 checkpoint homolog	7p13	2043	DNA damage response, signal transduction resulting in cell cycle arrest
D81048	NRM	Nurim	6p21.32	2042	---
NM_002178	IGFBP6	insulin-like growth factor binding protein 6	12q13	2042	regulation of cell growth
BC005352	TNFAIP8	tumor necrosis factor, alpha-induced protein 8	5q23.1	2042	anti-apoptosis
AI857685	NDE1	NudE nuclear distribution gene E homolog 1	16p13.11	2039	---
AF098158	TPX2	TPX2, microtubule-associated, homolog	20q11.2	2037	cell proliferation
NM_016125	LOC51136	PTD016 protein	17q23.2	2037	---
BC002848	RAVER1	HLA class II region expressed gene KE2	19p13.2	2034	---
AB029031	TBC1D1	TBC1 domain family, member 1	4p14	2032	---
AA669797	FH	Fumarate hydratase	1q42.1	2.03	tricarboxylic acid cycle
NM_012446	SSBP2	single-stranded DNA binding protein 2	5q14.1	2029	regulation of transcription
NM_001687	ATP5D	ATP synthase, H+ transporting, mitochondrial F1 complex, delta subunit	19p13.3	2028	ATP biosynthesis
NM_017846	SECP43	tRNA selenocysteine associated protein	1p35.2	2027	---
NM_030941	LOC81691	exonuclease NEF-sp	16p13.11	2027	---
BE882538	TBC1D1	TBC1 domain family, member 1	4p14	2024	---
AW024383	RPS21	Ribosomal protein S21	20q13.3	2.02	protein biosynthesis
AA633203	EPSTI1	Epithelial stromal interaction 1	13q13.3	2.02	---
NM_014795	ZEB2	zinc finger E-box binding homeobox 2	2q22	2019	regulation of transcription, DNA-dependen
AL136564	L3MBTL2	l(3)mbt-like 2	22q13.31	2017	regulation of transcription, DNA-dependent
NM_000381	MID1	midline 1	Xp22	2016	microtubule cytoskeleton organization and biogenesis
AB007923	PDE4DIP	phosphodiesterase 4D interacting protein	1q12	2014	---
NM_021066	HIST1H2AG // HIST1H2AH // HIST1H2AI // HIST1H2AJ // HIST1H2AK // HIST1H2AL // HIST1H2AM	histone cluster 1, H2ag // histone cluster 1, H2ah // histone cluster 1, H2ai // histone cluster 1, H2aj // histone cluster 1, H2ak // histone cluster 1, H2al // histone cluster 1, H2am	6p22	2012	---
NM_003509	HIST1H2AG // HIST1H2AH // HIST1H2AI // HIST1H2AJ // HIST1H2AK // HIST1H2AL // HIST1H2AM	histone cluster 1, H2ag // histone cluster 1, H2ah // histone cluster 1, H2ai // histone cluster 1, H2aj // histone cluster 1, H2ak // histone cluster 1, H2al // histone cluster 1, H2am	6p22	2007	---
AB029343	CCHCR1	coiled-coil alpha-helical rod protein 1	6p21.3	2004	---
NM_002605	PDE8A	phosphodiesterase 8A	15q25.2	2003	signal transduction
NM_001827	CKS2	CDC28 protein kinase regulatory subunit 2	9q22	2002	regulation of CDK activity
AL049381	PBX1	Pre-B-cell leukemia transcription factor 1	1q23	2002	regulation of transcription, DNA-dependent
AW051603	BDP1	B double prime 1, subunit of RNA polymerase III transcription initiation factor IIIB	5q12	2001	---
NM_005184	CALM1 // CALM2 // CALM3	calmodulin 1 // calmodulin 2 // calmodulin 3	19q13.2	2	---
GenBank	Gene Name	Description	Chromosome	Fold Change	Gene Onthology
AW516932	DR1	Down-regulator of transcription 1, TBP-binding	1p22.1	0.5	negative regulation of transcription from Pol II promoter
AI982758	BTBD5	BTB domain containing 5	---	0.5	---
AF136972	PPM1B	protein phosphatase 1B, magnesium-dependent, beta isoform	2p22.1	0.5	---
AI090141	KSR1	Kinase suppressor of ras 1	17q11.2	0.5	---
AL138875	CDADC1	cytidine and dCMP deaminase domain containing 1	13q14.12	0.5	---
AI431788	GSK3B	DKFZp686L15210	3q13.3	0.5	glycogen metabolism
NM_031209	QTRT1	queuine tRNA-ribosyltransferase 1	19p13.3	0.499	tRNA processing
BC002640	IFT20	intraflagellar transport 20 homolog	17q11.2	0.499	---
AF084513	HRAD1	RAD1 homolog	5p13.2	0.499	response to DNA damage stimulus
NM_018235	CNDP2	cytosolic nonspecific dipeptidase	18q22.3	0.499	---
BC002906	UCK2	uridine-cytidine kinase 2	1q23	0.499	biosynthesis
AW299531	HOXD10	homeobox D10	2q31.1	0.499	regulation of transcription, DNA-dependent
AL358975	TLE4	transducin-like enhancer of split 4	---	0.499	---
AI300541	FAM24B	Family with sequence similarity 24, member B	10q26.13	0.499	---
BF939365	CALU	Calumenin	7q32	0.499	---
NM_020233	MDS006	x 006 protein	17p13.1	0.498	---
AF229061	NLRP1	NLR family, pyrin domain containing 1	17p13	0.498	---
AK021433	YIPF3	Yip1 domain family, member 3	6p21.1	0.498	---
NM_014891	PDAP1	PDGFA associated protein 1	7q22.1	0.498	signal transduction
W67644	EIF1	Eukaryotic translation initiation factor 1	17q21.31	0.498	regulation of translational initiation
N22468	MEF2C	MADS box transcription enhancer factor 2, polypeptide C	5q14	0.498	regulation of transcription, DNA-dependent
NM_005660	SLC35A2	solute carrier family 35, member A2	Xp11.23	0.498	---
AL577531	CALD1	Caldesmon 1	7q33	0.498	muscle contraction
AL537707	EIF1	Eukaryotic translation initiation factor 1	17q21.31	0.498	regulation of translational initiation
AF330205	SCOC	short coiled-coil protein	4q31.1	0.498	---
AF346602	SEC61A	Sec61 alpha 1 subunit	3q21.3	0.498	---
AB040966	GRAMD1A	GRAM domain containing 1A	19q13.13	0.498	---
NM_021069	SORBS2	sorbin and SH3 domain containing 2	4q35.1	0.498	---
AI972475	MTDH	Metadherin	8q22.1	0.498	---
AF272036	PRAGD	Ras-related GTP binding D	6q15	0.498	cell growth and/or maintenance
NM_005544	HIRS-1	insulin receptor substrate 1	2q36	0.498	signal transduction
M92934	CTGF	connective tissue growth factor	6q23.1	0.498	regulation of cell growth
AB006622	FAM68C	KIAA0284	14q32.33	0.498	---
NM_015937	PIGT	phosphatidylinositol glycan, class T	20q12	0.497	---
NM_002859	PXN	paxillin	12q24.31	0.497	---
AW450363	ARL4C	ADP-ribosylation factor-like 4C	2q37.2	0.497	small GTPase mediated signal transduction
BF508689	ZNF311	Zinc finger protein 311	---	0.497	---
AI703074	TCF7L2	Transcription factor 7-like 2	10q25.3	0.497	regulation of transcription, DNA-dependent
BG111260	HIPK1	Homeodomain interacting protein kinase 1	1p13.1	0.497	---
AF118652	TXNL2	thioredoxin-like 2	6p25.3	0.497	electron transport
AF217519	PNPLA8	patatin-like phospholipase domain containing 8	7q31	0.497	---
AB045223	CLPTM1L	CLPTM1-like	5pter	0.497	---
AI721172	AARSL	Alanyl-tRNA synthetase like	6p21.1	0.497	alanyl-tRNA aminoacylation
BG491842	BOP1	Block of proliferation 1	---	0.497	---
AV710415	CBL	Cas-Br-M ecotropic retroviral transforming sequence	11q23.3	0.497	cell surface receptor linked signal transduction
NM_014905	GLS1	glutaminase	2q32	0.497	glutamine catabolism
AA827878	MALAT1	Metastasis associated lung adenocarcinoma transcript 1	11cen	0.496	---
AF087481	JARID1B	jumonji, AT rich interactive domain 1B	1q32.1	0.496	oncogenesis
AW190445	GTF2F1	General transcription factor IIF, polypeptide 1	19p13.3	0.496	regulation of transcription, DNA-dependent
NM_002095	GTF2E2	general transcription factor IIE, polypeptide 2, beta	8p21	0.496	regulation of transcription, DNA-dependent
NM_020147	THAP10	THAP domain containing 10	15q22.32	0.496	---
AA133342	pkonx1c	PBX/knotted 1 homeobox 1	21q22.3	0.496	---
BC006383	GPAA1	glycosylphosphatidylinositol anchor attachment protein 1 homolog	8q24.3	0.496	protein modification
AL122121	PAPD1	PAP associated domain containing 1	10p12.1	0.496	---
BC000961	DEGS1	degenerative spermatocyte homolog 1, lipid desaturase	1q42.12	0.496	fatty acid desaturation
NM_024887	DHDDS	dehydrodolichyl diphosphate synthase	1p35.3	0.496	---
AI632774	GCOM1 // GRINL1A	GRINL1A complex locus // glutamate receptor, ionotropic, N-methyl D-aspartate-like 1A	15q22.1	0.496	---
NM_005401	PTPN14	protein tyrosine phosphatase, non-receptor type 14	1q32.2	0.496	protein amino acid dephosphorylation
NM_016581	SITPEC	likely ortholog of mouse signaling intermediate in Toll pathway-evolutionarily conserved	19p13.2	0.495	---
D86973	GCN1L1	GCN1 general control of amino-acid synthesis 1-like 1	12q24.2	0.495	---
AB041261	PNPLA8	patatin-like phospholipase domain containing 8	7q31	0.495	---
AF116707	LCHN	KIAA1147	7q34	0.495	---
NM_014374	REPIN1	replication initiator 1	7q36.1	0.495	DNA replication
NM_015472	WWTR1	WW domain containing transcription regulator 1	3q23	0.495	regulation of transcription, DNA-dependent
NM_004656	hucep-6	BRCA1 associated protein-1	3p21.31	0.495	protein modification
NM_002839	PTPRD	protein tyrosine phosphatase, receptor type, D	9p23	0.494	protein amino acid dephosphorylation
AA744964	ZNF720	Zinc finger protein 720	16p11.2	0.494	---
AI743551	ZMYM6	Zinc finger, MYM-type 6	1p34.2	0.494	development
AL096741	ASCC2	activating signal cointegrator 1 complex subunit 2	22q12.1	0.494	---
AI290476	PWWP2	PWWP domain containing 2	10q26.3	0.494	---
NM_018963	BRWD1	bromodomain and WD repeat domain containing 1	21q22.2	0.494	---
NM_006979	SLC39A7	solute carrier family 39, member 7	6p21.3	0.494	transport
NM_021098	CACNA1H	calcium channel, voltage-dependent, alpha 1H subunit	16p13.3	0.494	cation transport
AI571298	EXOSC4	Exosome component 4	8q24.3	0.494	rRNA processing
AW339587	NIPBL	Nipped-B homolog	5p13.2	0.494	---
NM_012434	SLC17A5	solute carrier family 17, member 5	6q14	0.494	transport
BC003360	DDX18	DEAD (Asp-Glu-Ala-Asp) box polypeptide 18	2q14.2	0.493	---
AF022654	SHOX2	short stature homeobox 2	3q25	0.493	regulation of transcription, DNA-dependent
AI633709	SNAPC5	Small nuclear RNA activating complex, polypeptide 5,	15q22.2	0.493	---
NM_019061	PIP3AP	phosphatidylinositol-3-phosphate associated protein	5p13.3	0.493	---
NM_004277	SLC25A27	solute carrier family 25, member 27	6p11.2	0.493	transport
BF979984	RASSF8	Ras association domain family 8	12p12.3	0.493	neuropeptide signaling pathway
AB018302	ANGEL1	angel homolog 1	14q24.3	0.493	---
NM_020640	RP42	RP42 homolog	3q26.3	0.493	---
W61007	NFAT5	Nuclear factor of activated T-cells 5, tonicity-responsive	16q22.1	0.493	regulation of transcription, DNA-dependent
AF007748	TNPO2	transportin 2	19p13.2	0.493	nucleocytoplasmic transport
NM_022725	FANCF	Fanconi anemia, complementation group F	11p15	0.492	DNA repair
NM_004965	HMGN1	high-mobility group nucleosome binding domain 1	21q22.3	0.492	---
NM_021975	NFKB3	nuclear factor of kappa light polypeptide gene enhancer in B-cells 3	11q13	0.492	---
AI002966	BLZF1	Basic leucine zipper nuclear factor 1	1q24	0.492	---
NM_005932	MIPEP	mitochondrial intermediate peptidase	13q12	0.492	proteolysis and peptidolysis
NM_015310	PSD3	pleckstrin and Sec7 domain containing 3	8pter	0.492	---
AJ271379	SPIN3	spindlin family, member 3	---	0.492	---
N46430	ZNF202	Zinc finger protein 202	11q23.3	0.492	regulation of transcription, DNA-dependent
NM_015678	NBEA	neurobeachin	13q13	0.492	post-Golgi transport
NM_024108	TRAPPC6A	trafficking protein particle complex 6A	19q13.32	0.492	---
NM_017996	DET1	de-etiolated 1	15q25.3	0.491	---
AI797248	GLI2	GLI-Kruppel family member GLI2	---	0.491	---
BG231932	TPP1	Tripeptidyl peptidase I	11p15	0.491	proteolysis and peptidolysis
AI797462	KLHDC4	Kelch domain containing 4	16q24.3	0.491	---
AI923675	SLFN5	Schlafen family member 5	17q21.1	0.491	---
NM_015853	2B28	SAPK substrate protein 1	11q12.3	0.491	---
AK026142	GATAD1	GATA zinc finger domain containing 1	7q21	0.491	---
NM_006948	STCH	stress 70 protein chaperone, microsome-associated	21q11.1	0.491	---
AI970120	NKIRAS1	NFKB inhibitor interacting Ras-like 1	3p24.1	0.491	NIK-I-kappaB/NF-kappaB cascade
AF142418	QKI	quaking homolog, KH domain RNA binding	6q26	0.491	signal transduction
AF092511	SLC23A2	solute carrier family 23, member 2	20p13	0.491	transport
AF285837	BKLF	Kruppel-like factor 3	4p14	0.491	regulation of transcription, DNA-dependent
AF116571	Sox-13	SRY-box 13	1q32	0.49	regulation of transcription, DNA-dependent
AL136875	CIP150	KIAA1432	9p24.1	0.49	---
AK026366	ZNF677	Zinc finger protein 677	19q13.42	0.49	regulation of transcription, DNA-dependent
U80034	MIPEP	mitochondrial intermediate peptidase	13q12	0.49	proteolysis and peptidolysis
NM_022825	PORCN	porcupine	Xp11.23	0.49	---
AF084943	MINPP1	multiple inositol polyphosphate histidine phosphatase, 1	10q23	0.49	polyphosphate metabolism
AF047022	ATF1	activating transcription factor 1	12q13	0.49	regulation of transcription, DNA-dependent
U79291	PTPN11	protein tyrosine phosphatase, non-receptor type 11	12q24	0.49	signal transduction
NM_016072	CGI-141	CGI-141 protein	12p12.3	0.49	vesicle-mediated transport
NM_002553	ORC5L	origin recognition complex, subunit 5-like	7q22.1	0.49	DNA replication
BC000325	DPAGT1	dolichyl-phosphate N-acetylglucosaminephosphotransferase 1	11q23.3	0.489	lipid metabolism
NM_024106	ZNF426	zinc finger protein 426	19p13.2	0.489	regulation of transcription, DNA-dependent
AI860690	GTPBP5	GTP binding protein 5	20q13.33	0.489	---
AA923354	MAOA	Monoamine oxidase A	Xp11.4	0.489	electron transport
NM_015720	PODLX2	endoglycan	3q21.3	0.489	---
AL133580	SCOC	short coiled-coil protein	4q31.1	0.489	---
N49268	KLF12	Kruppel-like factor 12	13q22	0.489	regulation of transcription from Pol II promoter
U46006	CSRP2	cysteine and glycine-rich protein 2	12q21.1	0.489	cell growth
AL558987	RNF149	Ring finger protein 149	2q12.1	0.489	proteolysis and peptidolysis
AI801951	KIAA0240	KIAA0240	6p21.1	0.489	---
AA632147	PAWR	PRKC, apoptosis, WT1, regulator	12q21	0.489	negative regulation of transcription from Pol II promoter
NM_017774	CDKAL1	CDK5 regulatory subunit associated protein 1-like 1	6p22.2	0.488	---
AB011151	ZCCHC14	zinc finger, CCHC domain containing 14	16q24.2	0.488	---
AF207547	LATS2	LATS, large tumor suppressor, homolog 2	13q11	0.488	protein amino acid phosphorylation
AV657604	ARFGEF2	ADP-ribosylation factor guanine nucleotide-exchange factor 2	20q13.13	0.488	exocytosis
BF791544	KRTAP4-7	Keratin associated protein 4-7	---	0.488	---
AK021807	LRP11	Low density lipoprotein receptor-related protein 11	6q24.3	0.488	---
AI816713	SHOX2	Short stature homeobox 2	3q25	0.488	regulation of transcription, DNA-dependent
AF288208	B3GN-T2	UDP-GlcNAc:betaGal beta-1,3-N-acetylglucosaminyltransferase 2	2p15	0.488	protein amino acid glycosylation
AW874308	OR7E38P	olfactory receptor, family 7, subfamily E, member 38 pseudogene	---	0.488	---
D87077	DKFZp686P0250	KIAA0240	6p21.1	0.488	---
AF017061	CUL5	cullin 5	11q22	0.488	G1/S transition of mitotic cell cycle
AF109196	CLIC4	chloride intracellular channel 4	1p36.11	0.488	ion transport
BC006351	WDR74	WD repeat domain 74	11q12.3	0.487	---
AF124489	HSU52521	ADP-ribosylation factor interacting protein 1	4q31.3	0.487	---
NM_002857	PXF	peroxisomal biogenesis factor 19	1q22	0.487	peroxisome organization and biogenesis
AW149364	SRPK2	SFRS protein kinase 2	7q22	0.487	protein amino acid phosphorylation
NM_021994	ZNF277	zinc finger protein 277	7q31.1	0.487	---
BG034328	TFDP2	Transcription factor Dp-2	3q23	0.486	regulation of cell cycle
CA430402	LRPPRC	Leucine-rich PPR-motif containing	2p22.1	0.486	---
NM_024576	OGFRL1	opioid growth factor receptor-like 1	6q13	0.486	cell growth and/or maintenance
AL133033	TRAP2	thyroid hormone receptor associated protein 2	12q24.22	0.486	---
NM_000629	IFNAR1	interferon (alpha, beta and omega) receptor 1	21q22.1	0.486	cell surface receptor linked signal transduction
NM_003628	PKP4	plakophilin 4	2q23	0.486	cell adhesion
NM_017635	CGI-85	CGI-85 protein	11q13.2	0.486	---
BG538800	ZNF473	Zinc finger protein 473	19q13.33	0.486	regulation of transcription, DNA-dependent
H97931	SPRED2	Sprouty-related, EVH1 domain containing 2	2p14	0.486	---
AI380378	TANC1	Tetratricopeptide repeat, ankyrin repeat and coiled-coil containing 1	---	0.485	---
AV713913	OSTM1	Osteopetrosis associated transmembrane protein 1	---	0.485	---
AI990523	ANKS1A	Ankyrin repeat and sterile alpha motif domain containing 1A	6p21.31	0.485	regulation of transcription, DNA-dependent
H98105	STAT2	Signal transducer and activator of transcription 2	12q13.13	0.485	regulation of transcription from Pol II promoter
NM_004468	FHL3	four and a half LIM domains 3	1p34	0.485	muscle development
AW593244	SPTBN1	Spectrin, beta, non-erythrocytic 1	2p21	0.485	---
U67085	PRUNE	prune homolog	1q21	0.485	---
NM_016055	MRPL48	mitochondrial ribosomal protein L48	11q13.3	0.485	protein biosynthesis
BF978647	GFM1	G elongation factor, mitochondrial 1	3q25.1	0.484	---
BC003092	RBBP4	retinoblastoma binding protein 4	1p34.3	0.484	DNA replication
AU158062	RAB2	RAB2, member RAS oncogene family	8q12.1	0.484	intracellular protein transport
NM_004950	DSPG3	dermatan sulfate proteoglycan 3	12q21	0.484	pregnancy
NM_007203	PALM2-AKAP2	PALM2-AKAP2 protein	9q31	0.484	---
NM_006513	SERS	seryl-tRNA synthetase	1p13.3	0.484	tRNA processing
BF511315	GPR124	G protein-coupled receptor 124	8p11.23	0.484	---
NM_004728	DDX21	DEAD (Asp-Glu-Ala-Asp) box polypeptide 21	10q21	0.484	---
NM_021122	ACSL1	acyl-CoA synthetase long-chain family member 1	4q34	0.484	---
BG339560	UBXD7	UBX domain containing 7	3q29	0.483	---
R61539	TMEM24	Transmembrane protein 24	11q23.3	0.483	---
AF086012	PPA2	Pyrophosphatase 2	4q25	0.483	---
BE502377	SH3BP2	SH3-domain binding protein 2	4p16.3	0.483	intracellular signaling cascade
AI885021	TRIM11	Tripartite motif-containing 11	1q42.13	0.483	---
NM_005981	TSPAN31	tetraspanin 31	12q13.3	0.483	positive regulation of cell proliferation
AW119060	ZNF558	Zinc finger protein 558	19p13.2	0.483	regulation of transcription, DNA-dependent
AI659645	USP42	Ubiquitin specific peptidase 42	7p22.2	0.483	ubiquitin-dependent protein catabolism
M94859	CANX	calnexin	5q35	0.483	protein secretion
D50579	CES2	carboxylesterase 2	16q22.1	0.483	---
AL359577	KBTBD6	kelch repeat and BTB domain containing 6	13q13.3	0.482	---
NM_020122	KCMF1	potassium channel modulatory factor 1	2p11.2	0.482	---
NM_030963	RNF146	ring finger protein 146	6q22.1	0.482	---
X72631	NR1D1 // THRA	nuclear receptor subfamily 1, group D, member 1 // thyroid hormone receptor, alpha (erythroblastic leukemia viral oncogene homolog	17q11.2	0.482	regulation of transcription, DNA-dependent
AL050226	SUCLG2	succinate-CoA ligase, GDP-forming, beta subunit	3p14.3	0.482	---
NM_005028	PIP5K2A	phosphatidylinositol-4-phosphate 5-kinase, type II, alpha	10p12.32	0.482	glycerophospholipid metabolism
NM_022969	FGFR2	fibroblast growth factor receptor 2	10q26	0.482	---
AL117499	LSM14A	LSM14A, SCD6 homolog A	19q13.12	0.482	regulation of transcription, DNA-dependent
AK000826	RAB7A	RAB7A, member RAS oncogene family	3q21.3	0.482	endocytosis
BF057821	DCUN1D1	DCN1, defective in cullin neddylation 1, domain containing 1	3q26.3	0.482	---
M28882	MCAM	melanoma cell adhesion molecule	11q23.3	0.482	cell adhesion
AI798098	PCGF5	Polycomb group ring finger 5	10q23.33	0.482	---
AV723177	FTSJ1	FtsJ homolog 1	Xp11.23	0.481	rRNA processing
NM_016645	NEUGRIN	mesenchymal stem cell protein DSC92	15q26.1	0.481	regulation of transcription, DNA-dependent
BC002809	DR1	down-regulator of transcription 1, TBP-binding	1p22.1	0.481	negative regulation of transcription from Pol II promoter
AF176699	FBXL4	F-box and leucine-rich repeat protein 4	6q16.1	0.481	---
AA831661	FAM100B	Family with sequence similarity 100, member B	17q25.3	0.481	---
BF059159	ROBO1	Roundabout, axon guidance receptor, homolog 1	3p14.2	0.481	---
AL512707	DDX27	DEAD (Asp-Glu-Ala-Asp) box polypeptide 27	20q13.13	0.481	---
M28213	RAB2A	member RAS oncogene family	8q12.1	0.48	intracellular protein transport
BF063192	ZNF264	zinc finger protein 264	19q13.4	0.48	regulation of transcription, DNA-dependent
NM_001938	DR1	down-regulator of transcription 1, TBP-binding	1p22.1	0.48	negative regulation of transcription from Pol II promoter
BC001041	NSUN2	NOL1/NOP2/Sun domain family, member 2	5p15.32	0.48	---
NM_000181	GUSB	glucuronidase, beta	7q21.11	0.48	carbohydrate metabolism
NM_005901	SMAD2	SMAD family member 2	18q21.1	0.48	regulation of transcription, DNA-dependent
BE670492	LOC728913	Similar to Reticulocalbin-1 precursor	---	0.48	---
N26029	LOC492311	Similar to bovine IgA regulatory protein	---	0.48	---
AL565621	COTL1	Coactosin-like 1	16q24.1	0.48	---
AI686514	ANKRD11	Ankyrin repeat domain 11	16q24.3	0.48	---
AF077973	CLN3	ceroid-lipofuscinosis, neuronal 3, juvenile	16p12.1	0.48	protein folding
AF100763	PRKAA1	protein kinase, AMP-activated, alpha 1 catalytic subunit	5p12	0.48	protein amino acid phosphorylation
BC000496	PEX19	peroxisomal biogenesis factor 19	1q22	0.48	peroxisome organization and biogenesis
NM_000819	GART	phosphoribosylglycinamide formyltransferase	21q22.1	0.48	---
AB018345	KIAA0802	KIAA0802	18p11.22	0.479	---
AL136863	WDR24	WD repeat domain 24	16p13.3	0.479	electron transport
BF940276	RFNG	RFNG O-fucosylpeptide 3-beta-N-acetylglucosaminyltransferase	17q25	0.479	membrane protein ectodomain proteolysis
BF033242	CES2	Carboxylesterase 2	16q22.1	0.479	---
NM_001659	ARF3	ADP-ribosylation factor 3	12q13	0.479	intracellular protein transport
NM_005053	RAD23A	RAD23 homolog A	19p13.2	0.479	nucleotide-excision repair
AI244335	STYXL1	Serine/threonine/tyrosine interacting-like 1	7q11.23	0.479	protein amino acid dephosphorylation
H93013	NFE2L1	Nuclear factor-like 1	17q21.3	0.479	---
AF329696	TNKS2	TRF1-interacting ankyrin-related ADP-ribose polymerase 2	10q23.3	0.479	telomerase-dependent telomere maintenance
NM_016069	Magmas	mitochondria-associated protein involved in granulocyte-macrophage colony-stimulating factor signal transduction	16p13.3	0.479	---
AF005422	CLNS1A	chloride channel, nucleotide-sensitive, 1A	11q13.5	0.479	transport
NM_003595	TPST2	tyrosylprotein sulfotransferase 2	22q12.1	0.479	peptidyl-tyrosine sulfation
BF591611	ZADH2	Zinc binding alcohol dehydrogenase, domain containing 2	18q22.3	0.479	---
BC006403	NCK1	NCK adaptor protein 1	3q21	0.479	signal complex formation
BC018748	ZBTB26	zinc finger and BTB domain containing 26	9q34.11	0.479	regulation of transcription, DNA-dependent
AW026449	RABL5	RAB, member RAS oncogene family-like 5	7q22.1	0.478	---
BC001144	DNAJB11	DnaJ (Hsp40) homolog, subfamily B, member 11	3q28	0.478	protein folding
BC003525	MAX	MYC associated factor X	14q23	0.478	transcription from Pol II promoter
NM_144573	NEXN	nexilin	1p31.1	0.478	---
AL136897	LSG1	large subunit GTPase 1 homolog	3q29	0.478	regulation of transcription, DNA-dependent
AA602532	TPP1	Tripeptidyl peptidase I	11p15	0.478	proteolysis and peptidolysis
BC013916	PCNP	PEST proteolytic signal containing nuclear protein	3q12.3	0.478	---
BE274422	RPL22L1	Ribosomal protein L22-like 1	3q26.31	0.478	---
NM_014311	SMUG1	single-strand selective monofunctional uracil DNA glycosylase	12q13.11	0.478	DNA repair
AL109788	PRDM15	PR domain containing 15	21q22.3	0.478	regulation of transcription, DNA-dependent
AJ277587	SPIRE1	spire homolog 1	18p11.21	0.477	---
NM_002451	MTAP	methylthioadenosine phosphorylase	9p21	0.477	---
NM_003725	RODH	3-hydroxysteroid epimerase	12q13	0.477	androgen catabolism
BG168247	NUS1	Nuclear undecaprenyl pyrophosphate synthase 1 homolog	6q22.31	0.477	---
AK092243	PHF4	PHD finger protein 21B	22q13.31	0.477	regulation of transcription, DNA-dependent
AA195936	YIPF6	Yip1 domain family, member 6	Xq12	0.477	---
NM_022373	HERPUD2	HERPUD family member 2	7p14.2	0.477	---
AI302106	RAP2A	RAP2A, member of RAS oncogene family	13q34	0.477	signal transduction
AI621079	COPA	Coatomer protein complex, subunit alpha	1q23	0.477	intracellular protein transport
BE550362	ABCC5	ATP-binding cassette, sub-family C, member 5	3q27	0.477	---
AL524175	LRRC58	Leucine rich repeat containing 58	3q13.33	0.477	---
NM_004278	PIGL	phosphatidylinositol glycan, class L	17p12	0.477	GPI anchor biosynthesis
NM_006407	ARL6IP5	ADP-ribosylation-like factor 6 interacting protein 5	3p14	0.477	---
AL542544	MKI67IP	MKI67interacting nucleolar phosphoprotein	2q14.3	0.477	---
BE380045	BIRC4	Baculoviral IAP repeat-containing 4	Xq25	0.476	apoptosis
AV756026	CHD2	Chromodomain helicase DNA binding protein 2	15q26	0.476	chromatin assembly/disassembly
NM_014918	CHSY1	carbohydrate synthase 1	15q26.3	0.476	---
BC010363	LINS1	lines homolog 1	15q26.3	0.476	---
NM_002896	RBM4	RNA binding motif protein 4	11q13	0.476	RNA processing
AF083441	EIF1	eukaryotic translation initiation factor 1	17q21.31	0.476	regulation of translational initiation
BC003586	ARMC10	armadillo repeat containing 10	7q22.1	0.476	---
S72904	COVA1	cytosolic ovarian carcinoma antigen 1	Xq25	0.476	regulation of cell growth
NM_025160	WDR26	WD repeat domain 26	1q42.12	0.476	---
NM_012111	AHSA1	activator of heat shock 90kDa protein ATPase homolog 1	14q23.3	0.476	---
NM_000447	PSEN2	presenilin 2	1q31	0.476	chromosome organization and biogenesis
AB018322	TMCC1	transmembrane and coiled-coil domain family 1	3q21.3	0.476	---
BG260087	CXADR	Coxsackie virus and adenovirus receptor	---	0.476	---
NM_002296	LBR	lamin B receptor	1q42.1	0.475	---
AI631140	MECP2	Methyl CpG binding protein 2	Xq28	0.475	negative regulation of transcription from Pol II promoter
AB049957	MRP63	mitochondrial ribosomal protein 63	---	0.475	---
NM_004612	TGFBR1	transforming growth factor, beta receptor I	9q22	0.475	protein amino acid phosphorylation
NM_007043	KRR1	small subunit processome component, homolog	12q21.1	0.475	---
BC002716	TMEM164	transmembrane protein 164	Xq22.3	0.475	---
AY029208	COL6A2	collagen, type VI, alpha 2	21q22.3	0.475	muscle development
AW276522	SLC6A8	Solute carrier family 6, member 8	Xq28	0.475	small molecule transport
BE674658	CDC2L2	Cell division cycle 2-like 2	---	0.475	---
AK022128	LRCH2	leucine-rich repeats and calponin homology domain containing 2	Xq24	0.475	---
AW190479	LOC493754	RAB guanine nucleotide exchange factor 1 pseudogene	---	0.475	---
NM_007246	KLHL2	kelch-like 2, Mayven	4q21.2	0.475	---
BC005154	ZNF146	zinc finger protein 146	19q13.1	0.474	regulation of transcription, DNA-dependent
BC034248	NBR2	neighbor of BRCA1 gene 2	17q21	0.474	---
W67995	FXC1	Fracture callus 1 homolog	11p15.5	0.474	protein targeting
AC003682	FLJ20557	FLJ20557 protein	---	0.474	---
W72455	FLJ25476	FLJ25476 protein	1p34.3	0.474	---
AW450901	BACH2	BTB and CNC homology 1, basic leucine zipper transcription factor 2	6q15	0.474	regulation of transcription, DNA-dependent
NM_001348	DAPK3	death-associated protein kinase 3	19p13.3	0.474	protein amino acid phosphorylation
NM_025150	FLJ12528	threonyl-tRNA synthetase	1q21.3	0.474	---
AI754416	CDC42EP3	CDC42 effector protein3	2p21	0.474	---
BC004819	PLDN	pallidin homolog	15q15.1	0.474	synaptic vesicle docking
BF590675	DNAJB14	DnaJ (Hsp40) homolog, subfamily B, member 14	4q23	0.474	DNA methylation
BE880703	SGPP1	Sphingosine-1-phosphate phosphatase 1	14q23.2	0.474	---
R78668	CDKN1C	Cyclin-dependent kinase inhibitor 1C	11p15.5	0.473	regulation of CDK activity
AI925361	KCTD15	Potassium channel tetramerisation domain containing 15	19q13.12	0.473	potassium ion transport
BG503479	B4GALT6	UDP-Gal:betaGlcNAc beta 1,4- galactosyltransferase, polypeptide 6	18q11	0.473	---
NM_004053	BYSL	bystin-like	6p21.1	0.473	cell adhesion
AI168767	TRMT5	TRM5 tRNA methyltransferase 5 homolog	14q23.1	0.473	---
N71874	LRRN1	Leucine rich repeat neuronal 1	3p26.2	0.473	---
W19983	OSBPL1A	Oxysterol binding protein-like 1A	18q11.1	0.473	steroid metabolism
AL541655	TMEM49	Transmembrane protein 49	17q23.2	0.473	---
BE968576	MCART1	Mitochondrial carrier triple repeat 1	9p13.3	0.473	transport
AF277180	MRPS10	mitochondrial ribosomal protein S10	6p21.1	0.473	protein biosynthesis
AF003114	CYR61	cysteine-rich, angiogenic inducer, 61	1p31	0.473	embryogenesis and morphogenesis
AA904674	KIAA0100	KIAA0100	17q11.2	0.473	---
BC000576	QDPR	quinoid dihydropteridine reductase	4p15.31	0.473	dihydrobiopterin reduction
CA337502	ATF1	Activating transcription factor 1	---	0.473	---
AA102581	USP31	Ubiquitin specific peptidase 31	16p12.3	0.473	ubiquitin-dependent protein catabolism
AK025647	CDV3	CDV3 homolog	3q22.1	0.473	cell proliferation
AB020966	RNMT	RNA methyltransferase	18p11.22	0.473	mRNA capping
NM_018060	FLJ10326	mitochondrial isoleucine tRNA synthetase	1q42.11	0.473	---
BC041560	ABCC4	ATP-binding cassette, sub-family C, member 4	13q32	0.472	---
BC022377	LARP4	La ribonucleoprotein domain family, member 4	12q13.12	0.472	---
AI161380	CINP	Cyclin-dependent kinase 2-interacting protein	---	0.472	---
AA741071	GPBP1L1	GC-rich promoter binding protein 1-like 1	1p34.1	0.472	---
AI332397	EIF4A2	Eukaryotic translation initiation factor 4A, isoform 2	3q28	0.472	regulation of translational initiation
X63381	MEF2A	MADS box transcription enhancer factor 2, polypeptide A	15q26	0.472	regulation of transcription, DNA-dependent
NM_014851	KLHL21	kelch-like 21	1p36.23	0.472	---
NM_005436	CCDC6	coiled-coil domain containing 6	10q21	0.472	cell growth and/or maintenance
L21934	SOAT1	sterol O-acyltransferase 1	1q25	0.471	cholesterol metabolism
U47635	MTMR6	myotubularin related protein 6	13q12	0.471	---
NM_014011	SOCS5	suppressor of cytokine signaling 5	2p21	0.471	regulation of cell growth
AL049923	OSBPL8	oxysterol binding protein-like 8	12q14	0.471	---
NM_018361	LPAAT-e	acid acyltransferase-epsilon	8p23.1	0.471	phospholipid biosynthesis
NM_005197	CHES1	checkpoint suppressor 1	14q24.3	0.471	DNA damage response, signal transduction resulting in cell cycle arrest
NM_006307	SRPX	sushi-repeat-containing protein, X-linked	Xp21.1	0.471	cell adhesion
BG291007	NMD3	NMD3 homolog	3q26.1	0.471	electron transport
AI806207	VGLL4	Vestigial like 4	3p25.2	0.471	---
BG180887	LZIC	Leucine zipper and CTNNBIP1 domain containing	1p36.22	0.471	---
NM_003217	TEGT	testis enhanced gene transcript	12q12	0.471	apoptosis
BC001025	RCL1	RNA terminal phosphate cyclase-like 1	9p24.1	0.471	---
NM_000627	LTBP1	latent transforming growth factor beta binding protein 1	2p22	0.471	---
AB024334	YWHAG	tyrosine 3-monooxygenase/tryptophan 5-monooxygenase activation protein, gamma polypeptide	7q11.23	0.471	---
M19156	KRT10	keratin 10	17q21	0.47	---
BF809517	ZNF588	Zinc finger protein 588	---	0.47	---
NM_005080	XBP1	X-box binding protein 1	22q12.1	0.47	---
NM_006079	CITED2	Cbp/p300-interacting transactivator, with Glu/Asp-rich carboxy-terminal domain, 2	6q23.3	0.47	regulation of transcription from Pol II promoter
NM_016086	MK-STYX	map kinase phosphatase-like protein MK-STYX	7q11.23	0.47	protein amino acid dephosphorylation
NM_002593	PCOLCE	procollagen C-endopeptidase enhancer	7q22	0.47	cell growth and/or maintenance
BG393476	MRPS10	Mitochondrial ribosomal protein S10	6p21.1	0.47	protein biosynthesis
NM_003768	PEA-15	phosphoprotein enriched in astrocytes 15	1q21.1	0.47	small molecule transport
AI655972	LRRC28	Leucine rich repeat containing 28	15q26.3	0.47	---
NM_004401	DFFA	DNA fragmentation factor, alpha polypeptide	1p36.3	0.47	DNA fragmentation
NM_000351	STS	steroid sulfatase, arylsulfatase C, isozyme S	Xp22.32	0.469	steroid catabolism
D31887	SLC39A14	solute carrier family 39 , member 14	8p21.2	0.469	---
BC002488	SERBP1	SERPINE1 mRNA binding protein 1	1p31	0.469	regulation of transcription, DNA-dependent
NM_016142	HSD17B12	hydroxysteroid dehydrogenase 12	11p11.2	0.469	metabolism
NM_004300	ACP1	acid phosphatase 1, soluble	2p25	0.469	---
AW003734	ZRANB1	Zinc finger, RAN-binding domain containing 1	10q26.2	0.469	---
NM_014178	STXBP6	syntaxin binding protein 6	14q11.2	0.469	---
BC003549	ECHDC1	enoyl Coenzyme A hydratase domain containing 1	6q22.33	0.469	metabolism
NM_014028	OSTM1	osteopetrosis associated transmembrane protein 1	6q21	0.469	---
BC001647	FAM118B	family with sequence similarity 118, member B	11q24.2	0.468	---
NM_016205	PDGFC	platelet derived growth factor C	4q32	0.468	---
NM_000411	HLCS	holocarboxylase synthetase	21q22.1	0.468	protein modification
AK000780	GFM1	G elongation factor, mitochondrial 1	3q25.1	0.468	---
NM_019081	LKAP	limkain b1	16p13.13	0.468	---
T32429	BAG4	BCL2-associated athanogene 4	8p11.23	0.468	apoptosis
AF091093	UBE4B	ubiquitination factor E4B	1p36.3	0.468	protein folding
AI928526	JTV1	JTV1 gene	7p22	0.468	response to stress
AB011113	WDR7	WD repeat domain 7	18q21.1	0.468	---
NM_005426	TP53BP2	tumor protein p53 binding protein, 2	1q42.1	0.468	regulation of cell cycle
NM_019069	WDR5B	WD repeat domain 5B	3q21.1	0.468	G-protein coupled receptor protein signaling pathway
BE561596	MTA1	Metastasis associated 1	14q32.3	0.467	regulation of transcription, DNA-dependent
AA131826	SPTBN1	Spectrin, beta, non-erythrocytic 1	2p21	0.467	---
NM_016101	CGI-37	comparative gene identification transcript 37	16q22.1	0.467	---
AK001022	ISL2	ISL2 transcription factor, LIM/homeodomain	15q23	0.467	regulation of transcription, DNA-dependent
NM_021627	SENP2	SUMO1/sentrin/SMT3 specific protease 2	3q28	0.467	proteolysis and peptidolysis
NM_014878	PEN	KIAA0020	9p24.2	0.467	---
NM_014343	CLDN15	claudin 15	7q11.22	0.467	---
N91520	ZNF202	Zinc finger protein 202	11q23.3	0.467	regulation of transcription, DNA-dependent
BF510572	ZNF213	Zinc finger protein 213	16p13.3	0.467	regulation of transcription, DNA-dependent
AI114716	QKI	Quaking homolog, KH domain RNA binding	6q26	0.467	signal transduction
AI753038	ZNF283	Zinc finger protein 283	19q13.32	0.467	---
AA194254	PKP4	Plakophilin 4	2q23	0.467	// not recorded
BF056778	LIAS	Lipoic acid synthetase	4p14	0.467	lipoate biosynthesis
NM_025073	SIKE	suppressor of IKK epsilon	1p13.1	0.467	---
AF011793	DNAJA2	DnaJ (Hsp40) homolog, subfamily A, member 2	16q11.1	0.466	regulation of cell cycle
NM_005920	MEF2D	MADS box transcription enhancer factor 2, polypeptide D	1q12	0.466	regulation of transcription, DNA-dependent
AL556190	CSDA	Cold shock domain protein A	12p13.1	0.466	negative regulation of transcription from Pol II promoter
BC001001	VPS8	vacuolar protein sorting 8 homolog	3q28	0.466	---
BG479112	FBXO36	F-box protein 36	2q37.1	0.466	---
NM_014899	RHOBTB3	Rho-related BTB domain containing 3	5q15	0.466	---
BC020691	PBEF1	pre-B-cell colony enhancing factor 1	7q22.2	0.466	---
AK001814	CEBPZ	CCAAT/enhancer binding protein zeta	---	0.466	---
NM_004627	WRB	tryptophan rich basic protein	21q22.3	0.466	---
AA521508	ZMYM4	Zinc finger, MYM-type 4	1p32	0.465	development
AI935246	KPNA4	Karyopherin alpha 4	3q25.33	0.465	NLS-bearing substrate-nucleus import
NM_004375	COX11	COX11 homolog, cytochrome c oxidase assembly protein	17q22	0.465	respiratory gaseous exchange
NM_002097	GTF3A	general transcription factor IIIA	13q12.3	0.465	regulation of transcription, DNA-dependent
AK025063	FAM84A	Family with sequence similarity 84, member A	2p25.1	0.465	---
NM_018184	ARL10C	ADP-ribosylation factor-like 10C	3p26.1	0.465	small GTPase mediated signal transduction
NM_020390	EIF5A2	eukaryotic translation initiation factor 5A2	3q26.2	0.465	translational initiation
X71810	RBBP4	retinoblastoma binding protein 4	1p34.3	0.465	DNA replication
AI659020	GFM1	G elongation factor, mitochondrial 1	3q25.1	0.465	---
BC000050	NOB1	NIN1/RPN12 binding protein 1 homolog	16q22.3	0.465	---
NM_006991	ZNF197	zinc finger protein 197	3p21	0.465	---
NM_022149	MAGEF1	melanoma antigen, family F, 1	3q13	0.465	---
NM_006169	NNMT	nicotinamide N-methyltransferase	11q23.1	0.465	---
NM_005418	ST5	suppression of tumorigenicity 5	11p15	0.464	---
NM_002504	NFX1	nuclear transcription factor, X-box binding 1	9p13.3	0.464	negative regulation of transcription from Pol II promoter
AW055237	ARL8B	ADP-ribosylation factor-like 8B	3p26.1	0.464	small GTPase mediated signal transduction
AF505656	ZNF12	zinc finger protein 12	7p22.2	0.464	regulation of transcription, DNA-dependent
BE880245	GNS	Glucosamine-6-sulfatase	12q14	0.464	glycosaminoglycan catabolism
NM_004757	SCYE1	small inducible cytokine subfamily E, member 1	4q25	0.464	tRNA aminoacylation for protein translation
NM_004626	WNT11	wingless-type MMTV integration site family, member 11	11q13.5	0.464	signal transduction
N33167	CDKN1C	Cyclin-dependent kinase inhibitor 1C	11p15.5	0.464	regulation of CDK activity
AI343248	SFRS2B	Splicing factor, arginine/serine-rich 2B	---	0.464	---
BC006088	SERINC3	serine incorporator 3	20q13.1	0.463	---
AI693543	ZNF232	Zinc finger protein 232	---	0.463	---
AF109294	MTAP	methylthioadenosine phosphorylase	9p21	0.463	---
BF572938	RAD23A	RAD23 homolog A	19p13.2	0.463	nucleotide-excision repair
AL118843	PDE4DIP	Phosphodiesterase 4D interacting protein	---	0.463	---
AK094028	KIAA1806	zinc finger protein 333	19p13	0.463	regulation of transcription, DNA-dependent
AI807498	ZNF564	Zinc finger protein 564	---	0.463	---
NM_003676	DEGS	degenerative spermatocyte homolog, lipid desaturase	1q42.12	0.463	fatty acid desaturation
NM_138473	SP1	Sp1 transcription factor	12q13.1	0.463	---
AF229062	NLRP1	NLR family, pyrin domain containing 1	17p13	0.463	---
NM_014744	TBC1D5	TBC1 domain family, member 5	3p24.3	0.462	---
AI743396	KCMF1	Potassium channel modulatory factor 1	2p11.2	0.462	---
M20776	COL6A1	collagen, type VI, alpha 1	21q22.3	0.462	regulation of transcription, DNA-dependent
AL117525	AKT3	v-akt murine thymoma viral oncogene homolog 3	1q43	0.462	protein amino acid phosphorylation
NM_015542	UPF2	UPF2 regulator of nonsense transcripts homolog	10p14	0.462	---
NM_004475	FLOT2	flotillin 2	17q11	0.462	---
AF320070	EHD4	Homo sapiens hepatocellular carcinoma-associated protein HCA10 mRNA, complete cds.	15q11.1	0.462	---
W46406	MICALL1	MICAL-like 1	22q13.1	0.462	regulation of transcription, DNA-dependent
NM_012280	FTSJ1	FtsJ homolog 1	Xp11.23	0.462	rRNA processing
NM_014901	RNF44	ring finger protein 44	5q35.3	0.461	---
NM_006644	HSPH1	heat shock 105kDa/110kDa protein 1	13q12.3	0.461	---
AF000672	ELK1	ELK1, member of ETS oncogene family	Xp11.2	0.461	regulation of transcription, DNA-dependent
AK023289	NXT2	nuclear transport factor 2-like export factor 2	Xq23	0.461	mRNA processing
AC004010	AMIGO2	adhesion molecule with Ig-like domain 2	12q13.11	0.461	---
AB045118	FRAT2	frequently rearranged in advanced T-cell lymphomas 2	10q24.1	0.461	---
AA424065	LYRM7	Lyrm7 homolog	5q31.1	0.461	---
NM_003316	TTC3	tetratricopeptide repeat domain 3	21q22.2	0.461	pathogenesis
AI005245	ZBTB38	Zinc finger and BTB domain containing 38	3q23	0.461	---
NM_152396	METTL6	methyltransferase like 6	3p25.1	0.46	---
AA524345	SNX4	Sorting nexin 4	3q21.2	0.46	intracellular protein transport
AF141304	RAB5C	RAB5C, member RAS oncogene family	17q21.2	0.46	intracellular protein transport
NM_006153	NCK1	NCK adaptor protein 1	3q21	0.46	signal complex formation
BE644816	LOC441241	Vitamin K epoxide reductase complex, subunit 1-like 1 pseudogene	7q11.21	0.46	---
AY124188	MI-ER1	mesoderm induction early response 1 homolog	1p31.3	0.46	---
NM_001552	IGFBP-4	insulin-like growth factor binding protein 4	17q12	0.46	regulation of cell growth
NM_014275	MGAT4B	mannosyl-glycoprotein beta-1,4-N-acetylglucosaminyltransferase, isoenzyme B	5q35	0.46	N-glycan processing
AW134977	TPCN2	Two pore segment channel 2	11q13.1	0.459	cation transport
NM_005245	FAT1	FAT tumor suppressor homolog 1	4q34	0.459	cell adhesion
AI741514	ALPK2	Alpha-kinase 2	18q21.31	0.459	protein amino acid phosphorylation
NM_012265	RHBDD3	rhomboid domain containing 3	22q12.1	0.459	---
AK025122	MIA3	melanoma inhibitory activity family, member 3	1q42.12	0.459	---
AL044326	PFAS	Phosphoribosylformylglycinamidine synthase	17p13.1	0.459	---
NM_012341	GTPBP4	GTP binding protein 4	10p15	0.459	---
BC022451	SETD6	SET domain containing 6	16q13	0.459	---
BC005094	TMEM79	transmembrane protein 79	1q23.1	0.459	---
NM_020310	MNT	MAX binding protein	17p13.3	0.458	regulation of cell cycle
AA813018	TJP1	Tight junction protein 1	15q13	0.458	intercellular junction assembly
AB026118	MALT1	mucosa associated lymphoid tissue lymphoma translocation gene 1	18q21	0.458	proteolysis and peptidolysis
D21262	NOLC1	nucleolar and coiled-body phosphoprotein 1	10q24.32	0.458	rRNA processing
AV716798	ZC3H15	Zinc finger CCCH-type containing 15	2q32.2	0.458	---
BG530850	DDX18	DEAD (Asp-Glu-Ala-Asp) box polypeptide 18	2q14.2	0.458	---
NM_002012	FHIT	fragile histidine triad gene	3p14.2	0.458	nucleotide metabolism
J04178	HEXA	Hexosaminidase A	15q23	0.457	carbohydrate metabolism
AI984061	ZFAND2A	Zinc finger, AN1-type domain 2A	7p22.3	0.457	electron transport
AF010227	NCOA3	nuclear receptor coactivator 3	20q12	0.457	regulation of transcription, DNA-dependent
NM_015726	WDR42A	WD repeat domain 42A	1q22	0.457	---
NM_006636	MTHFD2	methylenetetrahydrofolate dehydrogenase 2	2p13.1	0.457	one-carbon compound metabolism
NM_002065	GLUL	glutamate-ammonia ligase	1q31	0.457	regulation of neurotransmitter levels
NM_004738	VAPB	vesicle-associated membrane protein-associated protein B and C	20q13	0.457	protein complex assembly
AL574669	ACBD6	Acyl-Coenzyme A binding domain containing 6	1q25.1	0.457	---
AF069681	KHDRBS3	KH domain containing, RNA binding, signal transduction associated 3	8q24.2	0.457	spermatogenesis
NM_015577	RAI14	retinoic acid induced 14	5p13.3	0.457	---
AW575816	USP42	Ubiquitin specific peptidase 42	7p22.2	0.457	ubiquitin-dependent protein catabolism
NM_002646	PIK3C2B	phosphoinositide-3-kinase, class 2, beta polypeptide	1q32	0.457	intracellular signaling cascade
BC003617	RAB6A	RAB6A, member RAS oncogene family	11q13.3	0.457	intracellular protein transport
NM_006884	SHOX2	short stature homeobox 2	3q25	0.456	regulation of transcription, DNA-dependent
NM_024947	PHC3	polyhomeotic homolog 3	3q26.31	0.456	---
NM_006241	PPP1R2	protein phosphatase 1, regulatory subunit 2	3q29	0.456	glycogen metabolism
NM_014366	NS	nucleostemin	3p21.31	0.456	---
NM_004789	LHX2	LIM homeobox 2	9q33	0.456	regulation of transcription, DNA-dependent
AF113129	ATP6V1A	ATPase, H+ transporting, lysosomal 70kDa, V1 subunit A	3q13.31	0.456	ATP biosynthesis
BE646554	TBC1D9	TBC1 domain family, member 9	4q31.1	0.456	---
W74494	PAK2	P21-activated kinase 2	3q29	0.456	protein amino acid phosphorylation
BC003049	SERBP1	SERPINE1 mRNA binding protein 1	1p31	0.456	regulation of transcription, DNA-dependent
BC034784	ZMYND11	zinc finger, MYND domain containing 11	10p14	0.456	regulation of transcription, DNA-dependent
BG573647	PXK	PX domain containing serine/threonine kinase	3p21.2	0.456	intracellular signaling cascade
BC001189	SECISBP2	SECIS binding protein 2	9q22.2	0.455	---
AL133561	DKFZP434B061	DKFZP434B061 protein	13p13	0.455	---
NM_004741	NOLC1	nucleolar and coiled-body phosphoprotein 1	10q24.32	0.455	rRNA processing
AF274753	ANKH	ankylosis, progressive homolog	5p15.1	0.455	skeletal development
NM_014885	ANAPC10	anaphase-promoting complex subunit 10	4q31	0.455	cell cycle
AB033060	AHRR // PDCD6	aryl-hydrocarbon receptor repressor // programmed cell death 6	---	0.455	---
AI950007	FAM27E3	Family with sequence similarity 27, member E3	9q21.12	0.455	---
BG249608	RAB11FIP2	RAB11 family interacting protein 2	10q26.12	0.455	---
NM_006785	MALT1	mucosa associated lymphoid tissue lymphoma translocation gene 1	18q21	0.455	proteolysis and peptidolysis
BE858787	PPAPDC1B	Phosphatidic acid phosphatase type 2 domain containing 1B	8p11.23	0.455	---
AI040009	RAB3GAP1	RAB3 GTPase activating protein subunit 1	2q21.3	0.454	---
NM_006834	RAB32	RAB32, member RAS oncogene family	6q24.2	0.454	small GTPase mediated signal transduction
AI636080	MCOLN3	Mucolipin 3	1p22.3	0.454	---
AI739528	SASP	Skin aspartic protease	2p13.3	0.454	proteolysis and peptidolysis
NM_001569	IRAK1	interleukin-1 receptor-associated kinase 1	Xq28	0.454	protein amino acid phosphorylation
R51305	GSK3B	DKFZp686L15210	3q13.3	0.454	glycogen metabolism
BC003163	SLC43A3	solute carrier family 43, member 3	11q11	0.454	---
NM_013330	NME7	non-metastatic cells 7	1q24	0.454	GTP biosynthesis
AI123348	CHST11	Carbohydrate sulfotransferase 11	12q	0.454	---
NM_138429	CLDN15	claudin 15	7q11.22	0.454	---
AI219740	LSG1	Large subunit GTPase 1 homolog	3q29	0.454	regulation of transcription, DNA-dependent
NM_002869	RAB6A	RAB6A, member RAS oncogene family	11q13.3	0.453	intracellular protein transport
AF123538	PRUNE	prune homolog	1q21	0.453	---
NM_006042	HS3ST3A1	heparan sulfate 3-O-sulfotransferase 3A1	17p12	0.453	---
R69910	TBCEL	Tubulin folding cofactor E-like	11q23.3	0.453	---
BM042439	LOC729822	Similar to phosphatidylinositol transfer protein, cytoplasmic 1	17q24.3	0.453	signal transduction
NM_017596	KIF21B	kinesin family member 21B	1pter	0.453	---
NM_018983	NOLA1	nucleolar protein family A, member 1	4q25	0.453	---
NM_018555	ZNF331	zinc finger protein 331	19q13.3	0.453	regulation of transcription, DNA-dependent
NM_145280	FAM119A	family with sequence similarity 119, member A	2q34	0.453	---
AU146891	SMAD1	SMAD family member 1	4q28	0.452	regulation of transcription, DNA-dependent
BC001255	NCBP2	nuclear cap binding protein subunit 2	3q29	0.452	---
NM_003028	SHB	Src homology 2 domain containing adaptor protein B	9p12	0.452	intracellular signaling cascade
NM_018339	RFK	riboflavin kinase	9q21.31	0.452	vitamin B2 biosynthesis
BC033091	SLC25A27	solute carrier family 25, member 27	6p11.2	0.452	transport
X75296	HIRA	HIR histone cell cycle regulation defective homolog A	22q11.2	0.452	regulation of transcription from Pol II promoter
NM_016265	ZNF325	zinc finger protein 325	7p22.2	0.452	regulation of transcription, DNA-dependent
BC006177	MTA1	metastasis associated 1	14q32.3	0.452	regulation of transcription, DNA-dependent
AF151813	SERBP1	SERPINE1 mRNA binding protein 1	1p31	0.452	regulation of transcription, DNA-dependent
NM_018372	RIF1	receptor-interacting factor 1	1p13.2	0.452	---
BG292559	PKP4	Plakophilin 4	2q23	0.451	cell adhesion
AL136829	RNF146	ring finger protein 146	6q22.1	0.451	---
NM_004427	PHC2	polyhomeotic homolog 2	1p34.3	0.451	---
AI807532	ABHD7	Abhydrolase domain containing 7	1p22.1	0.451	aromatic compound metabolism
AF225423	NGRN	neurite outgrowth associated	15q26.1	0.451	regulation of transcription, DNA-dependent
AL832823	HS3ST3B1	DKFZp667F1024	17p12	0.451	heparan sulfate proteoglycan biosynthesis, enzymatic modification
AA448956	CAMK2D	Calcium/calmodulin-dependent protein kinase II delta	4q26	0.451	---
AI002002	ABCE1	ATP-binding cassette, sub-family E, member 1	4q31	0.451	electron transport
NM_001709	BDNF	brain-derived neurotrophic factor	11p13	0.451	neurogenesis
NM_018103	LRRC5	leucine rich repeat containing 5	1p22.2	0.451	---
AA854843	ZNF435	Zinc finger protein 435	---	0.451	---
AB040955	KIAA1522	KIAA1522	1p34.3	0.451	---
BE907429	RPS19BP1	Ribosomal protein S19 binding protein 1	22q13.2	0.451	---
AA176833	PROSC	Proline synthetase co-transcribed homolog	8p11.2	0.451	---
BC040456	FBXO8	F-box protein 8	4q34.1	0.45	---
AK025432	KIAA0564	KIAA0564 protein	13q13.3	0.45	---
AV715767	PDLIM5	PDZ and LIM domain 5	4q22	0.45	signal transduction
NM_006303	JTV1	JTV1 gene	7p22	0.45	protein biosynthesis
BF593594	KNS2	Kinesin 2	14q32.3	0.45	---
NM_003794	SNX4	sorting nexin 4	3q21.2	0.45	intracellular protein transport
AI276880	ETNK1	Ethanolamine kinase 1	---	0.45	---
BG249305	ZBTB8OS	Zinc finger and BTB domain containing 8 opposite strand	1p34.3	0.45	---
AF123539	PRUNE	prune homolog	1q21	0.45	---
BC006215	SMEK2	SMEK homolog 2, suppressor of mek1	2p16.2	0.45	---
AF155508	MYNN	myoneurin	3q26.31	0.449	---
BF591692	NCAM1	Neural cell adhesion molecule 1	11q23.1	0.449	cell adhesion
NM_001112	ADARB1	adenosine deaminase, RNA-specific, B1	21q22.3	0.449	RNA processing
AI767751	PLA2G12A	Phospholipase A2, group XIIA	---	0.449	---
NM_025207	PP591	FAD-synthetase	1q22	0.449	Mo-molybdopterin cofactor biosynthesis
NM_018212	ENAH	enabled homolog	1q42.13	0.449	---
NM_014297	HSCO	ethylmalonic encephalopathy 1	19q13.32	0.449	---
BE219716	MLLT10	Myeloid/lymphoid or mixed-lineage leukemia	10p12	0.449	regulation of transcription, DNA-dependent
AF000381	FOLR1	folate receptor 1	---	0.449	---
NM_003846	PEX11B	peroxisomal biogenesis factor 11B	1q21.2	0.449	peroxisome organization and biogenesis
AL136944	SLC40A1	solute carrier family 40, member 1	2q32	0.449	---
NM_018083	ZNF358	zinc finger protein 358	---	0.449	regulation of transcription, DNA-dependent
AA142929	LYSMD4	LysM, putative peptidoglycan-binding, domain containing 4	15q26	0.449	regulation of transcription, DNA-dependent
D86550	DYRK1A	dual-specificity tyrosine-(Y)-phosphorylation regulated kinase 1A	21q22.13	0.448	protein amino acid phosphorylation
NM_014871	PAN2	ubiquitin specific peptidase 52	12q13.2	0.448	ubiquitin-dependent protein catabolism
N32782	SENP5	SUMO1/sentrin specific peptidase 5	3q29	0.448	proteolysis and peptidolysis
NM_002310	LIFR	leukemia inhibitory factor receptor	5p13	0.448	cell surface receptor linked signal transduction
AF008937	STX16	syntaxin 16	20q13.32	0.448	---
M20776	COL6A1	collagen, type VI, alpha 1	21q22.3	0.448	regulation of transcription, DNA-dependent
AI052247	PDZD8	PDZ domain containing 8	10q26.12	0.448	intracellular signaling cascade
NM_002333	LRP3	low density lipoprotein receptor-related protein 3	19q13.12	0.448	receptor mediated endocytosis
AB035745	PIGP	phosphatidylinositol glycan anchor biosynthesis, class P	21q22.2	0.447	---
AB040910	MARK1	MAP/microtubule affinity-regulating kinase 1	1q42.11	0.447	protein amino acid phosphorylation
NM_017692	APTX	aprataxin	9p13.3	0.447	---
AW138134	PHF17	PHD finger protein 17	4q26	0.447	regulation of transcription, DNA-dependent
AI222019	ZNF599	Zinc finger protein 599	---	0.447	---
BF059136	ROD1	ROD1 regulator of differentiation 1	9q33.1	0.447	---
NM_014415	ZBTB11	zinc finger and BTB domain containing 11	3q12.3	0.447	de novo' pyrimidine base biosynthesis
AW299558	ZBTB41	Zinc finger and BTB domain containing 41	1q31.3	0.447	---
AK024496	KLHDC4	kelch domain containing 4	16q24.3	0.447	---
AL136727	RAB6A // RAB6C	RAB6A // RAB6C, member RAS oncogene family	2q31	0.446	small GTPase mediated signal transduction
NM_024937	ST7	suppression of tumorigenicity	8q22.2	0.446	---
AI949687	TCF7L2	Transcription factor 7-like 2	10q25.3	0.446	regulation of transcription, DNA-dependent
AU157441	WDR32	WD repeat domain 32	---	0.446	---
NM_018456	EAF2	ELL associated factor 2	3q21.1	0.446	---
AF212233	SEC11C	SEC11 homolog C	18q21.32	0.446	signal peptide processing
NM_002634	PHB	prohibitin	17q21	0.446	cell growth and/or maintenance
NM_002199	IRF-2	interferon regulatory factor 2	4q34.1	0.446	regulation of transcription, DNA-dependent
AW612657	LYPLAL1	Lysophospholipase-like 1	1q41	0.446	---
AI928367	PRMT2	Protein arginine methyltransferase 2	21q22.3	0.445	---
AI761759	CANX	Calnexin	5q35	0.445	protein secretion
NM_015950	MRPL2	mitochondrial ribosomal protein L2	6p21.3	0.445	protein biosynthesis
NM_006066	AKR1A1	aldo-keto reductase family 1, member A1	1p33	0.445	glucose metabolism
AL110164	LIMS1	LIM and senescent cell antigen-like domains 1	2q12.3	0.445	cell aging
AI357376	NEDD4L	Neural precursor cell expressed, developmentally down-regulated 4-like	18q21	0.445	---
H82458	ZNF330	Zinc finger protein 330	---	0.444	electron transport
BG200951	PVT1	Pvt1 oncogene homolog, MYC activator	8q24.21	0.444	---
AK098264	LOC440902	Similar to Nucleophosmin	---	0.444	---
NM_022776	OSBPL11	oxysterol binding protein-like 11	3q21	0.444	lipid transport
AA523543	MFSD3	Major facilitator superfamily domain containing 3	8q24.3	0.444	---
N39314	MCART1	Mitochondrial carrier triple repeat 1	9p13.3	0.444	transport
AB018348	PCNX	pecanex homolog	14q24.1	0.444	---
BC000145	H10	H1 histone family, member 0	22q13.1	0.444	nucleosome assembly
NM_016065	MRPS16	mitochondrial ribosomal protein S16	10q22.1	0.444	protein biosynthesis
NM_004339	PTTG1IP	pituitary tumor-transforming 1 interacting protein	21q22.3	0.444	protein-nucleus import
AW205790	SCFD2	Sec1 family domain containing 2	4q12	0.444	---
AI808746	KIAA1826	KIAA1826	11q22	0.444	---
AF098306	SPANXA1 // SPANXA2 /// SPANXC	sperm protein associated with the nucleus, X-linked, family member A1 // SPANX family, member A2 // SPANX family, member C	Xq27.1	0.443	spermatogenesis
BF303597	MRP63	Mitochondrial ribosomal protein 63	---	0.443	---
NM_015945	SLC35C2	solute carrier family 35, member C2	20q13.12	0.443	---
NM_002533	NVL	nuclear VCP-like	1q41	0.443	---
AI936072	FAM118B	Family with sequence similarity 118, member B	11q24.2	0.443	---
AK024296	ZBTB10	Zinc finger and BTB domain containing 10	8q13	0.443	---
NM_004907	IER2	immediate early response 2	19p13.13	0.443	---
AI738666	SDAD1	SDA1 domain containing 1	4q21.21	0.443	---
AW151704	PARD6B	Par-6 partitioning defective 6 homolog beta	20q13.13	0.442	cytokinesis
BC014479	PXK	PX domain containing serine/threonine kinase	3p21.2	0.442	intracellular signaling cascade
NM_003139	SRPR	signal recognition particle receptor	11q24.3	0.442	protein targeting
NM_000585	IL15	interleukin 15	4q31	0.442	immune response
BF678298	DNAJA5	DnaJ homology subfamily A member 5	5p13.3	0.442	electron transport
NM_006824	EBNA1BP2	EBNA1 binding protein 2	1p35	0.442	ribosome biogenesis
NM_002213	ITGB5	integrin, beta 5	3q21.2	0.441	cell-matrix adhesion
NM_006457	PDLIM5	PDZ and LIM domain 5	4q22	0.441	signal transduction
NM_007314	ABL2	v-abl Abelson murine leukemia viral oncogene homolog 2	1q24	0.441	---
BC033077	HEATR3	HEAT repeat containing 3	16q12.1	0.441	---
AI638279	BRWD1	Bromodomain and WD repeat domain containing 1	21q22.2	0.441	---
AF306567	PLA2G12A	phospholipase A2, group XIIA	4q25	0.441	lipid catabolism
NM_014260	HKE2	HLA class II region expressed gene KE2	6p21.3	0.441	protein folding
BC002587	SMCR7L	Smith-Magenis syndrome chromosome region, candidate 7-like	22q13	0.441	---
AI829875	BCL3	B-cell CLL/lymphoma 3	19q13.1	0.441	regulation of cell cycle
AL353950	PPP3CA	protein phosphatase 3, catalytic subunit, alpha isoform	4q21	0.44	protein amino acid dephosphorylation
NM_002131	HMGA1	high mobility group AT-hook 1	6p21	0.44	regulation of transcription, DNA-dependent
BC000794	PRPF18	PRP18 pre-mRNA processing factor 18 homolog	10p14	0.44	nuclear mRNA splicing, via spliceosome
NM_015484	SYF2	SYF2 homolog, RNA splicing factor	1p36.13	0.44	---
NM_004875	POLR1C	polymerase I polypeptide C	6p21.1	0.44	transcription
AV726376	ZNF805	Zinc finger protein 805	---	0.44	---
AF302786	GNPTG	N-acetylglucosamine-1-phosphate transferase, gamma subunit	16p13.3	0.44	---
NM_152791	ZNF555	zinc finger protein 555	19p13.3	0.44	---
AI814295	GFM1	G elongation factor, mitochondrial 1	3q25.1	0.44	---
AI141784	FNDC3B	Fibronectin type III domain containing 3B	3q26.31	0.439	---
AK093727	ATP11B	ATPase, Class VI, type 11B	3q27	0.439	---
AF093744	RAP2C	RAP2C, member of RAS oncogene family	Xq25	0.439	small GTPase mediated signal transduction
AI937060	NAV1	Neuron navigator 1	---	0.438	metabolism
NM_007244	PRR4	proline rich 4	12p13	0.438	regulation of transcription, DNA-dependent
NM_025163	SMP3	SMP3 mannosyltransferase	3q29	0.438	---
W74640	TBC1D16	TBC1 domain family, member 16	17q25.3	0.438	---
AI627704	LRIG3	Leucine-rich repeats and immunoglobulin-like domains 3	12q13.2	0.438	---
AF353618	RSHL2	radial spokehead-like 2	6q25.3	0.438	---
NM_006993	NPM3	nucleophosmin/nucleoplasmin, 3	10q24.31	0.437	---
NM_020655	JPH3	junctophilin 3	16q24.3	0.437	---
NM_006534	NCOA3	nuclear receptor coactivator 3	20q12	0.437	regulation of transcription, DNA-dependent
AL545105	TMEM54	Transmembrane protein 54	1p35	0.437	---
BG420865	ZFPL1	Zinc finger protein-like 1	11q13	0.437	---
BC001281	TNFRSF10B	tumor necrosis factor receptor superfamily, member 10b	8p22	0.437	---
BF109660	LOC346887	Similar to solute carrier family 16, member 14	8q23.1	0.437	---
AL136756	SSPN	sarcospan	12p11.2	0.437	regulation of transcription, DNA-dependent
NM_005977	RNF6	ring finger protein 6	13q12.2	0.437	---
S67779	BCL6	B-cell CLL/lymphoma 6	3q27	0.436	regulation of transcription, DNA-dependent
AI188710	ACVR2B	Activin A receptor, type IIB	---	0.436	---
BC001811	RRS1	RRS1 ribosome biogenesis regulator homolog	8q12.3	0.436	regulation of transcription, DNA-dependent
BE888885	FOXO3A	Forkhead box O3A	---	0.436	---
AV646599	PHF17	PHD finger protein 17	4q26	0.436	regulation of transcription, DNA-dependent
AL121981	DLG1	discs, large homolog 1	---	0.436	intracellular signaling cascade
AV695800	GTPBP5	GTP binding protein 5	20q13.33	0.435	---
AW140098	FAF1	Fas associated factor 1	1p33	0.435	apoptosis
NM_003941	WASL	Wiskott-Aldrich syndrome-like	7q31.3	0.435	---
AL039469	EXOSC4	Exosome component 4	8q24.3	0.435	rRNA processing
NM_003766	BECN1	beclin 1	17q21	0.435	anti-apoptosis
NM_000313	PROS1	protein S	3p11	0.435	blood coagulation
BC039306	PALM2	paralemmin 2	9q31	0.434	---
NM_018428	HCA66	hepatocellular carcinoma-associated antigen 66	17q11.2	0.434	RNA processing
NM_016372	TPRA40	seven transmembrane domain orphan receptor	3q21.2	0.434	lipid metabolism
M81840	NRL	neural retina leucine zipper	14q11.1	0.434	regulation of transcription, DNA-dependent
BE782148	MRPL42	Mitochondrial ribosomal protein L42	12q22	0.434	protein biosynthesis
AI363061	CMIP	C-Maf-inducing protein	16q23	0.434	---
BF248165	LOC645139	Similar to poly(A) binding protein interacting protein 1 isoform 1	---	0.433	---
NM_005570	LMAN1	lectin, mannose-binding, 1	18q21.3	0.433	protein folding
NM_003567	BCAR3	breast cancer anti-estrogen resistance 3	1p22.1	0.433	regulation of cell cycle
AA191708	CMTM4	CKLF-like MARVEL transmembrane domain containing 4	16q22.1	0.433	regulation of transcription, DNA-dependent
AK023621	RHOBTB3	Rho-related BTB domain containing 3	5q15	0.433	---
NM_001338	CXADR	coxsackie virus and adenovirus receptor	21q21.1	0.433	---
AI703114	ZC3H6	Zinc finger CCCH-type containing 6	2q13	0.433	---
AL136663	PLXNA1	plexin A1	3q21.3	0.433	---
BF796470	PAK2	P21-activated kinase 2	3q29	0.432	protein amino acid phosphorylation
U68567	MAN2B1	mannosidase, alpha, class 2B, member 1	19cen	0.432	carbohydrate metabolism
AA868238	ITCH	Itchy homolog E3 ubiquitin protein ligase	20q11.22	0.432	ubiquitin cycle
NM_016951	CKLF	chemokine-like factor	16q22.1	0.432	chemotaxis
AI964022	EXOC4	Exocyst complex component 4	7q31	0.432	intracellular protein transport
AI613127	TUBE1	Tubulin, epsilon 1	6q21	0.432	microtubule-based movement
NM_002527	NTF3	neurotrophin 3	12p13	0.431	anti-apoptosis
NM_005748	YAF2	YY1 associated factor 2	12q12	0.431	regulation of transcription, DNA-dependent
AA187325	MRPL2	Mitochondrial ribosomal protein L2	6p21.3	0.431	protein biosynthesis
BE464756	SLC33A1	Solute carrier family 33, member 1	3q25.31	0.431	transport
AL110191	TSC22D3	TSC22 domain family, member 3	Xq22.3	0.431	---
AJ224167	MATR3 // SNHG4	matrin 3 // small nucleolar RNA host gene 4	5q31.3	0.43	regulation of transcription, DNA-dependent
AI332764	FAM119A	Family with sequence similarity 119, member A	---	0.43	---
BC010357	RSRC1	arginine/serine-rich coiled-coil 1	3q25.32	0.43	---
AI910842	APEX2	APEX nuclease 2	---	0.43	---
NM_000224	KRT18	keratin 18	12q13	0.43	morphogenesis
BG230758	MED8	Mediator of RNA polymerase II transcription, subunit 8 homolog	1p34.1	0.43	regulation of transcription, DNA-dependent
NM_020533	MCOLN1	mucolipin 1	19p13.3	0.43	---
AI188389	TMEM9B	TMEM9 domain family, member B	11p15.3	0.43	---
BC001188	TFRC	transferrin receptor	3q26.2	0.43	---
AI890903	KCTD7	Potassium channel tetramerisation domain containing 7	7q11.21	0.43	potassium ion transport
AL136896	SOCS5	suppressor of cytokine signaling 5	2p21	0.429	regulation of cell growth
AU151331	LNX2	Ligand of numb-protein X 2	13q12.2	0.429	---
BC005934	SIKE	suppressor of IKK epsilon	1p13.1	0.429	---
AI640482	KIAA1958	KIAA1958	---	0.429	---
NM_014904	RAB11FIP2	RAB11 family interacting protein 2	10q26.12	0.429	---
BF195940	ANKIB1	Ankyrin repeat and IBR domain containing 1	7q21.3	0.429	---
BG168471	MGLL	Monoglyceride lipase	---	0.429	---
AB051233	P2	polypyrimidine tract binding protein 2	1p22.1	0.428	---
BC004902	KIAA0947	KIAA0947 protein	5p15.32	0.428	---
BF508689	ZNF311	Zinc finger protein 311	---	0.428	---
NM_024653	PRKRIP1	PRKR interacting protein 1	7q22.1	0.428	---
NM_006860	RABL4	RAB, member of RAS oncogene family-like 4	22q13.1	0.428	small GTPase mediated signal transduction
M58596	FUT4	fucosyltransferase 4	11q21	0.427	carbohydrate metabolism
NM_021615	CHST6	carbohydrate sulfotransferase 6	16q22	0.427	N-acetylglucosamine metabolism
BQ027619	SLC39A6	Solute carrier family 39, member 6	18q12.2	0.427	superoxide metabolism
AI865555	ALKBH2	AlkB, alkylation repair homolog 2	12q24.12	0.427	---
NM_004853	STX8	syntaxin 8	17p12	0.427	transport
AK025495	SASH1	SAM and SH3 domain containing 1	6q24.3	0.427	regulation of transcription, DNA-dependent
AL050091	Gcom1 // GRINL1A	GRINL1A complex locus/// glutamate receptor, ionotropic, N-methyl D-aspartate-like 1A	15q22.1	0.427	---
NM_030821	PLA2G12A	phospholipase A2, group XIIA	4q25	0.427	lipid catabolism
NM_004539	NARS	asparaginyl-tRNA synthetase	18q21.2	0.427	asparaginyl-tRNA aminoacylation
NM_005710	PQBP1	polyglutamine binding protein 1	Xp11.23	0.427	regulation of transcription, DNA-dependent
BC003654	SLC27A3	solute carrier family 27, member 3	1q22	0.427	---
BC030578	EIF4G3	eukaryotic translation initiation factor 4 gamma, 3	1p36.12	0.427	protein biosynthesis
AI423072	PPARBP	PPAR binding protein	17q12	0.426	regulation of transcription, DNA-dependent
NM_000641	IL11	interleukin 11	19q13.3	0.426	cell-cell signaling
AI745185	YAP1	Yes-associated protein 1, 65kDa	11q13	0.426	---
BG150301	ONECUT2	One cut domain, family member 2	---	0.426	---
NM_018650	MARK1	MAP/microtubule affinity-regulating kinase 1	1q42.11	0.426	protein amino acid phosphorylation
AW051591	RNF175	Ring finger protein 175	4q31.3	0.426	---
BE552184	PDZD8	PDZ domain containing 8	10q26.12	0.426	intracellular signaling cascade
AF026030	TIMM44	translocase of inner mitochondrial membrane 44 homolog	19p13.3	0.426	regulation of transcription, DNA-dependent
NM_145240	ENAH	enabled homolog, transcript variant 2	1q42.13	0.426	---
NM_000885	ITGA4	integrin, alpha 4	2q31	0.426	cell-matrix adhesion
AI355279	NOLC1	Nucleolar and coiled-body phosphoprotein 1	10q24.32	0.426	rRNA processing
AW190316	SHMT2	Serine hydroxymethyltransferase 2	12q13.2	0.425	---
NM_018534	NRP2	neuropilin 2	2q33.3	0.425	axon guidance
NM_001412	EIF1AP1 // EIF1AX	eukaryotic translation initiation factor 1A pseudogene 1 // eukaryotic translation initiation factor 1A, X-linked	Xp22.13	0.425	translational initiation
AI674625	SNX30	Sorting nexin family member 30	9q33.1	0.425	---
AA716657	PSEN2	Presenilin 2	1q31	0.425	chromosome organization and biogenesis
NM_014575	SCHIP-1	schwannomin interacting protein 1	3q25.33	0.425	---
BC017801	BPNT1	3'(2'), 5'-bisphosphate nucleotidase 1	1q42.11	0.425	---
AL355708	NEO1	Neogenin homolog 1	15q22.3	0.425	cell motility
AI967971	PNPT1	Polyribonucleotide nucleotidyltransferase 1	2p15	0.425	carbohydrate metabolism
U66065	GRB10	growth factor receptor-bound protein 10	7p12	0.425	neuropeptide signaling pathway
NM_005653	TFCP2	transcription factor CP2	12q13	0.424	regulation of transcription from Pol II promoter
NM_013417	IARS	isoleucine-tRNA synthetase	9q21	0.424	isoleucyl-tRNA aminoacylation
AJ251830	PERP	PERP, TP53 apoptosis effector	6q24	0.424	---
U79297	ANKRD46	ankyrin repeat domain 46	8q22.3	0.424	---
AA421957	MED8	Mediator of RNA polymerase II transcription, subunit 8 homolog	1p34.1	0.424	regulation of transcription, DNA-dependent
BC000422	ARIH2	ariadne homolog 2	3p21.2	0.424	development
AL138104	KIAA1432	KIAA1432	9p24.1	0.424	---
AF055006	EXOC3	exocyst complex component 3	5p15.33	0.423	intracellular protein transport
AV714268	PLA2G12A	Phospholipase A2, group XIIA	---	0.423	---
BE669553	ANKRD57	Ankyrin repeat domain 57	2q13	0.423	---
AI276403	SERTAD4	SERTA domain containing 4	1q32.1	0.423	---
BF688108	RHOT1	Ras homolog gene family, member T1	17q12	0.423	---
BF111819	NHS	Nance-Horan syndrome	Xp22.13	0.423	---
NM_000852	GSTP1	glutathione S-transferase pi	11q13	0.423	central nervous system development
AU152134	COG5	Component of oligomeric golgi complex 5	7q22	0.423	intracellular protein transport
NM_007118	TRIO	triple functional domain	5p15.1	0.423	protein amino acid phosphorylation
NM_019037	EXOSC4	exosome complex exonuclease RRP41	8q24.3	0.423	rRNA processing
BF111298	WTIP	Wilms tumor 1 interacting protein	19q13.12	0.423	---
NM_005078	TLE3	transducin-like enhancer of split 3	15q22	0.422	regulation of transcription, DNA-dependent
NM_005180	BMI1	BMI1 polycomb ring finger oncogene	10p11.23	0.422	regulation of transcription, DNA-dependent
NM_016077	Bit1	CGI-147 protein	17q23.2	0.422	---
NM_005261	GEM	GTP binding protein overexpressed in skeletal muscle	8q13	0.422	immune response
NM_012287	CENTB2	centaurin, beta 2	3q29	0.422	---
BF338947	IFITM3	Interferon induced transmembrane protein 3	11p15.5	0.422	immune response
AB018322	TMCC1	transmembrane and coiled-coil domain family 1	3q21.3	0.422	---
AF040751	GPRK6	G protein-coupled receptor kinase 6	5q35	0.422	protein amino acid phosphorylation
AF267866	NRBF-2	nuclear receptor binding factor 2	10q22.1	0.422	---
AI378044	UGCG	UDP-glucose ceramide glucosyltransferase	9q31	0.422	glucosylceramide biosynthesis
AL570914	PKNOX1	PBX/knotted 1 homeobox 1	21q22.3	0.422	---
BE550717	ZNF585A	Zinc finger protein 585A	19q13.13	0.422	regulation of transcription, DNA-dependent
NM_016292	TRAP1	TNF receptor-associated protein 1	16p13.3	0.422	protein folding
NM_024047	NUDT9	nudix	4q22.1	0.422	---
NM_002014	FKBP4	FK506 binding protein 4, 59kDa	12p13.33	0.421	protein folding
W72527	SLC1A4	Solute carrier family 1, member 4	2p15	0.421	dicarboxylic acid transport
AU149447	ZNF200	Zinc finger protein 200	16p13.3	0.421	regulation of transcription, DNA-dependent
BG026236	KIAA1958	KIAA1958	9q33.1	0.421	---
AL161984	FRMD7	FERM domain containing 7	Xq26.2	0.421	---
NM_024949	BOMB	BH3-only member B protein	4q35.1	0.421	---
BC011011	UEVLD	UEV and lactate/malate dehyrogenase domains	11p15.1	0.421	---
BC015770	SLC39A14	solute carrier family 39, member 14	8p21.2	0.42	---
M80634	FGFR2	fibroblast growth factor receptor 2	10q26	0.42	---
AU152178	ANTXR2	Anthrax toxin receptor 2	4q21.3	0.42	---
NM_002025	FMR2	fragile X mental retardation 2	Xq28	0.42	development
AW190873	ROD1	ROD1 regulator of differentiation 1	9q33.1	0.42	---
BC004888	SUSD4	sushi domain containing 4	1q42.12	0.42	---
AK056437	ZNF778	zinc finger protein 778	16q24.3	0.42	regulation of transcription, DNA-dependent
NM_012430	SEC22L2	SEC22 vesicle trafficking protein-like 2	3q21.1	0.419	ER to Golgi transport
NM_153042	AOF1	amine oxidase (flavin containing) domain 1	---	0.419	---
L07527	PTPN11	protein tyrosine phosphatase, non-receptor type 11	12q24	0.419	signal transduction
AW150229	INTU	Inturned planar cell polarity effector homolog	4q28.2	0.419	---
BC000251	GSK3B	glycogen synthase kinase 3 beta	3q13.3	0.419	glycogen metabolism
AW593143	NUFIP1	Nuclear fragile X mental retardation protein interacting protein 1	13q14	0.419	RNA processing
W93584	POLR1A	Polymerase (RNA) I polypeptide A, 194kDa	---	0.418	---
AL136807	SERP1	stress-associated endoplasmic reticulum protein 1	3q25.1	0.418	protein amino acid glycosylation
AF212238	PPAPDC1B	phosphatidic acid phosphatase type 2 domain containing 1B	8p11.23	0.418	---
U50532	PFAAP5	phosphonoformate immuno-associated protein 5	13q12	0.418	---
AF077040	USP3	ubiquitin specific peptidase 3	15q22.3	0.417	deubiquitination
U09716	LMAN1	lectin, mannose-binding, 1	18q21.3	0.417	protein folding
NM_021021	SNTB1	syntrophin, beta 1	8q23	0.417	intracellular signaling cascade
BE677308	ZXDB	Zinc finger, X-linked, duplicated B	Xp11.21	0.417	---
NM_002971	SATB1	SATB homeobox 1	3p23	0.417	establishment and/or maintenance of chromatin architecture
NM_001896	CSNK2A2	casein kinase 2, alpha prime polypeptide	16p13.3	0.417	protein amino acid phosphorylation
NM_004134	HSPA9	heat shock 70kDa protein 9	5q31.1	0.417	---
NM_025233	COASY	Coenzyme A synthase	17q12	0.417	coenzyme A biosynthesis
NM_016640	MRPS30	mitochondrial ribosomal protein S30	5q11	0.417	apoptosis
AL136621	ZMYM2	zinc finger, MYM-type 2	13q11	0.417	---
AI335267	MAP2K1IP1	PRO0633	4q23	0.416	activation of MAP/ERK kinase kinase
AW468880	DCUN1D1	DCN1, defective in cullin neddylation 1, domain containing 1	3q26.3	0.416	---
AI288202	NHP2L1	NHP2 non-histone chromosome protein 2-like 1	22q13.2	0.416	regulation of cell cycle
BE504979	WASL	Wiskott-Aldrich syndrome-like	7q31.3	0.416	---
NM_003799	RNMT	RNA methyltransferase	18p11.22	0.416	mRNA capping
AK024431	AKNA	AT-hook transcription factor	9q32	0.416	---
NM_030820	COL21A1	collagen, type XXI, alpha 1	6p12.3	0.416	cell adhesion
NM_003353	UCN	urocortin	2p23	0.416	G-protein coupled receptor protein signaling pathway
AI927770	SEL1L	Sel-1 suppressor of lin-12-like	14q24.3	0.416	---
AI810712	HLF	Hepatic leukemia factor	17q22	0.416	regulation of transcription, DNA-dependent
BC001267	RAB5A	RAB5A, member RAS oncogene family	3p24	0.415	intracellular protein transport
NM_022777	RABL5	RAB, member RAS oncogene family-like 5	7q22.1	0.415	---
AW190873	ROD1	ROD1 regulator of differentiation 1	9q33.1	0.415	---
AF302110	AASDHPPT	aminoadipate-semialdehyde dehydrogenase-phosphopantetheinyl transferase	11q22	0.415	---
AW469184	MOSPD2	Motile sperm domain containing 2	Xp22.31	0.415	---
U11058	KCNMA1	potassium large conductance calcium-activated channel, subfamily M, alpha member 1	10q22	0.415	---
BC003683	FLOT2	flotillin 2	17q11	0.415	---
NM_005399	PRKAB2	protein kinase, AMP-activated, beta 2 non-catalytic subunit	1q21.2	0.415	fatty acid biosynthesis
AF104913	EIF4G	eukaryotic translation initiation factor 4 gamma, 1	3q27	0.415	regulation of translation
NM_012392	PEF	PEF protein with a long N-terminal hydrophobic domain	1p34	0.414	---
NM_004298	NUP155	nucleoporin	5p13.1	0.414	transport
NM_003952	RPS6KB2	ribosomal protein S6 kinase, polypeptide 2	11q13.1	0.414	regulation of cell cycle
NM_002759	EIF2AK2	eukaryotic translation initiation factor 2-alpha kinase 2	2p22	0.414	---
N95026	RPL41	Ribosomal protein L41	22q13.1	0.414	---
BC039498	SLC39A6	solute carrier family 39, member 6	18q12.2	0.414	superoxide metabolism
AI277316	GLIS3	GLIS family zinc finger 3	9p24.2	0.414	---
AI082085	KNS2	Kinesin 2	14q32.3	0.413	---
AI202201	JPH1	Junctophilin 1	8q21	0.413	---
BC001017	PDLIM3	PDZ and LIM domain 3	4q35	0.413	intracellular signaling cascade
AI634411	SALL3	Sal-like 3	18q23	0.413	regulation of transcription, DNA-dependent
AB033831	PDGFC	platelet derived growth factor C	4q32	0.413	---
NM_144598	FLJ34269	leucine rich repeat containing 28	15q26.3	0.413	---
AW513629	SFRS15	Splicing factor, arginine/serine-rich 15	21q22.1	0.413	---
AW207668	MBD6	Methyl-CpG binding domain protein 6	---	0.413	---
AF113221	CCDC47	coiled-coil domain containing 47	17q24.2	0.413	---
U56085	PWP2	PWP2 periodic tryptophan protein homolog	21q22.3	0.413	signal transduction
NM_012414	RAB3GAP2	RAB3 GTPase activating protein subunit 2	1q42.11	0.413	intracellular protein transport
NM_022763	FAD104	FAD104	3q26.31	0.413	---
D84223	LARS	leucyl-tRNA synthetase	5q32	0.412	---
NM_004428	EFNA1	ephrin-A1	1q21	0.412	cell-cell signaling
NM_002061	GCLM	glutamate-cysteine ligase, modifier subunit	1p22.1	0.412	cysteine metabolism
AW190316	SHMT2	Serine hydroxymethyltransferase 2	12q13.2	0.412	---
NM_023067	FOXL2	forkhead box L2	3q23	0.412	regulation of transcription, DNA-dependent
NM_014705	DOCK4	dedicator of cytokinesis 4	7q31.1	0.412	cell growth and/or maintenance
NM_021970	MAP2K1IP1	mitogen-activated protein kinase kinase 1 interacting protein 1	4q23	0.411	activation of MAP/ERK kinase kinase
BC040053	MSRB3	methionine sulfoxide reductase B3	12q14.1	0.411	---
AI438999	NCOA3	Nuclear receptor coactivator 3	20q12	0.411	regulation of transcription, DNA-dependent
BC000899	BET1	BET1 homolog	7q21.1	0.411	intracellular protein transport
NM_003369	UVRAG	UV radiation resistance associated gene	11q13.5	0.411	---
BG164358	DDX21	DEAD (Asp-Glu-Ala-Asp) box polypeptide 21	10q21	0.411	---
NM_018044	NSUN5	NOL1/NOP2/Sun domain family, member 5	7q11.23	0.411	---
AI761675	USP9X	Ubiquitin specific peptidase 9, X-linked	---	0.411	---
AI361227	NFE2L1	Nuclear factor-like 1	17q21.3	0.411	---
N21138	RHOBTB3	Rho-related BTB domain containing 3	5q15	0.411	---
BE221922	SATL1	Spermidine/spermine N1-acetyl transferase-like 1	Xq21.1	0.411	---
AF161451	NSMCE1	non-SMC element 1 homolog	16p12.2	0.41	---
NM_022783	DEPDC6	DEP domain containing 6	8q24.12	0.41	intracellular signaling cascade
NM_002541	OGDH	oxoglutarate dehydrogenase	7p14	0.41	energy pathways
AL562282	FLAD1	FAD1 flavin adenine dinucleotide synthetase homolog	1q22	0.41	Mo-molybdopterin cofactor biosynthesis
NM_021809	TGIF2	TGFB-induced factor 2	20q11.2	0.41	regulation of transcription, DNA-dependent
BF797381	CAMK2D	Calcium/calmodulin-dependent protein kinase II delta	4q26	0.41	---
M13436	INHBA	inhibin, beta A	7p15	0.409	skeletal development
BC005295	PAIP1	poly(A) binding protein interacting protein 1	5p12	0.409	---
AL049980	DKFZP564C152	DKFZP564C152 protein	11	0.409	---
NM_006389	HYOU1	hypoxia up-regulated 1	11q23.1	0.409	response to stress
AW189430	PHF3	PHD finger protein 3	6q12	0.409	regulation of transcription, DNA-dependent
AF083420	STK24	serine/threonine kinase 24	13q31.2	0.409	protein amino acid phosphorylation
BG534952	MALAT1	Metastasis associated lung adenocarcinoma transcript 1	11cen	0.409	---
BC005193	UFM1	ubiquitin-fold modifier 1	13q13.3	0.409	---
AK027193	BACH2	BTB and CNC homology 1, basic leucine zipper transcription factor 2	---	0.409	---
AI693524	GYPB	Glycophorin B	4q31.1	0.409	---
U93240	KPNA4	karyopherin alpha 4	3q25.33	0.409	NLS-bearing substrate-nucleus import
AF191654	NUDT4 // NUDT4P1	nucleoside diphosphate linked moiety X-type motif 4 // nucleoside diphosphate linked moiety X-type motif 4 pseudogene 1	---	0.409	cyclic nucleotide metabolism
BC010850	HEATR2	HEAT repeat containing 2	7p22.3	0.408	---
AU144247	RSNL2	Restin-like 2	2p23.3	0.408	---
NM_004623	TTC4	tetratricopeptide repeat domain 4	1p31.3	0.408	---
AL136865	ZSCAN21	zinc finger and SCAN domain containing 21	7q22.1	0.408	regulation of transcription, DNA-dependent
NM_001912	CTSL1	cathepsin L1	9q21	0.408	proteolysis and peptidolysis
AL390172	BCAT1	branched chain aminotransferase 1, cytosolic	12pter	0.408	---
N92501	SPTBN1	Spectrin, beta, non-erythrocytic 1	2p21	0.408	---
NM_000421	KRT10	keratin 10	17q21	0.407	---
AI535735	LATS2	LATS, large tumor suppressor, homolog 2	13q11	0.407	protein amino acid phosphorylation
AK091142	MGC31990	KIAA1217	10p12.31	0.407	---
AA584428	ZCCHC6	Zinc finger, CCHC domain containing 6	9q21	0.407	---
AF129534	FBXO4	F-box protein 4	5p12	0.407	---
AW248552	NSUN5	NOL1/NOP2/Sun domain family, member 5	7q11.23	0.407	---
AA702500	AGPAT7	1-acylglycerol-3-phosphate O-acyltransferase 7	15q13.2	0.407	---
AF241785	Gcap14	KIAA1128	10q23.2	0.407	---
AF087942	GYG1	glycogenin 1	3q24	0.406	glycogen biosynthesis
AW006441	MGAT4A	Mannosyl-glycoprotein beta-1,4-N-acetylglucosaminyltransferase, isozyme A	2q12	0.406	carbohydrate metabolism
NM_005875	EIF1B	eukaryotic translation initiation factor 1B	3p21.33	0.406	regulation of protein biosynthesis
U78576	PIP5K1A	phosphatidylinositol-4-phosphate 5-kinase, type I, alpha	1q22	0.406	glycerophospholipid metabolism
NM_001995	ACSL1	acyl-CoA synthetase long-chain family member 1	4q34	0.406	---
NM_001814	CTSC	cathepsin C	11q14.1	0.405	---
U78577	PIP5K1A	phosphatidylinositol-4-phosphate 5-kinase, type I, alpha	1q22	0.405	glycerophospholipid metabolism
AV706254	CTSD	Cathepsin D	---	0.405	---
NM_014179	HSPC157	HSPC157 protein	1p36.12	0.405	---
NM_000712	BLVRA	biliverdin reductase A	7p14	0.405	electron transport
NM_012417	PITPNC1	phosphatidylinositol transfer protein, cytoplasmic 1	17q24.3	0.405	signal transduction
AK000752	ERGIC1	endoplasmic reticulum-golgi intermediate compartment 1	5q35.2	0.405	---
NM_144969	ZDHHC15	zinc finger, DHHC-type containing 15	Xq13.2	0.405	regulation of transcription, DNA-dependent
AW592684	LIFR	Leukemia inhibitory factor receptor alpha	5p13	0.404	cell surface receptor linked signal transduction
BF000162	FRMD4A	FERM domain containing 4A	10p14	0.404	nuclear mRNA splicing, via spliceosome
AF253976	KIAA1826	KIAA1826	11q22	0.404	---
AW873348	QSCN6L1	Quiescin Q6-like 1	9q34.3	0.404	---
NM_002669	PLRG1	pleiotropic regulator 1	4q31.2	0.404	nuclear mRNA splicing, via spliceosome
NM_003919	SGCE	sarcoglycan, epsilon	7q21	0.404	cell-matrix adhesion
AU152969	TKT	Transketolase	3p14.3	0.404	---
NM_001829	CLCN3	chloride channel 3	4q33	0.404	chloride transport
AB049952	MRPS18-3	mitochondrial ribosomal protein S18A	6p21.3	0.404	protein biosynthesis
NM_006372	SYNCRIP	synaptotagmin binding, cytoplasmic RNA interacting protein	6q14	0.403	---
NM_014456	PDCD4	programmed cell death 4	10q24	0.403	apoptosis
AB026689	SLC1A4	solute carrier family 1, member 4	2p15	0.403	transport
BG035989	ACP1	Acid phosphatase 1, soluble	2p25	0.403	---
AA628586	PPAP2B	Phosphatidic acid phosphatase type 2B	1pter	0.403	lipid metabolism
NM_003204	NFE2L1	nuclear factor-like 1	17q21.3	0.403	---
NM_001613	ACTA2	actin, alpha 2, smooth muscle, aorta	10q23.3	0.403	muscle development
NM_006903	PPA2	inorganic pyrophosphatase 2	4q25	0.403	---
U89281	HSD17B6	hydroxysteroid dehydrogenase 6 homolog	12q13	0.402	androgen catabolism
AF023139	PTEN // PTENP1	phosphatase and tensin homolog // phosphatase and tensin homolog, pseudogene 1	9p21	0.402	---
AF153687	TNFRSF10B	tumor necrosis factor receptor superfamily, member 10b	8p22	0.402	---
BF223718	TRIO	Triple functional domain	5p15.1	0.402	protein amino acid phosphorylation
NM_001431	EPB41L2	erythrocyte membrane protein band 4.1-like 2	6q23	0.402	cell shape and cell size control
AI754064	SLC31A1	Solute carrier family 31, member 1	9q31	0.402	transport
NM_012319	SLC39A6	solute carrier family 39, member 6	18q12.2	0.402	superoxide metabolism
BF700678	CDK8	Cyclin-dependent kinase 8	13q12	0.402	regulation of transcription, DNA-dependent
BE563152	TRIM25	Tripartite motif-containing 25	17q23.2	0.402	---
H49805	ONECUT2	One cut domain, family member 2	---	0.402	---
BC000478	HSPA9	heat shock 70kDa protein 9	5q31.1	0.401	---
AA429615	ZNF419	Zinc finger protein 419	19q13.43	0.401	---
D83703	PEX6	peroxisomal biogenesis factor 6	6p21.1	0.401	protein-peroxisome targeting
BG261071	BAT2D1	BAT2 domain containing 1	1q23.3	0.401	---
NM_012327	PIGN	phosphatidylinositol glycan, class N	18q21.33	0.401	---
AW411030	ATP9B	ATPase, Class II, type 9B	18q23	0.4	cation transport
NM_006351	TIMM44	translocase of inner mitochondrial membrane 44 homolog	19p13.3	0.4	regulation of transcription, DNA-dependent
NM_006577	B3GNT1	UDP-GlcNAc:betaGal beta-1,3-N-acetylglucosaminyltransferase 1	2p15	0.4	protein amino acid glycosylation
AI369073	FRG1 // FRG1B	FSHD region gene 1 // FSHD region gene 1 family, member B	---	0.4	---
AK022494	RAB3GAP1	RAB3 GTPase activating protein subunit 1	2q21.3	0.399	---
Y09321	TAF4B	TAF4b RNA polymerase II, TATA box binding protein-associated factor	18q11.2	0.399	regulation of transcription, DNA-dependent
BG290639	FAM121A	Family with sequence similarity 121A	Xq21.1	0.399	---
NM_004390	CTSH	cathepsin H	15q24	0.399	proteolysis and peptidolysis
NM_013437	ST7	suppression of tumorigenicity	8q22.2	0.399	---
NM_022493	NARFL	nuclear prelamin A recognition factor-like	16p13.3	0.399	---
AI202327	CPEB2	Cytoplasmic polyadenylation element binding protein 2	4p15.33	0.399	---
BF513244	DAAM2	Dishevelled associated activator of morphogenesis 2	6p21.1	0.399	---
AB051536	CGNL1	cingulin-like 1	15q21.2	0.398	---
AL136897	LSG1	large subunit GTPase 1 homolog	3q29	0.398	regulation of transcription, DNA-dependent
NM_005125	CCS	copper chaperone for superoxide dismutase	11q13	0.398	superoxide metabolism
NM_001286	CLCN6	chloride channel 6	1p36	0.398	ion transport
AK022166	RSBN1	round spermatid basic protein 1	1p13.1	0.398	---
AI184562	SR140	U2-associated SR140 protein	3q23	0.398	RNA processing
AF329193	PDCD1L2	programmed cell death 1 ligand 2	9p24.2	0.397	immune response
AI391443	SRFBP1	Serum response factor binding protein 1	5q23.2	0.397	---
BG031897	AMN1	Antagonist of mitotic exit network 1 homolog	12p11.22	0.397	---
BC002508	ASTML	acetylserotonin O-methyltransferase-like	Xp22.3	0.397	melatonin biosynthesis
AY072911	CXADR	coxsackie virus and adenovirus receptor	21q21.1	0.397	---
W84482	RYBP	RING1 and YY1 binding protein	3p14.2	0.397	regulation of transcription, DNA-dependent
AL559478	TCF12	Transcription factor 12	15q21	0.397	---
NM_004799	ZFYVE9	zinc finger, FYVE domain containing 9	1p32.3	0.396	transforming growth factor beta receptor complex assembly
BF970023	URG4	Up-regulated gene 4	7p14	0.396	---
BF245284	APBA2BP	Amyloid beta precursor protein-binding, family A, member 2 binding protein	---	0.396	---
NM_002395	ME1	malic enzyme 1, NADP(+)-dependent, cytosolic	6q12	0.396	carbohydrate metabolism
AK021413	LARS	leucyl-tRNA synthetase	5q32	0.396	---
BC007347	CHD2	chromodomain helicase DNA binding protein 2	15q26	0.396	chromatin assembly/disassembly
AW069315	WDR89	WD repeat domain 89	14q23.2	0.395	---
AV712733	FLNB	Filamin B, beta	3p14.3	0.395	---
NM_015384	IDN3	IDN3 protein	5p13.2	0.394	---
AI885718	DDAH1	Dimethylarginine dimethylaminohydrolase 1	1p22	0.394	arginine catabolism
N58163	WDR32	WD repeat domain 32	9p13.1	0.394	---
AI123815	FLJ21963	FLJ21963 protein	12q21.31	0.394	metabolism
AA772278	CPEB4	Cytoplasmic polyadenylation element binding protein 4	5q21	0.394	---
AI972451	RBBP4	Retinoblastoma binding protein 4	---	0.393	---
NM_006936	SUMO2 // SUMO3	SMT3 suppressor of mif two 3 homolog 2 // SMT3 suppressor of mif two 3 homolog 3	21q22.3	0.393	---
NM_004162	RAB5A	RAB5A, member RAS oncogene family	3p24	0.393	intracellular protein transport
AW628686	LARP5	La ribonucleoprotein domain family, member 5	10p15.3	0.393	---
NM_001695	ATP6V1C1	ATPase, H+ transporting, lysosomal 42kDa, V1 subunit C1	8q22.3	0.393	---
L04282	ZFP148	zinc finger protein 148	3q21	0.393	negative regulation of transcription from Pol II promoter
BE857467	CWF19L2	CWF19-like 2, cell cycle control	11q23.1	0.392	---
NM_001426	EN1	engrailed homolog 1	2q13	0.392	regulation of transcription, DNA-dependent
N95564	B3GALT6	UDP-Gal:betaGal beta 1,3-galactosyltransferase polypeptide 6	1p36.33	0.392	protein amino acid glycosylation
NM_018845	LOC55974	stromal cell protein	1q22	0.392	---
N51682	NPAS3	Neuronal PAS domain protein 3	---	0.392	---
AF280546	NRP2	neuropilin 2	2q33.3	0.392	axon guidance
NM_024010	MTRR	5-methyltetrahydrofolate-homocysteine methyltransferase reductase	5p15.3	0.392	electron transport
NM_004987	LIMS1	LIM and senescent cell antigen-like domains 1	2q12.3	0.391	cell aging
N63953	ZNF566	Zinc finger protein 566	19q13.13	0.391	regulation of transcription, DNA-dependent
AK027217	PDLIM5	PDZ and LIM domain 5	4q22	0.391	signal transduction
NM_006548	IMP-2	IGF-II mRNA-binding protein 2	3q28	0.391	translational attenuation
NM_017913	CDC37L1	Hsp90-associating relative of Cdc37	---	0.391	regulation of cell cycle
AA236927	NEDD1	Neural precursor cell expressed, developmentally down-regulated 1	12q23.1	0.391	---
NM_015421	TMEM186	transmembrane protein 186	16p13.13	0.391	---
NM_020158	EXOSC5	exosome component Rrp46	19q13.1	0.391	rRNA processing
NM_004089	DSIPI	delta sleep inducing peptide, immunoreactor	Xq22.3	0.391	---
BF700086	IRS2	Insulin receptor substrate 2	13q34	0.391	---
NM_003234	TFRC	transferrin receptor	3q26.2	0.39	---
AI821442	TRPM7	Transient receptor potential cation channel, subfamily M, member 7	---	0.39	---
AI042152	TncRNA	Trophoblast-derived noncoding RNA	---	0.39	---
BE048655	TMEM140	Transmembrane protein 140	7q33	0.39	---
NM_001047	SRD5A1	steroid-5-alpha-reductase, alpha polypeptide 1	5p15	0.39	cell-cell signaling
NM_002204	ITGA3	integrin, alpha 3	17q21.33	0.389	cell-matrix adhesion
BF576005	FYTTD1	Forty-two-three domain containing 1	3q29	0.389	---
AA463853	CRSP7	Cofactor required for Sp1 transcriptional activation, subunit 7	---	0.389	---
W60810	TSHZ1	Teashirt family zinc finger 1	18q22.3	0.389	regulation of transcription, DNA-dependent
NM_012124	CHORDC1	cysteine and histidine-rich domain-containing, zinc binding protein 1	11q14.3	0.388	---
NM_016090	RBM7	RNA binding motif protein 7	11q23.1	0.388	regulation of transcription, DNA-dependent
AI083506	FNBP4	Formin binding protein 4	11p11.2	0.388	---
BF697247	SAMD4A	Sterile alpha motif domain containing 4A	14q22.2	0.388	---
NM_004423	DVL3	dishevelled, dsh homolog 3	3q27	0.388	signal transduction
NM_020987	ANK3	ankyrin 3, node of Ranvier	10q21	0.388	nonselective vesicle transport
NM_014674	EDEM1	ER degradation enhancer, mannosidase alpha-like 1	3p26.1	0.387	---
AF039698	TSHZ1	teashirt family zinc finger 1	18q22.3	0.387	regulation of transcription, DNA-dependent
AI215629	PCK2	Phosphoenolpyruvate carboxykinase 2	---	0.387	---
NM_023016	C2orf26	septin 10	2q13	0.387	---
AI269290	SLC18A2	Solute carrier family 18, member 2	10q25	0.387	monoamine transport
AW173080	DOK6	Docking protein 6	18q22.2	0.387	---
AU145351	PTPRF	Protein tyrosine phosphatase, receptor type, F	1p34	0.386	---
AB028976	SAMD4A	sterile alpha motif domain containing 4A	14q22.2	0.386	---
AW242432	IRF2BP2	Interferon regulatory factor 2 binding protein 2	1q42.3	0.386	---
NM_004398	DDX10	DEAD (Asp-Glu-Ala-Asp) box polypeptide 10	11q22	0.386	---
BG505096	CEBPZ	CCAAT/enhancer binding protein zeta	---	0.386	---
BC002585	RAB7L1	RAB7, member RAS oncogene family-like 1	1q32	0.385	intracellular protein transport
NM_012482	ZNF281	zinc finger protein 281	1q32.1	0.385	regulation of transcription, DNA-dependent
BC004916	COQ5	coenzyme Q5 homolog, methyltransferase	12q24.31	0.385	---
NM_003651	CSDA1	cold shock domain protein A	12p13.1	0.385	negative regulation of transcription from Pol II promoter
AU131711	TTC3	Tetratricopeptide repeat domain 3	21q22.2	0.385	pathogenesis
NM_018358	ABCF3	ATP-binding cassette, sub-family F, member 3	3q27.3	0.385	transport
BE349614	TBC1D20	TBC1 domain family, member 20	20p13	0.385	---
U17986	SLC6A8	solute carrier family 6, member 8	Xq28	0.385	small molecule transport
AF090900	LIN-7C	lin-7 homolog C	11p14	0.385	---
NM_006758	U2AF1	U2 small nuclear RNA auxiliary factor 1	21q22.3	0.385	regulation of transcription, DNA-dependent
AF117107	IGF2BP2	insulin-like growth factor 2 mRNA binding protein 2	3q28	0.384	translational attenuation
NM_001895	CSNK2A1	casein kinase 2, alpha 1 polypeptide	20p13	0.384	protein amino acid phosphorylation
AL117523	SAMD4A	sterile alpha motif domain containing 4A	14q22.2	0.383	---
AF097493	GLS1	glutaminase	2q32	0.383	glutamine catabolism
NM_001450	FHL2	four and a half LIM domains 2	2q12	0.383	---
AL359613	RAVER2	ribonucleoprotein, PTB-binding 2	1p31.3	0.383	---
NM_014999	RAB21	RAB21, member RAS oncogene family	12q15	0.383	intracellular protein transport
AF111178	GPC6	glypican 6	13q32	0.383	development
AB029551	RYBP	RING1 and YY1 binding protein	3p14.2	0.383	regulation of transcription, DNA-dependent
NM_013322	SNX10	sorting nexin 10	7p15.2	0.382	intracellular signaling cascade
BC002361	TBL3	transducin-like 3	16p13.3	0.382	G-protein signaling, coupled to cGMP nucleotide second messenger
AL559590	ELF1	E74-like factor 1	13q13	0.382	---
AB066566	ATF3	activating transcription factor 3	1q32.3	0.382	regulation of transcription, DNA-dependent
AW467136	SSPN	Sarcospan	12p11.2	0.382	regulation of transcription, DNA-dependent
AI911518	GPATCH4	G patch domain containing 4	1q23.1	0.382	---
NM_001722	POLR3D	polymerase (RNA) III polypeptide D	8q21	0.381	regulation of cell cycle
NM_018259	TTC17	tetratricopeptide repeat domain 17	11p11.2	0.381	---
AF089868	MCAM	melanoma cell adhesion molecule	11q23.3	0.381	cell adhesion
N35112	ATP10A	ATPase, Class V, type 10A	15q11	0.38	cation transport
BC013944	SOHLH2	spermatogenesis and oogenesis specific basic helix-loop-helix 2	13q13.2	0.38	---
N92498	PDCD4	Programmed cell death 4	10q24	0.38	apoptosis
BG403660	HSPH1	Heat shock 105kDa/110kDa protein 1	13q12.3	0.38	---
AL390127	KLF13	Kruppel-like factor 13	15q12	0.379	regulation of transcription, DNA-dependent
AK055523	SLC2A11	Solute carrier family 2, member 11	---	0.379	---
AB046848	NOPE	likely ortholog of mouse neighbor of Punc E11	15q22.2	0.379	---
AF246240	TMEM126B	transmembrane protein 126B	11q14.1	0.379	---
NM_012394	PFDN2	prefoldin 2	1q23.1	0.379	protein folding
AL518563	SLC35C2	Solute carrier family 35, member C2	20q13.12	0.379	---
NM_002826	QSCN6	quiescin Q6	1q24	0.379	regulation of cell cycle
NM_006348	COG5	component of oligomeric golgi complex 5	7q22	0.378	intracellular protein transport
M29277	MCAM	melanoma cell adhesion molecule	11q23.3	0.378	cell adhesion
BG338251	RAB7L1	RAB7, member RAS oncogene family-like 1	1q32	0.378	intracellular protein transport
AI718418	STCH	Stress 70 protein chaperone, microsome-associated	21q11.1	0.378	---
NM_015871	ZNF593	zinc finger protein 593	1p35.3	0.378	regulation of transcription, DNA-dependent
AF201932	FBXO8	F-box protein 8	4q34.1	0.378	---
BG107676	SERP1	Stress-associated endoplasmic reticulum protein 1	3q25.1	0.378	protein amino acid glycosylation
NM_005412	SHMT2	serine hydroxymethyltransferase 2	12q12	0.378	---
BF342524	SPRED1	Sprouty-related, EVH1 domain containing 1	15q13.3	0.377	---
BC004169	DCUN1D5	defective in cullin neddylation 1, domain containing 5	11q22.2	0.377	---
BC014677	SCLT1	Sodium channel and clathrin linker 1	4q28.2	0.377	---
NM_014826	CDC42BPA	CDC42 binding protein kinase alpha	1q42.11	0.377	protein amino acid phosphorylation
AW024925	ATP6V1C1	ATPase, H+ transporting, lysosomal 42kDa, V1 subunit C1	8q22.3	0.377	---
BE963444	LYRM1	LYR motif containing 1	16p11.2	0.377	---
BF059582	TRIM11	Tripartite motif-containing 11	1q42.13	0.377	---
NM_024524	AFURS1	ATPase family homolog up-regulated in senescence cells	3q29	0.377	cation transport
N67741	FAM119B	Family with sequence similarity 119, member B	12q13.2	0.377	---
BC036199	LOC402778	similar to RIKEN cDNA 6330512M04 gene	11p15.5	0.377	proteolysis and peptidolysis
AI808448	KCTD15	Potassium channel tetramerisation domain containing 15	19q13.12	0.377	potassium ion transport
BF571480	FBXL4	F-box and leucine-rich repeat protein 4	---	0.377	---
AI720923	DHX33	DEAH (Asp-Glu-Ala-His) box polypeptide 33	17p13.3	0.376	---
BF056901	FAM113B	Family with sequence similarity 113, member B	12q13.11	0.376	---
AI829721	OCLN	Occludin	5q13.1	0.376	protein complex assembly
AK025615	BCAT1	branched chain aminotransferase 1, cytosolic	12pter	0.376	---
AA293502	GNAL	Guanine nucleotide binding protein, alpha activating activity polypeptide	18p11.22	0.376	---
AI733234	SCUBE3	Signal peptide, CUB domain, EGF-like 3	6p21.3	0.376	---
BC001526	MSI2	musashi homolog 2	17q23.2	0.376	---
AF131747	ENDOD1	endonuclease domain containing 1	11q21	0.376	---
AA789302	ZNF131	Zinc finger protein 131	5p12	0.376	regulation of transcription, DNA-dependent
AF225422	MIF4GD	MIF4G domain containing	17q25.2	0.375	---
BE893893	KRTHB5	Keratin, hair, basic, 5	---	0.375	---
W73820	KCTD15	Potassium channel tetramerisation domain containing 15	19q13.12	0.375	potassium ion transport
AI148659	HEG1	HEG homolog 1	3q21.2	0.375	---
NM_012268	PLD3	phospholipase D family, member 3	19q13.2	0.375	metabolism
U02389	LONP1	lon peptidase 1, mitochondrial	19p13.2	0.375	---
U90902	TIAM1	T-cell lymphoma invasion and metastasis 1	21q22.1	0.375	intracellular signaling cascade
NM_006643	SDCCAG3	serologically defined colon cancer antigen 3	9q34.3	0.375	---
U53823	OCLN	occludin	5q13.1	0.375	protein complex assembly
BG257762	CDV3	CDV3 homolog	3q22.1	0.375	cell proliferation
AK000238	RRP12	ribosomal RNA processing 12 homolog	10q24.2	0.374	---
NM_012382	OSRF	osmosis responsive factor	5p15.2	0.374	---
NM_020347	LZTFL1	leucine zipper transcription factor-like 1	3p21.3	0.374	---
AK093300	FHAD1	forkhead-associated phosphopeptide binding domain 1	1p36.13	0.374	---
BG402817	RPL7L1	Ribosomal protein L7-like 1	6p21.1	0.374	---
BG402105	RB1CC1	RB1-inducible coiled-coil 1	8p22	0.374	---
AI049624	TFDP2	Transcription factor Dp-2	3q23	0.373	regulation of cell cycle
AL048386	MSRB3	Methionine sulfoxide reductase B3	12q14.1	0.373	---
AU150752	ZNF281	Zinc finger protein 281	1q32.1	0.373	regulation of transcription, DNA-dependent
BF686824	DAPK3	Death-associated protein kinase 3	19p13.3	0.373	protein amino acid phosphorylation
BF511685	EPB41L2	Erythrocyte membrane protein band 4.1-like 2	6q23	0.372	cell shape and cell size control
AF029346	CLCN3	chloride channel 3	4q33	0.372	chloride transport
AA621962	MYO1D	Myosin ID	17q11	0.372	---
AA587884	PFKFB2	6-phosphofructo-2-kinase/fructose-2,6-biphosphatase 2	1q31	0.372	metabolism
NM_015545	PTCD1	KIAA0632 protein	7q22.1	0.372	---
NM_003615	SLC4A7	solute carrier family 4, sodium bicarbonate cotransporter, member 7	3p22	0.371	---
AA206141	PRICKLE1	Prickle homolog 1	12q12	0.371	---
BC001962	EXDL2	exonuclease 3'-5' domain-like 2	14q24.1	0.371	electron transport
BE378670	POLR1D	Polymerase (RNA) I polypeptide D	13q12.2	0.371	regulation of transcription, DNA-dependent
AF104857	CDC42EP3	CDC42 effector protein 3	2p21	0.371	---
NM_005740	DNAL4	dynein, axonemal, light chain 4	22q13.1	0.371	microtubule-based movement
AA156675	VCL	Vinculin	10q22.1	0.371	---
AI160339	SRPRB	Signal recognition particle receptor, B subunit	3q22.1	0.37	---
X83535	MMP14	matrix metallopeptidase 14	14q11	0.37	proteolysis and peptidolysis
AW574915	SIAH1	Seven in absentia homolog 1	16q12.1	0.37	ATP-dependent proteolysis
NM_021105	PLSCR1	phospholipid scramblase 1	3q23	0.37	---
BC000487	POMZP3	POM and ZP3 fusion	7q11.23	0.37	---
NM_006169	NNMT	nicotinamide N-methyltransferase	11q23.1	0.37	---
NM_003683	D21S2056E	DNA segment on chromosome 21 2056 expressed sequence	21q22.3	0.37	---
NM_018135	MRPS18A	mitochondrial ribosomal protein S18A	6p21.3	0.37	protein biosynthesis
NM_004130	GYG1	glycogenin 1	3q24	0.37	glycogen biosynthesis
AI763287	TLOC1	Translocation protein 1	3q26.2	0.37	cotranslational membrane targeting
BU175810	ACTR2	ARP2 actin-related protein 2 homolog	2p14	0.37	cell motility
AA707411	WDR42A	WD repeat domain 42A	1q22	0.37	---
AI478879	KIAA1128	KIAA1128	10q23.2	0.37	---
NM_016107	ZFR	zinc finger RNA binding protein	5p13.3	0.37	---
BC022434	ZCCHC7	zinc finger, CCHC domain containing 7	9p13.1	0.369	---
NM_024830	AYTL2	acyltransferase like 2	5p15.33	0.369	metabolism
BC000535	PPAN	peter pan homolog	19p13	0.369	regulation of transcription, DNA-dependent
NM_007098	CLTCL1	clathrin, heavy polypeptide-like 1	22q11.2	0.369	receptor mediated endocytosis
BE048999	USP42	Ubiquitin specific peptidase 42	7p22.2	0.368	ubiquitin-dependent protein catabolism
NM_005360	MAF	v-maf musculoaponeurotic fibrosarcoma oncogene homolog	16q22	0.368	regulation of transcription, DNA-dependent
AL121780	HARS2	histidyl-tRNA synthetase 2	20p11.23	0.368	D-amino acid catabolism
AL136616	PROSC	proline synthetase co-transcribed homolog	8p11.2	0.368	---
BE964361	MCAM	Melanoma cell adhesion molecule	11q23.3	0.368	cell adhesion
NM_017990	PDPR	pyruvate dehydrogenase phosphatase regulatory subunit	16q22.1	0.367	---
NM_021255	PELI2	pellino homolog 2	14q21	0.367	---
NM_002229	JUNB	jun B proto-oncogene	19p13.2	0.367	regulation of transcription from Pol II promoter
BF673049	RSN	Restin	12q24.3	0.367	---
AF355465	ZMAT3	zinc finger, matrin type 3	3q26.3	0.367	---
AI655763	RP11-50D16.3	Similar to RIKEN cDNA 8030451K01	13q13.3	0.366	---
AW245400	YARS	Tyrosyl-tRNA synthetase	1p34.3	0.366	---
BC003353	MED10	mediator of RNA polymerase II transcription, subunit 10 homolog	5p15.32	0.366	---
NM_171999	SALL3	sal-like 3	18q23	0.365	regulation of transcription, DNA-dependent
AY113699	APH1A	anterior pharynx defective 1 homolog A	1p36.13	0.365	---
AB055977	BRI3	brain protein I3	7q22.1	0.365	---
AI479923	LOC339352	Similar to ATP binding domain 3	19q13.41	0.365	---
NM_016361	ACP6	lysophosphatidic acid phosphatase	1q21	0.365	---
AF170562	USP25	ubiquitin specific peptidase 25	21q11.2	0.364	---
AF201942	NXT2	nuclear transport factor 2-like export factor 2	Xq23	0.364	mRNA processing
NM_006701	TXNL4A	thioredoxin-like 4A	18q23	0.364	mRNA splicing
NM_000271	NPC1	Niemann-Pick disease, type C1	18q11	0.364	intracellular protein transport
BG149698	EIF1AX	Eukaryotic translation initiation factor 1A, X-linked	Xp22.13	0.364	translational initiation
AF251062	RBM13	RNA binding motif protein 13	8p12	0.364	---
BC006143	MAFG	v-maf musculoaponeurotic fibrosarcoma oncogene homolog G	17q25.3	0.364	---
BC040697	TBX18	T-box 18	6q14	0.364	regulation of transcription, DNA-dependent
BC004288	ZNF655	zinc finger protein 655	7q22.1	0.363	---
NM_004414	DSCR1	Down syndrome critical region gene 1	21q22.1	0.363	signal transduction
NM_014456	PDCD4	programmed cell death 4	10q24	0.363	apoptosis
BF056088	FLJ13195	Stromal antigen 3-like	7p11.2	0.363	electron transport
L18887	CANX	calnexin	5q35	0.363	protein secretion
AI832074	EIF2C2	Eukaryotic translation initiation factor 2C, 2	8q24	0.363	protein biosynthesis
AA195024	SIAH1	Seven in absentia homolog 1	16q12.1	0.362	ATP-dependent proteolysis
BE386445	ZBTB38	Zinc finger and BTB domain containing 38	3q23	0.362	---
NM_024103	SLC25A23	hypothetical protein MGC2615	19p13.3	0.362	---
AA121502	HEG1	HEG homolog 1	3q21.2	0.362	---
BF724826	CABC1	Chaperone, ABC1 activity of bc1 complex homolog	1q42.13	0.362	---
NM_007323	ZFYVE9	MAD, mothers against decapentaplegic homolog interacting protein, receptor activation anchor	1p32.3	0.362	transforming growth factor beta receptor complex assembly
N38750	ZNF516	Zinc finger protein 516	---	0.361	---
BF062139	POLR3G	Polymerase (RNA) III polypeptide G	5q14.3	0.361	regulation of transcription from Pol III promoter
K02403	C4A	complement component 4A	6p21.3	0.361	regulation of muscle contraction
BE958291	MTAP	Methylthioadenosine phosphorylase	9p21	0.361	---
BC030528	Gcap14	KIAA1128	10q23.2	0.36	---
AI452595	LOC727936	Similar to CG9996-PA	3p14.2	0.36	---
AF153330	SLC19A2	solute carrier family 6, member 10 (pseudogene) // solute carrier family 6, member 8	1q23.3	0.36	small molecule transport
AA404592	MKNK2	MAP kinase interacting serine/threonine kinase 2	19p13.3	0.359	regulation of protein biosynthesis
AL133104	ULK4	unc-51-like kinase 4	3p21.33	0.359	---
U41163	SLC6A10P // SLC6A8	solute carrier family 6 , member 10	---	0.359	---
AW025602	GLIS3	GLIS family zinc finger 3	9p24.2	0.359	---
BG167675	TMEM65	Transmembrane protein 65	8q24.13	0.358	---
AF176013	DNAJC12	DnaJ (Hsp40) homolog, subfamily C, member 12	10q21.1	0.358	protein folding
M60485	FGFR1	fibroblast growth factor receptor 1	8p11.2	0.358	MAPKKK cascade
AI928407	CDV3	CDV3 homolog	3q22.1	0.358	cell proliferation
NM_004748	CPR8	cell cycle progression 8 protein	15q21.1	0.358	---
AW024960	NOTCH2	Notch homolog 2	1q21.2	0.358	---
AF070610	BEAN	brain expressed, associated with Nedd4	16q22.1	0.358	---
BF740111	PIK3R4	Phosphoinositide-3-kinase, regulatory subunit 4, p150	3q22.1	0.358	protein amino acid phosphorylation
AF151026	LARS	leucyl-tRNA synthetase	5q32	0.357	---
NM_004750	CRLF1	cytokine receptor-like factor 1	19p12	0.357	antimicrobial humoral response
NM_014840	NUAK1	NUAK family, SNF1-like kinase, 1	12q24.11	0.357	---
AF142421	QUAKING	QUAKING-5	6q26	0.357	signal transduction
AA554833	MAP1B	Microtubule-associated protein 1B	5q13	0.357	---
U76248	SIAH2	seven in absentia homolog 2	3q25	0.357	ubiquitin-dependent protein catabolism
AA121673	ZNF281	Zinc finger protein 281	1q32.1	0.357	regulation of transcription, DNA-dependent
NM_000152	GAA	glucosidase, alpha; acid	17q25.2	0.356	carbohydrate metabolism
R46180	GDPD1	Glycerophosphodiester phosphodiesterase domain containing 1	17q23.2	0.356	glycerol metabolism
NM_000120	EPHX1	epoxide hydrolase 1, microsomal	1q42.1	0.356	xenobiotic metabolism
BE501952	SATL1	Spermidine/spermine N1-acetyl transferase-like 1	Xq21.1	0.355	---
U25804	CASP4	caspase 4, apoptosis-related cysteine peptidase	11q22.2	0.355	proteolysis and peptidolysis
AL566786	TPM2	Tropomyosin 2	9p13.2	0.355	muscle development
AA502912	NUP210	Nucleoporin 210kDa	3p25.2	0.355	---
AI806793	COL8A2	Collagen, type VIII, alpha 2	1p34.2	0.355	vision
U96180	PTEN1	phosphatase and tensin homolog	10q23.3	0.354	regulation of CDK activity
AA234116	DDX19B	DEAD (Asp-Glu-Ala-As) box polypeptide 19B	16q22.1	0.354	mRNA-nucleus export
AW014719	ZNF343	Zinc finger protein 343	20p13	0.354	---
AW511135	NUDT4 // NUDT4P1	nucleoside diphosphate linked moiety X-type motif 4 // nucleoside diphosphate linked moiety X-type motif 4 pseudogene 1	---	0.354	cyclic nucleotide metabolism
AA284829	ZNF79	Zinc finger protein 79	9q34	0.353	regulation of transcription, DNA-dependent
BF196935	NPAS3	Neuronal PAS domain protein 3	14q12	0.353	---
AF086249	ITGB1	integrin, beta 1	10p11.2	0.353	cellular defense response
NM_145007	NALP11	NLR family, pyrin domain containing 11	19q13.43	0.352	---
NM_004583	RAB5C	member RAS oncogene family	17q21.2	0.352	intracellular protein transport
T90771	SYNC1	Syncoilin, intermediate filament 1	1p34.3	0.352	---
BF000629	NR2F6	Nuclear receptor subfamily 2, group F, member 6	19p13.1	0.352	regulation of transcription, DNA-dependent
NM_020470	YIF1A	Yip1 interacting factor homolog A	11q13	0.351	---
AI492873	PPP1R10	Protein phosphatase 1, regulatory subunit 10	6p21.3	0.351	---
NM_017660	p66alpha	p66 alpha	19p13.11	0.351	---
X57198	TCEA1	transcription elongation factor A, 1	3p22	0.351	transcription
AA507442	ZNF225	Zinc finger protein 225	---	0.35	---
NM_019094	NUDT4 // NUDT4P1	nucleoside diphosphate linked moiety X-type motif 4 // nucleoside diphosphate linked moiety X-type motif 4 pseudogene 1	---	0.35	cyclic nucleotide metabolism
X92110	HCG8	HLA complex group 8	---	0.35	---
AK026451	UBXD7	UBX domain containing 7	3q29	0.349	---
BC040884	CLEC2D	C-type lectin domain family 2, member D	---	0.349	---
NM_001674	ATF3	activating transcription factor 3	1q32.3	0.349	regulation of transcription, DNA-dependent
AA811138	IFNAR1	Interferon receptor 1	21q22.1	0.349	cell surface receptor linked signal transduction
BC006230	MGLL	monoglyceride lipase	3q21.3	0.348	lipid metabolism
NM_022735	ACBD3	acyl-Coenzyme A binding domain containing 3	1q42.13	0.348	---
D49958	GPM6A	glycoprotein M6A	4q34	0.348	---
AF016266	TNFRSF10B	tumor necrosis factor receptor superfamily, member 10b	8p22	0.348	---
AB015656	PDE5A	phosphodiesterase 5A, cGMP-specific	4q25	0.347	signal transduction
NM_000633	BCL2	B-cell CLL/lymphoma 2	18q21.33	0.347	anti-apoptosis
AL136842	CDC42EP3	CDC42 effector protein 3	2p21	0.347	---
NM_002499	NEO1	neogenin homolog 1	15q22.3	0.347	cell motility
U34349	PSEN2	presenilin 2	1q31	0.346	chromosome organization and biogenesis
AL514271	CYB561	Cytochrome b-561	17q11	0.346	energy pathways
BE615277	PVR	Poliovirus receptor	19q13.2	0.346	---
AK026181	PHLDA1	pleckstrin homology-like domain, family A, member 1	12q15	0.346	---
AJ002572	BRWD1	bromodomain and WD repeat domain containing 1	21q22.2	0.346	---
NM_001909	CTSD	cathepsin D	11p15.5	0.346	proteolysis and peptidolysis
NM_001924	GADD45A	growth arrest and DNA-damage-inducible, alpha	1p31.2	0.345	regulation of CDK activity
AI581344	RP13-36C9.1	Cancer/testis antigen CT45-2	Xq26.3	0.345	---
BF221852	LPP	LIM domain containing preferred translocation partner in lipoma	3q27	0.345	---
AA976354	KIAA1618	KIAA1618	17q25.3	0.345	---
AI685060	CALD1	Caldesmon 1	7q33	0.344	muscle contraction
NM_001189	BAPX1	bagpipe homeobox homolog 1	4p16.1	0.344	regulation of transcription, DNA-dependent
BC002724	SNX5	sorting nexin 5	20p11	0.344	nonselective vesicle transport
BF445199	ZFR	Zinc finger RNA binding protein	5p13.3	0.344	---
NM_012214	MGAT4A	mannosyl-glycoprotein beta-1,4-N-acetylglucosaminyltransferase, isoenzyme A	2q12	0.343	carbohydrate metabolism
AI861913	WDR4	WD repeat domain 4	21q22.3	0.343	tRNA processing
NM_013437	ST7	suppression of tumorigenicity	8q22.2	0.343	---
BE350145	COL6A1	Collagen, type VI, alpha 1	21q22.3	0.343	regulation of transcription, DNA-dependent
NM_002380	MATN2	matrilin 2	8q22	0.343	---
X16172	HOXB9	homeobox B9	---	0.342	---
AF057036	COLQ	collagen-like tail subunit of asymmetric acetylcholinesterase	3p25	0.342	regulation of transcription, DNA-dependent
BE908995	MYADM	Myeloid-associated differentiation marker	19q13.42	0.342	---
BC004421	ZNF330	zinc finger protein 330	---	0.342	electron transport
AI654161	TBC1D5	TBC1 domain family, member 5	3p24.3	0.341	---
AF151057	AASDHPPT	aminoadipate-semialdehyde dehydrogenase-phosphopantetheinyl transferase	11q22	0.341	---
NM_018362	LIN7C	lin-7 homolog C	11p14	0.341	---
Y14330	JAG2	jagged 2	14q32	0.341	cell fate determination
NM_003131	SRF	serum response factor	6p21.1	0.34	regulation of transcription from Pol II promoter
NM_006598	SLC12A7	solute carrier family 12, member 7	5p15	0.34	transport
AU145336	ONECUT2	One cut domain, family member 2	---	0.34	---
AW513227	ZNF285	Zinc finger protein 285	---	0.339	---
NM_003191	TARS	threonyl-tRNA synthetase	5p13.2	0.339	threonyl-tRNA aminoacylation
AF183417	MAP1LC3B	microtubule-associated protein 1 light chain 3 beta	16q24.2	0.339	---
AF091352	VEGFA	vascular endothelial growth factor A	6p12	0.339	regulation of cell cycle
NM_005781	TNK2	tyrosine kinase, non-receptor, 2	3q29	0.339	protein amino acid phosphorylation
AF029778	JAG2	jagged 2	14q32	0.339	cell fate determination
AA524669	DKFZp667D2123	DKFZp667D2123	---	0.338	---
AI378035	FAM84A	Family with sequence similarity 84, member A	---	0.338	---
AJ010089	MCM3AP	MCM3 minichromosome maintenance deficient 3 associated protein	21q22.3	0.338	DNA replication
AA404269	PRICKLE1	Prickle homolog 1	12q12	0.338	---
AB044548	EIF4EBP1	eukaryotic translation initiation factor 4E binding protein 1	8p12	0.337	regulation of translation
AL547782	DHRSX	Dehydrogenase/reductase X-linked	Xp22.33	0.337	metabolism
AA531023	FAM46B	Family with sequence similarity 46, member B	1p35.3	0.337	---
AF052059	SEL1L	sel-1 suppressor of lin-12-like	14q24.3	0.337	---
NM_025235	TNKS2	tankyrase, TRF1-interacting ankyrin-related ADP-ribose polymerase 2	10q23.3	0.337	telomerase-dependent telomere maintenance
NM_016052	CGI-115	CGI-115 protein	1q41	0.337	---
AI912523	KIAA1430	KIAA1430	4q35.1	0.337	---
BC002426	PEA-15	phosphoprotein enriched in astrocytes 15	1q21.1	0.336	small molecule transport
NM_019096	GTPBP2	GTP binding protein 2	6p21	0.336	---
AA029500	LOC201164	Similar to CG12314 gene product	17p11.2	0.336	---
AW888223	MXRA8	Matrix-remodelling associated 8	1p36.33	0.336	---
AI246687	CTSC	Cathepsin C	11q14.1	0.336	---
BE552411	DOK6	Docking protein 6	18q22.2	0.336	---
AB019494	NIPBL	Nipped-B homolog	5p13.2	0.336	---
AA586774	STK24	Serine/threonine kinase 24	13q31.2	0.336	protein amino acid phosphorylation
NM_018357	FLJ11196	acheron	15q22.32	0.335	regulation of transcription, DNA-dependent
AI889380	SLC1A4	Solute carrier family 1, member 4	2p15	0.335	transport
NM_022460	FLJ14249	HS1-binding protein 3	2p24.2	0.335	intracellular signaling cascade
NM_005885	MARCH6	membrane-associated ring finger 6	5p15.2	0.335	---
AA740632	GABPB2	GA binding protein transcription factor, beta subunit 2	---	0.335	---
AL538601	TROVE2	TROVE domain family, member 2	1q31	0.334	---
BE857425	BHLHB3	Basic helix-loop-helix domain containing, class B, 3	12p11.23	0.334	regulation of transcription, DNA-dependent
AI670947	CNK2	CDNA clone IMAGE:30721737	Xp22.13	0.334	---
NM_005655	KLF10	Kruppel-like factor 10	8q22.2	0.333	regulation of transcription, DNA-dependent
BC001427	SLC35C1	solute carrier family 35, member C1	11p11.2	0.333	transport
AA705182	GLIS2	GLIS family zinc finger 2	16p13.3	0.333	---
AF132818	KLF5	Kruppel-like factor 5	13q21.33	0.333	regulation of transcription, DNA-dependent
NM_005156	ROD1	ROD1 regulator of differentiation 1	9q33.1	0.332	---
AF049608	SLC16A7	solute carrier family 16, member 7	12q13	0.332	---
BC004369	APP	amyloid beta precursor protein	21q21.2	0.332	---
NM_025078	PQLC1	PQ loop repeat containing 1	18q23	0.332	---
NM_003489	NRIP1	nuclear receptor interacting protein 1	21q11.2	0.332	regulation of transcription, DNA-dependent
AI718937	KCTD12	Potassium channel tetramerisation domain containing 12	13q22.1	0.332	potassium ion transport
AW027333	MSRB3	Methionine sulfoxide reductase B3	12q14.1	0.332	---
BC020686	NEDD9	neural precursor cell expressed, developmentally down-regulated 9	6p25	0.332	regulation of cell cycle
NM_004275	USP49	ubiquitin specific protease 49	6p21.1	0.332	---
AI681307	CCDC50	Coiled-coil domain containing 50	---	0.332	---
BF513857	RAB6A	RAB6A, member RAS oncogene family	11q13.3	0.331	intracellular protein transport
AI630178	SLC43A3	Solute carrier family 43, member 3	11q11	0.331	---
NM_020979	SH2B2	SH2B adaptor protein 2	7q22	0.331	intracellular signaling cascade
NM_003866	INPP4B	inositol polyphosphate-4-phosphatase, type II, 105kDa	4q31.1	0.331	signal transduction
AA583044	BMP2	Bone morphogenetic protein 2	20p12	0.331	skeletal development
AF052179	ARF1	ADP-ribosylation factor 1	1q42	0.331	intracellular protein transport
NM_012241	SIRT5	silent mating type information regulation 2 homolog 5	6p23	0.331	chromatin silencing
AA993833	SP2	Sp2 transcription factor	---	0.331	---
NM_021732	AVPI1	vasopressin-induced transcript	10q24.2	0.331	---
NM_003430	ZNF91	zinc finger protein 91	19p13.1	0.33	regulation of transcription, DNA-dependent
AI652848	TTC3	Tetratricopeptide repeat domain 3	21q22.2	0.33	pathogenesis
BG500474	EIF5A2	Eukaryotic translation initiation factor 5A2	3q26.2	0.33	translational initiation
NM_001690	ATP6V1A1	ATPase, H+ transporting, lysosomal 70kDa, V1 subunit A	3q13.31	0.33	ATP biosynthesis
M25077	TROVE2	TROVE domain family, member 2	1q31	0.329	---
AI636775	ACBD3	Acyl-Coenzyme A binding domain containing 3	1q42.13	0.329	---
AK025446	RSL1D1	ribosomal L1 domain containing 1	16p13.13	0.329	protein biosynthesis
AL049332	BTG3	BTG family, member 3	21q21.1	0.328	regulation of cell cycle
BF968057	IRF2BP2	Interferon regulatory factor 2 binding protein 2	1q42.3	0.328	---
AI336206	PAWR	PRKC, apoptosis, WT1, regulator	12q21	0.328	negative regulation of transcription from Pol II promoter
AI359165	SERPINE2	Serpin peptidase inhibitor, clade E, member 2	2q33	0.328	regulation of proteolysis and peptidolysis
AI183517	MARK1	MAP/microtubule affinity-regulating kinase 1	1q42.11	0.328	protein amino acid phosphorylation
AL136825	USP44	ubiquitin specific peptidase 44	12q23.1	0.328	ubiquitin-dependent protein catabolism
NM_005065	SEL1L	sel-1 suppressor of lin-12-like	14q24.3	0.328	---
AI459274	ZFR	Zinc finger RNA binding protein	5p13.3	0.327	---
AA425726	KIAA1754	KIAA1754	10q25.1	0.327	---
AF026219	DLC1	deleted in liver cancer 1	8p22	0.327	---
NM_013396	USP25	ubiquitin specific protease 25	21q11.2	0.327	---
NM_015641	TES	testis derived transcript	7q31.2	0.327	---
AA133989	IFNAR1	Interferon receptor 1	21q22.1	0.327	cell surface receptor linked signal transduction
NM_004753	DHRS3	dehydrogenase/reductase member 3	1p36.1	0.327	---
NM_020436	SALL4	sal-like 4	20q13.13	0.327	regulation of transcription, DNA-dependent
BC005821	PTEN1	phosphatase and tensin homolog	10q23.3	0.327	protein amino acid dephosphorylation
AA580004	ARF1	ADP-ribosylation factor 1	1q42	0.327	intracellular protein transport
NM_024536	CHPF	chondroitin polymerizing factor	2q36.1	0.326	---
AW051311	KPNA1	Karyopherin alpha 1	3q21	0.326	regulation of DNA recombination
U80737	CAGH16	similar to Hin-2	---	0.326	---
AF105230	SCLC1A5	solute carrier family 1, member 5	19q13.3	0.326	---
BF447954	DOCK5	Dedicator of cytokinesis 5	---	0.326	---
NM_005681	TAF1A	TATA box binding protein-associated factor, RNA polymerase I, A	1q42	0.326	transcription from Pol I promoter
BC032490	SPIN3	spindlin family, member 3	Xp11.22	0.325	---
AA524250	DLC1	Deleted in liver cancer 1	8p22	0.325	---
R21486	SALL3	Sal-like 3	18q23	0.325	regulation of transcription, DNA-dependent
AB007952	FBXO28	F-box protein 28	1q42.12	0.325	---
AI703265	TMEM86A	Transmembrane protein 86A	11p15.1	0.325	---
M63889	FGFR1	fibroblast growth factor receptor 1	8p11.2	0.325	MAPKKK cascade
AF217990	HERPUD1	homocysteine-inducible, endoplasmic reticulum stress-inducible, ubiquitin-like domain member 1	16q12.2	0.325	response to unfolded protein
NM_021075	NDUFV3	NADH dehydrogenase flavoprotein 3	21q22.3	0.324	mitochondrial electron transport, NADH to ubiquinone
AW117368	PSD3	Pleckstrin and Sec7 domain containing 3	8pter	0.324	---
AL157473	MGC31990	KIAA1217	10p12.31	0.324	---
U40490	NNT	nicotinamide nucleotide transhydrogenase	5p13.1	0.324	---
BC000607	ANAPC11	APC11 anaphase promoting complex subunit 11 homolog	17q25.3	0.324	cytokinesis
BG485163	IRF2BP2	Interferon regulatory factor 2 binding protein 2	1q42.3	0.323	---
AB037807	ANKIB1	ankyrin repeat and IBR domain containing 1	7q21.3	0.323	---
AW088668	WDR35	WD repeat domain 35	2p24.3	0.323	---
AF091395	TRIO	triple functional domain	5p15.1	0.322	protein amino acid phosphorylation
NM_024572	GALNT14	UDP-N-acetyl-alpha-D-galactosamine	2p23.2	0.322	---
AI744445	ARL6IP6	ADP-ribosylation-like factor 6 interacting protein 6	---	0.322	---
NM_000877	IL1R1	interleukin 1 receptor, type I	2q12	0.322	inflammatory response
NM_001621	AHR	aryl hydrocarbon receptor	7p15	0.322	regulation of transcription, DNA-dependent
AF191653	NUDT4 // NUDT4P1	nucleoside diphosphate linked moiety X-type motif 4 // nucleoside diphosphate linked moiety X-type motif 4 pseudogene 1	---	0.321	cyclic nucleotide metabolism
BC036253	ACTR2	ARP2 actin-related protein 2 homolog	2p14	0.321	cell motility
BE708432	MALAT1	Metastasis associated lung adenocarcinoma transcript 1	11cen	0.321	---
BC014416	SLC33A1	solute carrier family 33, member 1	3q25.31	0.32	transport
AU127250	FBXO28	F-box protein 28	1q42.12	0.32	---
BF692729	EXOSC6	Exosome component 6	16q22.1	0.32	---
BC010943	OSMR	oncostatin M receptor	5p13.2	0.32	cell surface receptor linked signal transduction
U23850	ITPR1	inositol 1,4,5-triphosphate receptor, type 1	3p26	0.32	cation transport
NM_016625	MGC12197	BM-011 protein	3q25.32	0.319	---
AI472339	DDX56	DEAD (Asp-Glu-Ala-Asp) box polypeptide 56	7p13	0.319	intracellular protein transport
NM_000100	CSTB	cystatin B	21q22.3	0.319	---
NM_024560	FLJ21963	FLJ21963 protein	12q21.31	0.319	metabolism
BG497783	MRPL55	Mitochondrial ribosomal protein L55	1q42.13	0.319	---
AF314544	TBL1XR1	transducin-like 1X-linked receptor 1	3q26.33	0.318	---
H95344	VEGFA	Vascular endothelial growth factor A	6p12	0.318	regulation of cell cycle
NM_003358	UGCG	UDP-glucose ceramide glucosyltransferase	9q31	0.318	glucosylceramide biosynthesis
BC005124	HOXD3	homeobox D3	2q31.1	0.317	regulation of transcription, DNA-dependent
AL577322	SDC2	Syndecan 2	8q22	0.316	---
AI127530	BDNF	Brain-derived neurotrophic factor	11p13	0.316	neurogenesis
BC018764	MGC31990	KIAA1217	10p12.31	0.316	---
AW973177	LOC123688	Similar to RIKEN cDNA C630028N24 gene	15q24.1	0.316	---
NM_022470	WIG1	p53 target zinc finger protein	3q26.3	0.315	---
AI803485	URB1	URB1 ribosome biogenesis 1 homolog	21q22.11	0.315	---
NM_012230	POMZP3 // ZP·	POM and ZP3 fusion // zona pellucida glycoprotein 3	7q11.23	0.315	---
AL583171	RNF41	Ring finger protein 41	12q13.13	0.315	---
NM_014445	SERP1	stress-associated endoplasmic reticulum protein 1	3q25.1	0.315	protein amino acid glycosylation
AW340588	MAN1C1	Mannosidase, alpha, class 1C, member 1	1p35	0.315	carbohydrate metabolism
BC001619	ALDH1B1	aldehyde dehydrogenase 1 family, member B1	9p11.1	0.314	---
BE550881	ASPHD2	Aspartate beta-hydroxylase domain containing 2	22q12.1	0.314	---
U83981	PPP1R15A	protein phosphatase 1, regulatory subunit 15A	19q13.2	0.314	apoptosis
AA029331	KIAA1147	KIAA1147	7q34	0.314	---
AF052117	CLCN4	Clone 23809 mRNA sequence	Xp22.3	0.313	ion transport
AI129381	KCNMA1	Potassium large conductance calcium-activated channel, subfamily M, alpha member 1	10q22	0.313	---
NM_024523	GCC1	GRIP and coiled-coil domain containing 1	7q32.2	0.313	---
BE840636	PDLIM3	PDZ and LIM domain 3	4q35	0.313	intracellular signaling cascade
AI890604	TTC9C	Tetratricopeptide repeat domain 9C	11q12.3	0.313	---
NM_005715	UST	uronyl-2-sulfotransferase	6q24.3	0.313	protein amino acid sulfation
NM_004998	MYO1E	myosin IE	15q21	0.313	---
BE872974	ACP1	Acid phosphatase 1, soluble	2p25	0.312	---
NM_004796	NRXN3	neurexin 3	14q31	0.312	axon guidance
BG338532	SUMO3	SMT3 suppressor of mif two 3 homolog 3	21q22.3	0.312	---
NM_006317	BASP1	brain abundant, membrane attached signal protein 1	5p15.1	0.312	regulation of transcription, DNA-dependent
AB049654	MRPL36	mitochondrial ribosomal protein L36	5p15.3	0.312	---
BG054844	RND3	Rho family GTPase 3	2q23.3	0.311	cell adhesion
BF515033	KIF7	Kinesin family member 7	15q26.1	0.311	---
BG054550	PDLIM5	PDZ and LIM domain 5	4q22	0.311	signal transduction
AI041522	RBM6	RNA binding motif protein 6	3p21.3	0.31	RNA processing
BF439488	EDEM3	ER degradation enhancer, mannosidase alpha-like 3	1q24	0.31	---
BC024223	TXNDC9	thioredoxin domain containing 9	2q11.2	0.31	electron transport
M61715	WARS	tryptophanyl-tRNA synthetase	14q32.31	0.31	tryptophanyl-tRNA aminoacylation
NM_005746	PBEF1	pre-B-cell colony enhancing factor 1	7q22.2	0.31	---
AA992194	ZNF483	Zinc finger protein 483	9q32	0.309	regulation of transcription, DNA-dependent
D30658	GARS	glycyl-tRNA synthetase	7p15	0.309	glycyl-tRNA aminoacylation
NM_024923	NUP210	nucleoporin 210	3p25.2	0.309	---
NM_012343	NNT	nicotinamide nucleotide transhydrogenase	5p13.1	0.309	---
BC019922	ZNF252	zinc finger protein 252	8q24.3	0.309	---
AL832028	PCDHGA4	protocadherin gamma subfamily A, 4	5q31	0.309	---
AL133035	FBLIM1	filamin binding LIM protein 1	1p36.13	0.308	cellular morphogenesis
NM_020247	CABC1	chaperone, ABC1 activity of bc1 complex like	1q42.13	0.307	---
BE645386	MPPED2	Metallophosphoesterase domain containing 2	11p13	0.307	neurogenesis
BF221547	PDE5A	Phosphodiesterase 5A, cGMP-specific	4q27	0.307	---
BF056275	ASAM	Adipocyte-specific adhesion molecule	11q24.1	0.307	---
L12002	ITGA4	integrin, alpha 4	2q31	0.306	cell-matrix adhesion
AF419247	USP25	Ubiquitin specific peptidase 25	21q22.3	0.306	regulation of transcription, DNA-dependent
AA071195	CLCN4	Chloride channel 4	Xp22.3	0.306	ion transport
AB044807	INADL	InaD-like	1p32.1	0.306	intracellular signaling cascade
NM_004733	SLC33A1	solute carrier family 33, member 1	3q25.31	0.305	transport
NM_003720	DSCR2	Down syndrome critical region gene 2	21q22.3	0.305	---
AU144243	CCPG1	Cell cycle progression 1	15q21.1	0.305	---
AA126505	NCAM1	Neural cell adhesion molecule 1	11q23.1	0.305	cell adhesion
BG395660	UBE2G2	Ubiquitin-conjugating enzyme E2G 2	21q22.3	0.305	---
AI984005	XPOT	Exportin, tRNA	12q14.1	0.304	transport
BC040053	MSRB3	methionine sulfoxide reductase B3	12q14.1	0.304	---
NM_006113	VAV3	vav 3 oncogene	1p13.3	0.304	small GTPase mediated signal transduction
BM980001	APOL6	Apolipoprotein L, 6	---	0.303	---
BF940944	ZNF622	Zinc finger protein 622	5p15.1	0.303	---
AI806793	COL8A2	Collagen, type VIII, alpha 2	1p34.2	0.302	vision
NM_002658	PLAU	plasminogen activator, urokinase	10q24	0.302	proteolysis and peptidolysis
AI825926	PLSCR1	Phospholipid scramblase 1	3q23	0.302	---
AB002559	STXBP2	syntaxin binding protein 2	19p13.3	0.302	intracellular protein transport
NM_006623	PHGDH	phosphoglycerate dehydrogenase	1p12	0.302	L-serine biosynthesis
NM_012234	RYBP	RING1 and YY1 binding protein	3p14.2	0.301	regulation of transcription, DNA-dependent
AI933049	CHD2	Chromodomain helicase DNA binding protein 2	15q26	0.301	chromatin assembly/disassembly
NM_015392	NPDC1	neural proliferation, differentiation and control, 1	9q34.3	0.3	---
NM_003900	SQSTM1	sequestosome 1	5q35	0.3	ubiquitin-dependent protein catabolism
BE048514	SDC2	Syndecan 2	8q22	0.3	---
AB046828	DENND1A	DENN/MADD domain containing 1A	9q34.11	0.299	---
AA401248	SGCD	Sarcoglycan, delta	5q33	0.299	muscle development
BG324504	SLC4A5	Solute carrier family 4, member 5	2p13.1	0.298	one-carbon compound metabolism
BG029496	MAP3K13	Mitogen-activated protein kinase kinase kinase 13	---	0.298	---
BE967019	SPRED1	Sprouty-related, EVH1 domain containing 1	15q13.3	0.298	---
AA749101	IFITM1	INTERFERON-INDUCIBLE PROTEIN 9-27	11p15.5	0.298	regulation of cell cycle
AA148507	SLC7A1	Solute carrier family 7, member 1	13q12	0.298	amino acid metabolism
AW118214	LRRC4C	Leucine rich repeat containing 4C	11p12	0.297	---
NM_004899	BRE	brain and reproductive organ-expressed	2p23.3	0.296	signal transduction
BC006249	GUK1	guanylate kinase 1	1q32-q41	0.296	GTP biosynthesis
AF115512	DNAJB9	DnaJ (Hsp40) homolog, subfamily B, member 9	7q31	0.296	protein folding
NM_012137	DDAH1	dimethylarginine dimethylaminohydrolase 1	1p22	0.296	arginine catabolism
NM_005787	ALG3	asparagine-linked glycosylation 3 homolog	3q27.3	0.295	protein amino acid glycosylation
NM_007341	SH3BGR	SH3 domain binding glutamic acid-rich protein	21q22.3	0.295	protein complex assembly
AI885338	TTC3	Tetratricopeptide repeat domain 3	21q22.2	0.295	pathogenesis
AI189509	PAWR	PRKC, apoptosis, WT1, regulator	12q21	0.293	negative regulation of transcription from Pol II promoter
NM_006505	PVR	poliovirus receptor	19q13.2	0.293	---
AW449022	PDXK	Pyridoxal kinase	21q22.3	0.293	---
NM_001535	PRMT2	protein arginine methyltransferase 2	21q22.3	0.292	---
D45421	ENPP2	ectonucleotide pyrophosphatase/phosphodiesterase 2	8q24.1	0.292	phosphate metabolism
AI247881	CCDC50	Coiled-coil domain containing 50	---	0.292	---
BF185264	CWF19L2	CWF19-like 2, cell cycle control	11q23.1	0.292	---
AL049369	DSCR1	Down syndrome critical region gene 1	21q22.1	0.292	signal transduction
BC040321	LHX8	LIM homeobox 8	1p31.1	0.292	---
AW515645	FRMD4A	FERM domain containing 4A	10p14	0.291	---
BF062547	ALKBH3	AlkB, alkylation repair homolog 3	11p11.2	0.291	---
NM_020679	AD023	AD023 protein	17q25.2	0.291	---
NM_001958	EEF1A2	eukaryotic translation elongation factor 1 alpha 2	20q13.3	0.291	translational elongation
AI219490	BTBD5	BTB domain containing 5	14q21.2	0.291	---
AI816281	ZNF677	Zinc finger protein 677	19q13.42	0.29	regulation of transcription, DNA-dependent
W94001	NCAM1	Neural cell adhesion molecule 1	11q23.1	0.289	cell adhesion
AI161318	CSNK2A1	Casein kinase 2, alpha 1 polypeptide	20p13	0.288	protein amino acid phosphorylation
BC001193	HIST3H2A	histone cluster 3, H2a	1q42.13	0.287	nucleosome assembly
N29717	MTRR	5-methyltetrahydrofolate-homocysteine methyltransferase reductase	5p15.3	0.287	electron transport
AA621558	MARS	Methionine-tRNA synthetase	12q13.2	0.287	protein biosynthesis
NM_018027	FRMD4	FERM domain containing 4	10p14	0.287	---
AU144243	CCPG1	Cell cycle progression 1	15q21.1	0.286	---
AB030824	KLF5	Kruppel-like factor 5	13q21.33	0.285	regulation of transcription, DNA-dependent
AI650582	FAM118A	Family with sequence similarity 118, member A	22q13	0.285	---
BC001451	TES	testis derived transcript	7q31.2	0.285	---
AW510696	TTC3	Tetratricopeptide repeat domain 3	21q22.2	0.283	pathogenesis
AA741074	WHSC1L1	Wolf-Hirschhorn syndrome candidate 1-like 1	8p11.2	0.283	---
AA295257	NRP2	Pancreas tumor I	2q33.3	0.283	axon guidance
AI769685	CARS	Cysteinyl-tRNA synthetase	11p15.5	0.282	protein biosynthesis
N76327	TFRC	Transferrin receptor	3q26.2	0.282	---
AK022459	CCPG1	cell cycle progression 1	15q21.1	0.282	---
AK055081	LOC728913	Similar to Reticulocalbin-1 precursor	13q14.11	0.282	---
BF129969	TSPAN2	Tetraspanin 2	1p13.1	0.281	cell motility
NM_016249	MAGEE1	melanoma antigen, family E, 1, cancer/testis specific	Xq27	0.281	---
NM_016593	CYP39A1	cytochrome P450, family 39, subfamily A, polypeptide 1	6p21.1	0.279	electron transport
M27281	VEGF-A	vascular endothelial growth factor A	6p12	0.279	regulation of cell cycle
NM_021813	BACH2	BTB and CNC homology 1, basic leucine zipper transcription factor 2	6q15	0.279	regulation of transcription, DNA-dependent
M22865	CYB5A	cytochrome b5 type A	18q23	0.278	energy pathways
BE552421	MTUS1	Mitochondrial tumor suppressor 1	8p22	0.278	---
NM_005504	BCAT1	branched chain aminotransferase 1, cytosolic	12pter	0.278	---
NM_001859	SLC31A1	solute carrier family 31, member 1	9q31	0.277	transport
AI246687	CTSC	Cathepsin C	11q14.1	0.277	---
BC035653	TIP-1	human T-cell leukemia virus type I binding protein 3	17p13	0.276	intracellular signaling cascade
U73304	CNR1	cannabinoid receptor 1	6q14	0.276	G-protein signaling, coupled to cyclic nucleotide second messenger
AW957786	SPRED1	Sprouty-related, EVH1 domain containing 1	15q13.3	0.276	---
NM_017984	ZCWPW1	zinc finger, CW-type with PWWP domain 1	7q22.1	0.276	---
NM_003641	IFITM1	interferon induced transmembrane protein 1	11p15.5	0.275	regulation of cell cycle
BF247552	SLC38A1	Solute carrier family 38, member 1	12q13.11	0.275	---
U36190	CRIP2	cysteine-rich protein 2	14q32.3	0.275	---
NM_017604	IQCE	IQ motif containing E	7p22.3	0.274	---
AA243659	FAM49A	Family with sequence similarity 49, member A	2p24.3	0.274	---
AA775472	PRRX1	Paired related homeobox 1	1q24	0.274	regulation of transcription, DNA-dependent
AI374756	LOC400927	TPTE and PTEN homologous inositol lipid phosphatase pseudogene	---	0.274	---
AL561868	PYCR2	Pyrroline-5-carboxylate reductase family, member 2	1q42.13	0.274	---
AA675892	TOB1	Transducer of ERBB2, 1	17q21	0.273	negative regulation of cell proliferation
[truncated: 385 more rows]
